# Supplementary material for: Heavy Chronic Intermittent Ethanol Exposure Alters Small Noncoding RNAs in Mouse Sperm and Epididymosomes
Source: Front Genet. 2018 Feb 8;9:32. doi: 10.3389/fgene.2018.00032 (PMC5809758; doi:10.3389/fgene.2018.00032)
Supplement: Supplementary Table 1 — Differential expression analysis of sperm small noncoding RNA sequencing results (n = 9/group). [file Table1.XLSX]

## Sheet: tDR
tDR species	baseMean	log2FoldChange	lfcSE	stat	pvalue	padj
Ala-AGC	2082.98	-0.0540707	0.202859	-0.266544	0.789821	0.824744
Ala-CGC	5309.45	0.275036	0.171883	1.60013	0.109569	0.299872
Ala-TGC	6111.8	-0.0593337	0.245316	-0.241866	0.808884	0.824744
Arg-ACG	167.366	0.215388	0.205764	1.04677	0.295205	0.448514
Arg-CCG	3133.02	0.274136	0.232841	1.17735	0.239056	0.428653
Arg-CCT	2875.57	0.146232	0.210626	0.694275	0.48751	0.633763
Arg-TCG	155.541	0.111157	0.205404	0.541163	0.588395	0.727547
Arg-TCT	53.5156	0.258926	0.20956	1.23557	0.216618	0.4128
Asn-GTT	1177.28	-0.162404	0.191202	-0.849384	0.395668	0.54144
Asp-GTC	12702.2	0.456361	0.244741	1.86467	0.0622283	0.190345
Cys-GCA	1021.75	-0.0577226	0.177536	-0.325133	0.745081	0.824744
Gln-CTG	2352.13	0.463287	0.209727	2.209	0.0271749	0.112464
Gln-TTG	410.174	0.253359	0.16538	1.53198	0.125528	0.310831
Glu-CTC	1.10804e+06	0.601238	0.257745	2.33268	0.0196648	0.102257
Glu-TTC	62456.9	0.619671	0.254244	2.43731	0.014797	0.0961803
Gly-ACC	366.927	-0.400381	0.260009	-1.53987	0.123591	0.310831
Gly-CCC	163038	0.183158	0.228145	0.802813	0.422083	0.562777
Gly-GCC	627357	0.254294	0.229764	1.10676	0.268397	0.448514
Gly-TTC	3254.73	-0.217297	0.111606	-1.94699	0.0515354	0.16749
His-ATG	0.579741	-0.165851	0.2553	-0.649634	0.515929	0.654348
His-GTG	11875	0.575741	0.200924	2.86546	0.00416399	0.0725613
Ile-AAT	279.06	-0.376884	0.15165	-2.48523	0.0129468	0.0961762
Ile-GAT	1.16596	-0.30742	0.282981	-1.08636	0.277319	0.448514
Ile-TAT	36.2069	0.286459	0.234404	1.22208	0.221679	0.4128
Leu-AAG	2972.72	-0.131231	0.127112	-1.0324	0.301885	0.448514
Leu-CAA	1186.41	-0.21907	0.154099	-1.42162	0.155137	0.350743
Leu-CAG	2780.76	0.0448387	0.14161	0.316635	0.75152	0.824744
Leu-TAA	1161.17	-0.472337	0.16819	-2.80836	0.0049795	0.0725613
Leu-TAG	2302.86	-0.182783	0.134943	-1.35452	0.175571	0.380404
Lys-CTT	11489.3	0.446162	0.2452	1.81959	0.0688221	0.198819
Lys-TTT	1844.78	-0.504621	0.212856	-2.37071	0.017754	0.102257
Met-CAT	3788.59	-0.054322	0.216551	-0.25085	0.80193	0.824744
Phe-GAA	118.113	-0.203714	0.166911	-1.2205	0.222277	0.4128
Pro-AGG	1511.66	0.566432	0.221837	2.55337	0.0106687	0.0924622
Pro-CGG	1601.31	0.597056	0.217486	2.74526	0.00604636	0.0725613
Pro-TGG	2766.96	0.469657	0.218523	2.14924	0.0316156	0.112464
SeC	5027.35	-0.209115	0.146807	-1.42442	0.154326	0.350743
Ser-AGA	8946.59	-0.396744	0.183416	-2.16308	0.030535	0.112464
Ser-CGA	344.199	-0.378106	0.172211	-2.1956	0.0281207	0.112464
Ser-GCT	15136.5	-0.242715	0.22597	-1.0741	0.282777	0.448514
Ser-GGA	1.33184	-0.259449	0.281117	-0.922922	0.356048	0.500391
Ser-TGA	4993.83	-0.381955	0.178573	-2.13893	0.0324415	0.112464
Sup-TTA	0.466325	-0.244082	0.241509	-1.01065	0.312182	0.45093
Thr-AGT	33.7288	0.701265	0.259926	2.69794	0.00697705	0.0725613
Thr-CGT	105.974	-0.0845969	0.168973	-0.500652	0.616616	0.728728
Thr-TGT	225.29	-0.180524	0.170517	-1.05869	0.289743	0.448514
Trp-CCA	1638.55	0.204958	0.164788	1.24377	0.213586	0.4128
Tyr-GTA	55.704	0.652222	0.223872	2.91336	0.00357559	0.0725613
Val-AAC	23440.3	0.0632524	0.22691	0.278755	0.780433	0.824744
Val-CAC	32203	0.081403	0.227626	0.357618	0.72063	0.824744
Val-GAC	0.071147	0.0213172	0.115759	0.184152	0.853895	0.853895
Val-TAC	2244.72	-0.106996	0.204948	-0.522064	0.601626	0.727547

## Sheet: mitosRNA
mitosRNA	baseMean	log2FoldChange	lfcSE	stat	pvalue	padj
mt-Rnr1	3823.7	-0.386185	0.194908	-1.98137	0.0475503	0.190201
mt-Rnr2	92411.8	-0.0745586	0.158188	-0.471329	0.637406	0.728464
mt-Ta	1264.86	0.219691	0.303743	0.723279	0.469509	0.626012
mt-Tc	30.8219	-0.109691	0.222014	-0.494075	0.621253	0.728464
mt-Td	3.08476	0.339052	0.541893	0.625681	0.531524	0.671399
mt-Te	183.47	0.286226	0.251603	1.13761	0.255283	0.418269
mt-Tf	2.68151	0.608882	0.54217	1.12305	0.261418	0.418269
mt-Tg	1418.14	1.39373	0.401011	3.47555	0.000509816	0.0122356
mt-Th	236735	0.0910528	0.237388	0.383561	0.701304	0.731796
mt-Ti	814.005	-0.258047	0.193987	-1.33023	0.183442	0.338662
mt-Tk	1335.26	-0.278048	0.185547	-1.49853	0.133995	0.300989
mt-Tl1	304.179	0.921284	0.396716	2.32227	0.0202182	0.0970473
mt-Tl2	54.7119	-0.291532	0.200268	-1.45571	0.145473	0.300989
mt-Tm	326.503	0.88766	0.28662	3.09699	0.00195494	0.0234592
mt-Tn	442.085	0.0712446	0.167453	0.425461	0.6705	0.731455
mt-Tp	82.2775	0.609547	0.255413	2.38652	0.0170088	0.0970473
mt-Tq	17512.9	0.520645	0.362115	1.43779	0.150494	0.300989
mt-Tr	536.545	-0.315738	0.219107	-1.44102	0.149579	0.300989
mt-Ts1	5798.86	-0.409687	0.274447	-1.49278	0.135496	0.300989
mt-Ts2	1553.48	-0.0451443	0.161107	-0.280213	0.779314	0.779314
mt-Tt	2032.37	-0.254076	0.16859	-1.50707	0.131794	0.300989
mt-Tv	392.693	0.772266	0.328018	2.35434	0.0185555	0.0970473
mt-Tw	11.8252	0.310133	0.37579	0.825284	0.40921	0.583782
mt-Ty	14.7307	-0.203165	0.24845	-0.817728	0.413512	0.583782

## Sheet: piRNA
piRNA	baseMean	log2FoldChange	lfcSE	stat	pvalue	padj
10008-1%piRNA	140.42	0.00653388	0.169513	0.0385451	0.969253	0.989909
10134-1%piRNA	127.634	0.189972	0.120986	1.57019	0.11637	0.577807
10150-1%piRNA	109.696	-0.00671022	0.111448	-0.0602096	0.951989	0.985642
10179-1%piRNA	1273.18	0.175691	0.113864	1.54299	0.122834	0.582265
10197-1%piRNA	331.551	-0.0231811	0.116913	-0.198276	0.842829	0.985642
10220-1%piRNA	394.017	0.0780182	0.137461	0.567565	0.57033	0.865107
10352-1%piRNA	94.8516	0.137583	0.118042	1.16555	0.243798	0.709532
10370-1%piRNA	101.056	-0.0100786	0.147574	-0.0682948	0.945551	0.985642
10423-1%piRNA	189.828	0.0902566	0.128802	0.700741	0.483465	0.828472
10617-1%piRNA	201.51	0.089927	0.115948	0.775583	0.437995	0.787528
10638-1%piRNA	111.483	0.36029	0.145105	2.48297	0.0130294	0.39631
10723-1%piRNA	275.996	0.240993	0.178754	1.34819	0.177599	0.674336
10945-1%piRNA	81.9506	0.00724419	0.131601	0.0550464	0.956101	0.985642
1096-6%piRNA	1234.05	0.0487626	0.189925	0.256747	0.797374	0.985642
11023-1%piRNA	115.475	-0.00711816	0.130676	-0.054472	0.956559	0.985642
11036-1%piRNA	197.68	-0.0177524	0.109138	-0.162661	0.870786	0.985642
11151-1%piRNA	123.245	0.129299	0.145029	0.891536	0.372642	0.766783
11196-1%piRNA	124.944	-0.225261	0.123452	-1.82468	0.0680495	0.512269
11257-1%piRNA	402.119	0.127401	0.159926	0.796624	0.425669	0.787528
11306-1%piRNA	159.497	-0.254829	0.133178	-1.91345	0.0556907	0.512269
11310-1%piRNA	89.4755	0.106226	0.13321	0.797436	0.425198	0.787528
11503-1%piRNA	167.641	0.101083	0.16158	0.625592	0.531583	0.854185
11673-1%piRNA	183.05	-0.113088	0.117219	-0.964753	0.334668	0.744482
1189-5%piRNA	118.922	0.215481	0.165782	1.29979	0.193673	0.674336
11906-1%piRNA	127.707	-0.104198	0.103459	-1.00714	0.313867	0.728863
11962-1%piRNA	160.317	-0.124684	0.137491	-0.906852	0.364485	0.766783
11978-1%piRNA	180.734	0.0254317	0.137816	0.184534	0.853595	0.985642
12049-1%piRNA	97.3508	-0.235371	0.170067	-1.38399	0.166362	0.661812
12053-1%piRNA	137.471	-0.0624583	0.133485	-0.467905	0.639853	0.919473
1209-5%piRNA	398.417	0.130932	0.115364	1.13494	0.256399	0.713524
12250-1%piRNA	1243.62	0.185709	0.126715	1.46557	0.142765	0.61493
12319-1%piRNA	73.9053	-0.265725	0.153055	-1.73614	0.0825385	0.512269
12526-1%piRNA	130.252	0.209189	0.124697	1.67758	0.0934294	0.527351
12573-1%piRNA	114.614	-0.0817449	0.138847	-0.588743	0.556034	0.861654
12643-1%piRNA	273.267	-0.00181493	0.136082	-0.0133371	0.989359	0.994997
12753-1%piRNA	243.428	-0.00114331	0.156378	-0.00731121	0.994167	0.996898
12765-1%piRNA	114.518	-0.26722	0.16652	-1.60473	0.108552	0.577807
128-1614%piRNA	199.238	0.224269	0.130893	1.71338	0.0866434	0.51844
1284-4%piRNA	980.893	0.240283	0.18778	1.2796	0.200686	0.674336
13026-1%piRNA	9346.59	0.0459387	0.18645	0.246386	0.805384	0.985642
13096-1%piRNA	130.23	0.0517926	0.141719	0.365461	0.714767	0.953967
13135-1%piRNA	113.368	-0.0104952	0.135769	-0.0773014	0.938384	0.985642
13160-1%piRNA	95.1299	0.0164441	0.102927	0.159764	0.873067	0.985642
13255-1%piRNA	148.237	-0.125785	0.122341	-1.02815	0.303879	0.728863
13317-1%piRNA	268.599	0.340837	0.168003	2.02876	0.0424828	0.512269
13562-1%piRNA	136.797	0.250732	0.125913	1.9913	0.0464476	0.512269
13645-1%piRNA	111.912	0.0111049	0.114612	0.0968914	0.922813	0.985642
13713-1%piRNA	185.226	0.00779416	0.16079	0.0484742	0.961338	0.985642
13840-1%piRNA	124.204	-0.040413	0.13338	-0.30299	0.761897	0.962258
13874-1%piRNA	140.478	0.0130868	0.0973631	0.134413	0.893076	0.985642
1391-4%piRNA	142.091	0.138257	0.184415	0.749704	0.453433	0.795152
1403-4%piRNA	90.7565	-0.0263779	0.129327	-0.203963	0.838382	0.985642
14061-1%piRNA	89.1772	0.098631	0.127127	0.775846	0.43784	0.787528
14104-1%piRNA	82.5879	-0.0742604	0.124111	-0.59834	0.549613	0.861654
1453-4%piRNA	78.4977	-0.00713819	0.143296	-0.0498144	0.96027	0.985642
14736-1%piRNA	104.469	-0.0135478	0.120002	-0.112896	0.910113	0.985642
1492-4%piRNA	522.587	0.176029	0.1883	0.934833	0.349874	0.755646
1495-4%piRNA	254.139	0.144964	0.189889	0.763412	0.445218	0.792704
14980-1%piRNA	148.057	-0.115246	0.137262	-0.839602	0.401132	0.78527
15371-1%piRNA	152.859	-0.115909	0.137187	-0.844903	0.398165	0.78527
15463-1%piRNA	118.075	-0.0711881	0.119534	-0.595547	0.551478	0.861654
15594-1%piRNA	85.7648	-0.174139	0.142455	-1.22241	0.221553	0.689107
15595-1%piRNA	78.748	0.0321388	0.153064	0.209969	0.833692	0.985642
15634-1%piRNA	135.535	-0.187678	0.128	-1.46623	0.142584	0.61493
15639-1%piRNA	156.542	0.00960971	0.117894	0.0815112	0.935035	0.985642
15910-1%piRNA	276.973	-0.0132209	0.119921	-0.110246	0.912214	0.985642
15943-1%piRNA	417.732	-0.146171	0.135525	-1.07855	0.280787	0.72686
15974-1%piRNA	112.589	-0.133669	0.123021	-1.08655	0.277237	0.72686
16046-1%piRNA	347.514	-0.0657667	0.111419	-0.590263	0.555014	0.861654
16056-1%piRNA	148.025	0.136692	0.12263	1.11467	0.264993	0.713524
16156-1%piRNA	97.5939	-0.0437327	0.115147	-0.379799	0.704095	0.953967
16400-1%piRNA	9418.69	0.217759	0.187978	1.15843	0.246689	0.709532
16614-1%piRNA	135.871	0.264346	0.134957	1.95875	0.0501426	0.512269
16666-1%piRNA	133.758	0.134338	0.0971693	1.38252	0.166813	0.661812
16730-1%piRNA	101.648	0.193826	0.126877	1.52766	0.126596	0.583204
17154-1%piRNA	94.7215	0.15485	0.101692	1.52273	0.127826	0.583204
17159-1%piRNA	105.621	0.03475	0.104142	0.33368	0.738621	0.953967
17213-1%piRNA	133.553	0.186488	0.134455	1.38699	0.165444	0.661812
17287-1%piRNA	167.077	0.0456891	0.134941	0.338585	0.734923	0.953967
17302-1%piRNA	63.7964	-0.187931	0.17688	-1.06248	0.28802	0.728863
17406-1%piRNA	215.611	0.106302	0.140261	0.75789	0.448517	0.794702
17512-1%piRNA	546.798	-0.0382002	0.111752	-0.341829	0.732479	0.953967
17712-1%piRNA	134.52	0.071958	0.172037	0.418271	0.675749	0.937827
17779-1%piRNA	84.6682	0.116376	0.124206	0.93696	0.348779	0.755646
17787-1%piRNA	108.564	0.0571423	0.112783	0.506657	0.612395	0.904957
17806-1%piRNA	106.513	-0.0227025	0.139186	-0.163109	0.870432	0.985642
17986-1%piRNA	107.971	-0.288428	0.132721	-2.17319	0.0297663	0.512269
1809-3%piRNA	1437.05	0.165829	0.189705	0.874142	0.382041	0.774694
18128-1%piRNA	363.418	-7.67e-05	0.103273	-0.000742427	0.999408	0.999408
18257-1%piRNA	72.1077	-0.1195	0.146234	-0.817183	0.413824	0.78527
1835-3%piRNA	89.8518	-0.268873	0.118676	-2.26562	0.023475	0.512269
18360-1%piRNA	104.128	0.0729865	0.111687	0.653492	0.513439	0.847526
18393-1%piRNA	257.773	-0.129592	0.112853	-1.14833	0.250832	0.711455
18429-1%piRNA	93.3693	0.129196	0.153766	0.840216	0.400787	0.78527
18533-1%piRNA	240.097	-0.0151063	0.175326	-0.0861614	0.931338	0.985642
18700-1%piRNA	3438.63	0.121635	0.189337	0.642428	0.520595	0.848292
18743-1%piRNA	131.283	0.148263	0.189525	0.782289	0.434045	0.787528
18833-1%piRNA	132.668	0.0427953	0.111371	0.384258	0.700787	0.953967
19061-1%piRNA	132.869	0.0546883	0.138336	0.395329	0.6926	0.946813
19066-1%piRNA	142.362	0.226173	0.130387	1.73464	0.0828052	0.512269
19100-1%piRNA	99.2539	-0.169333	0.169564	-0.998638	0.31797	0.728863
19244-1%piRNA	79.6809	-0.307131	0.160803	-1.90998	0.056136	0.512269
19431-1%piRNA	993.384	-0.183017	0.114634	-1.59653	0.110369	0.577807
19482-1%piRNA	180.654	-0.0217061	0.12383	-0.175289	0.860853	0.985642
19540-1%piRNA	145.005	0.0738456	0.15535	0.475349	0.634538	0.915573
19716-1%piRNA	295.101	-0.144537	0.135658	-1.06545	0.286673	0.728863
1999-3%piRNA	99.6909	0.264034	0.150594	1.75329	0.0795528	0.512269
20002-1%piRNA	164.145	0.0520214	0.148272	0.350852	0.7257	0.953967
20118-1%piRNA	130.295	0.230438	0.147069	1.56687	0.117144	0.577807
20185-1%piRNA	189.073	0.167046	0.137959	1.21084	0.225958	0.693063
20332-1%piRNA	155.543	0.273146	0.173537	1.57399	0.115489	0.577807
20350-1%piRNA	643.218	0.181358	0.183265	0.989591	0.322374	0.728863
20417-1%piRNA	564.083	0.137848	0.104308	1.32154	0.18632	0.674336
20449-1%piRNA	112.09	0.0630061	0.112525	0.559929	0.575528	0.865107
20543-1%piRNA	135.023	0.136423	0.122399	1.11458	0.265032	0.713524
20804-1%piRNA	143.761	-0.202081	0.132254	-1.52798	0.126517	0.583204
2081-3%piRNA	185.693	0.0723735	0.116502	0.621222	0.534454	0.854185
20862-1%piRNA	370.695	0.339655	0.181872	1.86755	0.0618254	0.512269
21010-1%piRNA	85.1923	-0.121621	0.122343	-0.994097	0.320175	0.728863
21011-1%piRNA	94.8616	-0.0377941	0.114375	-0.330439	0.741068	0.953967
21050-1%piRNA	131.707	0.102625	0.130194	0.788245	0.430554	0.787528
21116-1%piRNA	202.02	0.181243	0.129875	1.39552	0.162858	0.661812
21283-1%piRNA	121.46	0.032486	0.139093	0.233556	0.81533	0.985642
21336-1%piRNA	312.08	0.154666	0.115649	1.33737	0.181101	0.674336
21344-1%piRNA	959.682	0.0674254	0.116337	0.579568	0.562206	0.865107
2140-3%piRNA	99.5693	-0.234469	0.161533	-1.45152	0.146635	0.622346
21602-1%piRNA	83.3735	0.123632	0.125142	0.987934	0.323185	0.728863
21704-1%piRNA	92.0541	0.232676	0.115944	2.0068	0.0447713	0.512269
21815-1%piRNA	198.589	0.269387	0.144867	1.85955	0.062949	0.512269
21875-1%piRNA	228.668	0.154247	0.121631	1.26815	0.204743	0.674336
21954-1%piRNA	110.722	-0.0430593	0.136824	-0.314707	0.752985	0.960977
22089-1%piRNA	67.451	-0.188326	0.1537	-1.22529	0.220467	0.689107
2255-3%piRNA	162.522	0.213045	0.119288	1.78597	0.0741045	0.512269
22580-1%piRNA	192.075	-0.0198243	0.12295	-0.161239	0.871905	0.985642
22666-1%piRNA	146.773	-0.0111939	0.132638	-0.0843943	0.932743	0.985642
23124-1%piRNA	93.3713	0.0452591	0.14372	0.314911	0.752829	0.960977
23145-1%piRNA	140.052	-0.133139	0.130368	-1.02125	0.307134	0.728863
2320-3%piRNA	366.107	0.11855	0.189152	0.626747	0.530825	0.854185
23244-1%piRNA	138.112	-0.0653982	0.114163	-0.572851	0.566746	0.865107
23325-1%piRNA	97.6927	0.0627494	0.146995	0.426881	0.669466	0.935646
23367-1%piRNA	171.22	0.145132	0.146249	0.992361	0.321022	0.728863
23382-1%piRNA	181.923	0.25106	0.123903	2.02626	0.0427379	0.512269
2347-3%piRNA	94.2766	-0.128142	0.189929	-0.674684	0.499877	0.844699
23485-1%piRNA	219.012	0.0567312	0.119098	0.47634	0.633832	0.915573
2360-3%piRNA	93.6617	-0.246198	0.133185	-1.84854	0.0645244	0.512269
23676-1%piRNA	580.05	0.0307955	0.129322	0.238131	0.811779	0.985642
23691-1%piRNA	84.4173	-0.100057	0.127104	-0.787208	0.43116	0.787528
2378-2%piRNA	118.775	-0.269384	0.153741	-1.7522	0.0797397	0.512269
23814-1%piRNA	126.063	-0.0859201	0.138804	-0.619004	0.535913	0.854185
2387-2%piRNA	125.163	-0.222898	0.187319	-1.18994	0.234071	0.69628
2392-2%piRNA	167.578	0.103961	0.140047	0.742332	0.457886	0.795152
24068-1%piRNA	87.1062	-0.409039	0.158289	-2.58414	0.00976228	0.356323
24114-1%piRNA	168.15	0.12047	0.108273	1.11264	0.265861	0.713524
24163-1%piRNA	93.697	-0.141806	0.156709	-0.904904	0.365516	0.766783
24236-1%piRNA	111.433	-0.196222	0.165101	-1.1885	0.234637	0.69628
2446-2%piRNA	132.398	-0.0919709	0.112885	-0.814733	0.415225	0.78527
24605-1%piRNA	104.891	-0.332104	0.152291	-2.18072	0.0292043	0.512269
2464-2%piRNA	166.345	0.299104	0.18993	1.57482	0.115299	0.577807
24741-1%piRNA	79.8346	-0.161772	0.124357	-1.30087	0.193304	0.674336
24846-1%piRNA	110.333	0.0225161	0.136657	0.164764	0.86913	0.985642
24906-1%piRNA	380.04	-0.0924646	0.107406	-0.860892	0.389298	0.785048
2499-2%piRNA	131.791	0.154944	0.102555	1.51084	0.13083	0.589543
25179-1%piRNA	239.969	0.229614	0.111589	2.05769	0.0396202	0.512269
25219-1%piRNA	82.8635	-0.00304404	0.137318	-0.0221677	0.982314	0.994997
25550-1%piRNA	1116.2	0.171917	0.10967	1.56759	0.116977	0.577807
25555-1%piRNA	427.522	-0.245496	0.119898	-2.04754	0.0406048	0.512269
25955-1%piRNA	201.492	-0.0140217	0.11423	-0.12275	0.902305	0.985642
26054-1%piRNA	150.156	-0.0363624	0.125489	-0.289766	0.771995	0.966187
26068-1%piRNA	109.478	-0.182443	0.149645	-1.21917	0.22278	0.689107
26181-1%piRNA	629.607	-0.112371	0.11693	-0.961011	0.336547	0.744482
26190-1%piRNA	87.9642	0.0373399	0.122321	0.305261	0.760168	0.962258
26200-1%piRNA	148.456	-0.0900429	0.114652	-0.785361	0.432242	0.787528
2620-2%piRNA	85.1267	-0.275666	0.153632	-1.79433	0.0727607	0.512269
26257-1%piRNA	103.102	0.049426	0.136617	0.361785	0.717512	0.953967
26332-1%piRNA	91.4278	0.00164843	0.124963	0.0131913	0.989475	0.994997
26464-1%piRNA	1770.42	0.250209	0.189917	1.31746	0.187684	0.674336
26532-1%piRNA	304.237	0.0298732	0.13164	0.22693	0.820478	0.985642
2668-2%piRNA	95.6377	-0.00651978	0.132186	-0.0493227	0.960662	0.985642
26726-1%piRNA	106.621	-0.0875112	0.0974566	-0.89795	0.369212	0.766783
26759-1%piRNA	89.3194	0.197289	0.160499	1.22922	0.21899	0.689107
26829-1%piRNA	799.782	0.0260822	0.130542	0.199799	0.841638	0.985642
27248-1%piRNA	159.963	-0.0854784	0.114658	-0.745509	0.455964	0.795152
27607-1%piRNA	111.686	-0.398856	0.153772	-2.59382	0.00949168	0.356323
28150-1%piRNA	82.2621	-0.160087	0.146679	-1.09141	0.275092	0.72686
28181-1%piRNA	1039.01	-0.00839433	0.13035	-0.0643982	0.948653	0.985642
28315-1%piRNA	250.435	0.229293	0.119788	1.91415	0.0556015	0.512269
28357-1%piRNA	82.6038	-0.0437619	0.133073	-0.328855	0.742265	0.953967
28435-1%piRNA	80.4851	-0.131801	0.12391	-1.06369	0.287471	0.728863
28669-1%piRNA	145.688	-0.377471	0.129231	-2.92091	0.00349008	0.31847
28855-1%piRNA	554.846	-0.0861993	0.110635	-0.779135	0.4359	0.787528
28878-1%piRNA	116.517	0.045744	0.130825	0.349659	0.726595	0.953967
2897-2%piRNA	94.481	0.225641	0.145651	1.54919	0.121337	0.582265
29098-1%piRNA	234.553	0.0501418	0.122566	0.4091	0.682466	0.943561
29349-1%piRNA	143.232	0.0433811	0.150358	0.288519	0.77295	0.966187
2954-2%piRNA	83.8473	-0.0772941	0.130708	-0.591347	0.554288	0.861654
29575-1%piRNA	168.638	0.0554263	0.13694	0.404748	0.685662	0.94417
29719-1%piRNA	183.921	0.0457767	0.132606	0.345208	0.729938	0.953967
29796-1%piRNA	270.08	0.0925046	0.125107	0.739401	0.459663	0.795152
2981-2%piRNA	146.944	0.0606608	0.111795	0.542606	0.587401	0.878694
29911-1%piRNA	80.9444	-0.0050653	0.138968	-0.0364493	0.970924	0.989909
30025-1%piRNA	97.586	0.130674	0.130749	0.999422	0.31759	0.728863
30066-1%piRNA	981.071	0.203132	0.177852	1.14214	0.253395	0.711455
30117-1%piRNA	375.227	-0.492702	0.166803	-2.95379	0.00313896	0.31847
30164-1%piRNA	98.4327	-0.108182	0.147522	-0.733326	0.463359	0.797765
30256-1%piRNA	106.84	0.0992841	0.104738	0.947928	0.343166	0.754552
30313-1%piRNA	136.664	0.162387	0.126566	1.28302	0.199484	0.674336
30489-1%piRNA	255.36	-0.126805	0.151442	-0.837318	0.402414	0.78527
30699-1%piRNA	198.95	0.126647	0.189929	0.666814	0.504891	0.844772
3082-2%piRNA	1048.27	0.113206	0.179723	0.629893	0.528765	0.854185
30846-1%piRNA	142.315	-0.0925816	0.142921	-0.647781	0.517127	0.847526
31047-1%piRNA	277.654	0.0330727	0.114044	0.289998	0.771818	0.966187
31088-1%piRNA	108.706	-0.127993	0.127182	-1.00638	0.314233	0.728863
31209-1%piRNA	645.117	0.138101	0.139878	0.987301	0.323495	0.728863
31463-1%piRNA	212.17	0.247653	0.114533	2.16229	0.030596	0.512269
31504-1%piRNA	93.0743	0.0334779	0.136891	0.244559	0.806798	0.985642
31527-1%piRNA	881.789	-0.12472	0.107706	-1.15797	0.246878	0.709532
31651-1%piRNA	93.2801	-0.0946846	0.115173	-0.822106	0.411016	0.78527
31652-1%piRNA	451.532	0.410487	0.152033	2.69998	0.00693429	0.356323
31662-1%piRNA	176.546	-0.0144702	0.104333	-0.138693	0.889693	0.985642
31762-1%piRNA	97.7515	-0.130136	0.120214	-1.08254	0.279015	0.72686
31781-1%piRNA	89.0109	-0.254989	0.137307	-1.85707	0.0633015	0.512269
32091-1%piRNA	372.405	0.0991843	0.0968705	1.02389	0.305889	0.728863
32297-1%piRNA	148.685	-0.165366	0.117841	-1.40329	0.16053	0.661812
32379-1%piRNA	101.885	-0.117496	0.117497	-0.999988	0.317316	0.728863
32463-1%piRNA	125.416	0.191333	0.141242	1.35465	0.175528	0.674336
32812-1%piRNA	111.293	0.0542413	0.127948	0.423933	0.671614	0.935646
32851-1%piRNA	116.89	-0.00913299	0.12302	-0.0742396	0.94082	0.985642
3294-2%piRNA	289.604	0.0229734	0.140945	0.162996	0.870522	0.985642
3303-2%piRNA	207.888	0.171712	0.187108	0.917714	0.358769	0.766783
33074-1%piRNA	114.451	-0.262248	0.146618	-1.78864	0.0736722	0.512269
33104-1%piRNA	120.302	-0.449497	0.136888	-3.28368	0.00102462	0.31847
33266-1%piRNA	635.976	0.134032	0.181247	0.739501	0.459603	0.795152
33431-1%piRNA	84.0989	-0.0297284	0.113855	-0.261108	0.794009	0.985642
33553-1%piRNA	76.7347	0.0313504	0.154169	0.20335	0.838861	0.985642
33557-1%piRNA	243.97	0.0157493	0.100443	0.156799	0.875404	0.985642
33741-1%piRNA	111.289	0.149459	0.117928	1.26738	0.205019	0.674336
34138-1%piRNA	133.123	-0.0418345	0.114348	-0.365851	0.714476	0.953967
34336-1%piRNA	371.25	0.190359	0.114138	1.66779	0.0953566	0.527351
34381-1%piRNA	81.2531	0.0565703	0.11904	0.47522	0.63463	0.915573
34424-1%piRNA	82.1472	-0.23467	0.166883	-1.4062	0.159666	0.661812
34487-1%piRNA	123.564	-0.0622052	0.139625	-0.445516	0.655947	0.931598
34500-1%piRNA	101.405	-0.0483342	0.138422	-0.349181	0.726953	0.953967
34960-1%piRNA	1217.52	0.204549	0.183503	1.11469	0.264983	0.713524
35406-1%piRNA	74.568	-0.382101	0.168678	-2.26526	0.0234965	0.512269
35456-1%piRNA	94.7392	0.207789	0.120636	1.72245	0.0849877	0.517008
35484-1%piRNA	90.6427	-0.00614298	0.115549	-0.0531635	0.957602	0.985642
35505-1%piRNA	110.805	0.0141259	0.138168	0.102238	0.918568	0.985642
35516-1%piRNA	456.68	0.159057	0.179681	0.885219	0.376039	0.766783
35541-1%piRNA	102.953	-0.171483	0.137325	-1.24874	0.21176	0.684004
3559-2%piRNA	230.548	0.366374	0.188728	1.94128	0.0522247	0.512269
35615-1%piRNA	108.157	0.335957	0.113078	2.97101	0.00296825	0.31847
35659-1%piRNA	74.5122	-0.0274533	0.152971	-0.179467	0.857571	0.985642
3566-2%piRNA	170.417	0.231541	0.120364	1.92368	0.0543943	0.512269
35682-1%piRNA	1814.19	0.165364	0.12893	1.28259	0.199637	0.674336
35794-1%piRNA	82.485	-0.0567252	0.132378	-0.428509	0.668281	0.935646
35818-1%piRNA	178.065	-0.0446994	0.127474	-0.350655	0.725847	0.953967
3589-2%piRNA	86.0046	-0.0707576	0.131419	-0.538413	0.590292	0.879414
35981-1%piRNA	176.354	0.0354329	0.13709	0.258465	0.796048	0.985642
36028-1%piRNA	132.796	-0.0145318	0.12196	-0.119152	0.905155	0.985642
36100-1%piRNA	246.673	-0.0555909	0.138471	-0.401462	0.68808	0.94417
36159-1%piRNA	342.51	-0.0813312	0.144943	-0.561127	0.574711	0.865107
36186-1%piRNA	92.7045	-0.0430097	0.125283	-0.3433	0.731373	0.953967
36269-1%piRNA	131.17	-0.292773	0.140267	-2.08725	0.0368658	0.512269
36361-1%piRNA	85.9166	-0.0955512	0.107257	-0.89086	0.373004	0.766783
36381-1%piRNA	237.267	0.26829	0.139235	1.92688	0.0539942	0.512269
3639-2%piRNA	549.923	0.202163	0.179484	1.12636	0.260013	0.713524
36401-1%piRNA	171.508	-0.11317	0.120337	-0.940444	0.34699	0.755646
36488-1%piRNA	167.837	0.289454	0.114031	2.53838	0.0111367	0.369537
36513-1%piRNA	136.861	0.0930508	0.136465	0.681863	0.495325	0.840901
36573-1%piRNA	119.656	0.0132986	0.160281	0.0829701	0.933875	0.985642
36749-1%piRNA	185.504	-0.090988	0.109371	-0.83192	0.405454	0.78527
36818-1%piRNA	117.527	0.227184	0.116647	1.94762	0.0514604	0.512269
36994-1%piRNA	85.4947	-0.151525	0.118135	-1.28265	0.199616	0.674336
37321-1%piRNA	84.2264	-0.301893	0.165307	-1.82626	0.0678117	0.512269
37441-1%piRNA	94.6231	-0.0135119	0.13585	-0.099462	0.920771	0.985642
37550-1%piRNA	74.1284	-0.0709246	0.147581	-0.48058	0.630815	0.915573
3762-2%piRNA	240.516	-0.170097	0.13461	-1.26363	0.206364	0.674336
37751-1%piRNA	101.443	-0.0204223	0.134915	-0.151372	0.879683	0.985642
38049-1%piRNA	132.068	0.0666223	0.119114	0.559314	0.575948	0.865107
38137-1%piRNA	628.965	-0.0221414	0.114902	-0.192698	0.847195	0.985642
3828-2%piRNA	128.786	0.0300114	0.133314	0.225118	0.821888	0.985642
38288-1%piRNA	183.714	0.0189533	0.144806	0.130887	0.895864	0.985642
38362-1%piRNA	278.77	0.128327	0.118083	1.08675	0.277146	0.72686
38578-1%piRNA	82.2732	-0.420261	0.154799	-2.71487	0.00663012	0.356323
38764-1%piRNA	77.4821	-0.0561352	0.130984	-0.428564	0.66824	0.935646
38852-1%piRNA	69.9284	-0.270084	0.151068	-1.78783	0.0738033	0.512269
39067-1%piRNA	101.663	-0.107685	0.13146	-0.819144	0.412704	0.78527
39248-1%piRNA	188.667	-0.0748916	0.140831	-0.531782	0.594877	0.882643
39375-1%piRNA	90.6623	0.157972	0.131856	1.19807	0.230891	0.69628
39489-1%piRNA	235.128	0.0199581	0.105622	0.188957	0.850126	0.985642
39522-1%piRNA	221.954	0.0140114	0.119094	0.117649	0.906345	0.985642
39578-1%piRNA	89.1286	-0.264805	0.145475	-1.82028	0.0687169	0.512269
3974-2%piRNA	547.741	0.230645	0.131521	1.75367	0.0794866	0.512269
39883-1%piRNA	107.872	0.0837555	0.126695	0.661082	0.50856	0.844772
39891-1%piRNA	127.78	-0.202559	0.119552	-1.69431	0.0902063	0.527351
39952-1%piRNA	188.624	0.349031	0.185932	1.87719	0.0604914	0.512269
4115-2%piRNA	350.5	0.31223	0.186664	1.67269	0.0943891	0.527351
4163-2%piRNA	147.439	-0.366035	0.176573	-2.07299	0.038173	0.512269
4333-1%piRNA	90.2706	0.0578948	0.115716	0.500318	0.616851	0.907865
4377-1%piRNA	158.783	-0.0751973	0.116272	-0.646735	0.517804	0.847526
4469-1%piRNA	99.1187	0.0333926	0.134786	0.247746	0.804331	0.985642
4669-1%piRNA	99.1583	-0.0544683	0.127811	-0.426162	0.66999	0.935646
4683-1%piRNA	86.2476	-0.0238443	0.131934	-0.180728	0.856581	0.985642
4805-1%piRNA	131.438	0.0760529	0.115211	0.660118	0.509178	0.844772
4876-1%piRNA	88.6695	-0.0205384	0.144389	-0.142244	0.886888	0.985642
5010-1%piRNA	104.66	0.186686	0.12565	1.48576	0.137343	0.611342
5029-1%piRNA	81.7883	-0.0270572	0.138415	-0.19548	0.845017	0.985642
5042-1%piRNA	98.1035	0.105653	0.117203	0.901453	0.367347	0.766783
5174-1%piRNA	97.5885	-0.504674	0.185422	-2.72176	0.00649346	0.356323
533-53%piRNA	8781.28	0.316832	0.189785	1.66943	0.0950324	0.527351
5511-1%piRNA	150.622	-0.154868	0.133164	-1.16298	0.244837	0.709532
5542-1%piRNA	99.5256	0.25512	0.139836	1.82442	0.0680886	0.512269
5584-1%piRNA	191.021	0.0180444	0.112998	0.159689	0.873126	0.985642
5597-1%piRNA	193.219	0.00541458	0.10154	0.0533248	0.957473	0.985642
5632-1%piRNA	181.577	0.00162478	0.123991	0.013104	0.989545	0.994997
563-41%piRNA	128.431	0.129396	0.143774	0.899994	0.368123	0.766783
5755-1%piRNA	105.919	-0.300971	0.187155	-1.60814	0.107805	0.577807
5758-1%piRNA	76.5997	-0.15227	0.146718	-1.03785	0.299341	0.728863
5775-1%piRNA	104.361	-0.367429	0.185645	-1.97921	0.0477928	0.512269
5787-1%piRNA	103.119	0.0581189	0.130236	0.446258	0.655411	0.931598
6089-1%piRNA	88.5687	0.0340119	0.110949	0.306555	0.759182	0.962258
6206-1%piRNA	157.725	-0.0972346	0.116151	-0.837142	0.402513	0.78527
6322-1%piRNA	113.008	0.147306	0.115049	1.28037	0.200414	0.674336
6372-1%piRNA	76.4119	-0.0525842	0.157563	-0.333734	0.73858	0.953967
6378-1%piRNA	218.627	0.137164	0.175392	0.782042	0.43419	0.787528
6713-1%piRNA	333.407	-0.27502	0.132008	-2.08335	0.0372191	0.512269
6772-1%piRNA	175.059	-0.186793	0.142681	-1.30917	0.190478	0.674336
6775-1%piRNA	1618.61	-0.0643296	0.135055	-0.476321	0.633846	0.915573
6793-1%piRNA	68.795	-0.420026	0.172924	-2.42896	0.0151422	0.425147
6901-1%piRNA	113.691	-0.145946	0.143575	-1.01652	0.309383	0.728863
6995-1%piRNA	110.394	-0.00888277	0.117611	-0.0755266	0.939796	0.985642
7147-1%piRNA	111.307	-0.00254158	0.125833	-0.020198	0.983885	0.994997
7208-1%piRNA	86.2225	-0.157086	0.118676	-1.32365	0.185618	0.674336
7341-1%piRNA	3619.19	0.210656	0.135697	1.5524	0.120566	0.582265
7447-1%piRNA	147.447	0.166497	0.131922	1.26208	0.20692	0.674336
7613-1%piRNA	158.023	-0.0201841	0.150564	-0.134057	0.893357	0.985642
7730-1%piRNA	91.6266	-0.141505	0.145584	-0.971984	0.331059	0.741327
7739-1%piRNA	78.106	-0.178541	0.144041	-1.23951	0.215156	0.688877
7759-1%piRNA	110.621	0.0928195	0.135539	0.684818	0.493459	0.840901
7801-1%piRNA	78.3885	-0.0562396	0.121127	-0.464302	0.642431	0.919558
7918-1%piRNA	329.983	-0.150901	0.115938	-1.30157	0.193065	0.674336
7971-1%piRNA	90.1188	-0.188147	0.107831	-1.74483	0.0810146	0.512269
8040-1%piRNA	148.763	0.162831	0.0937022	1.73775	0.0822555	0.512269
8142-1%piRNA	90.2893	0.0950246	0.143419	0.662566	0.507608	0.844772
8151-1%piRNA	4258.04	0.187662	0.186244	1.00761	0.313641	0.728863
8283-1%piRNA	258.173	0.135728	0.152995	0.887141	0.375003	0.766783
8601-1%piRNA	126.727	-0.109938	0.142425	-0.771902	0.440172	0.787563
8613-1%piRNA	99.8246	0.101061	0.122994	0.821673	0.411263	0.78527
8659-1%piRNA	97.66	0.0762819	0.129926	0.587118	0.557124	0.861654
8686-1%piRNA	150.49	0.187769	0.186336	1.00769	0.313602	0.728863
8733-1%piRNA	121.521	0.321967	0.123078	2.61596	0.00889762	0.356323
897-11%piRNA	1026.33	0.410732	0.186996	2.19647	0.028058	0.512269
9026-1%piRNA	87.5934	-0.16323	0.142557	-1.14502	0.252202	0.711455
9065-1%piRNA	145.641	0.106915	0.189533	0.564094	0.57269	0.865107
9237-1%piRNA	309.309	-0.236999	0.133892	-1.77007	0.0767152	0.512269
9-24721%piRNA	93.0112	-0.0898221	0.146013	-0.615166	0.538445	0.854489
9337-1%piRNA	163.57	-0.129492	0.129903	-0.996836	0.318844	0.728863
9365-1%piRNA	80.1118	-0.0227567	0.142426	-0.159779	0.873055	0.985642
9392-1%piRNA	229.336	-0.00697898	0.132766	-0.0525662	0.958078	0.985642
9467-1%piRNA	562.42	-0.170494	0.126832	-1.34425	0.178868	0.674336
9531-1%piRNA	123.695	-0.218428	0.149203	-1.46397	0.143203	0.61493
9568-1%piRNA	306.36	0.0214631	0.131649	0.163033	0.870493	0.985642
9612-1%piRNA	213.153	-0.101858	0.121464	-0.838583	0.401703	0.78527
9686-1%piRNA	214.05	0.114042	0.0946316	1.20511	0.228159	0.693983
9852-1%piRNA	88.4087	-0.334604	0.151362	-2.21062	0.0270619	0.512269

## Sheet: miRNA
miRNA	baseMean	log2FoldChange	lfcSE	stat	pvalue	padj
mmu-let-7a-5p	1502.57	0.106491	0.167404	0.636131	0.524691	0.768297
mmu-let-7b-5p	320.249	0.48921	0.222348	2.2002	0.0277929	0.23074
mmu-let-7c-5p	1669.09	0.50668	0.214847	2.35833	0.0183576	0.196498
mmu-let-7d-3p	24.4371	0.049103	0.233862	0.209966	0.833694	0.911506
mmu-let-7d-5p	192.906	0.359217	0.232536	1.54478	0.1224	0.342785
mmu-let-7e-5p	63.4405	0.398586	0.238194	1.67337	0.0942551	0.318989
mmu-let-7f-5p	2435.22	0.388664	0.205084	1.89514	0.0580737	0.250634
mmu-let-7g-5p	1812.02	0.0470187	0.170981	0.274994	0.783321	0.868004
mmu-let-7i-5p	762.516	0.36234	0.209011	1.7336	0.0829899	0.31652
mmu-let-7j	370.846	0.370884	0.217965	1.70158	0.088835	0.318989
mmu-miR-100-5p	241.583	0.540749	0.223977	2.41431	0.015765	0.196498
mmu-miR-103-3p	225.052	-0.0961474	0.187335	-0.513239	0.607784	0.803844
mmu-miR-106b-3p	334.003	-0.179406	0.255542	-0.702063	0.48264	0.746726
mmu-miR-10a-5p	3556.55	0.79279	0.225403	3.51721	0.000436103	0.0538737
mmu-miR-10b-5p	3582.56	0.70155	0.241474	2.90529	0.00366918	0.125937
mmu-miR-1198-5p	9.44885	0.224349	0.276455	0.811521	0.417066	0.719988
mmu-miR-125a-5p	76.6468	0.684858	0.255161	2.68402	0.00727423	0.149122
mmu-miR-125b-5p	212.393	0.0562532	0.153749	0.365877	0.714457	0.84502
mmu-miR-126a-3p	44.0157	0.113523	0.189365	0.599491	0.548846	0.789567
mmu-miR-128-3p	109.151	-0.011271	0.267398	-0.0421506	0.966379	0.984386
mmu-miR-130b-5p	12.2032	-0.207389	0.304743	-0.680538	0.496164	0.752651
mmu-miR-140-3p	64.5191	-0.400603	0.253265	-1.58176	0.113705	0.339352
mmu-miR-143-3p	2452.09	0.116968	0.209466	0.558408	0.576566	0.803438
mmu-miR-145a-3p	9.57487	0.0870112	0.278642	0.312269	0.754836	0.850629
mmu-miR-145a-5p	429.553	0.629489	0.267353	2.35452	0.0185464	0.196498
mmu-miR-146a-5p	34.2499	0.120286	0.242025	0.496999	0.61919	0.805929
mmu-miR-148a-3p	1090.26	0.269147	0.201132	1.33816	0.180843	0.423689
mmu-miR-148a-5p	6.22085	-0.636423	0.288701	-2.20444	0.0274933	0.23074
mmu-miR-148b-3p	144.505	-0.0244536	0.202431	-0.1208	0.90385	0.963852
mmu-miR-151-3p	100.228	0.285949	0.177965	1.60677	0.108104	0.337747
mmu-miR-151-5p	13.9617	-0.4002	0.274921	-1.45569	0.145479	0.361493
mmu-miR-152-3p	23.116	0.112643	0.268597	0.419377	0.674941	0.840313
mmu-miR-15b-5p	129.707	-0.43656	0.239347	-1.82397	0.0681569	0.272628
mmu-miR-16-5p	143.157	-0.670825	0.246134	-2.72544	0.00642161	0.149122
mmu-miR-17-5p	8.22287	-0.0207699	0.275538	-0.0753796	0.939913	0.972898
mmu-miR-181a-5p	33.4123	0.345631	0.213896	1.61588	0.10612	0.337747
mmu-miR-181b-5p	10.8099	0.470843	0.273782	1.71977	0.0854741	0.318585
mmu-miR-181d-5p	15.1262	0.404641	0.265389	1.52471	0.127331	0.343002
mmu-miR-182-5p	252.75	0.437079	0.216204	2.02161	0.0432167	0.250634
mmu-miR-183-5p	113.945	0.0782819	0.211448	0.370218	0.71122	0.84502
mmu-miR-1839-5p	20.9507	0.595055	0.271053	2.19534	0.028139	0.23074
mmu-miR-184-3p	1254.25	-0.107604	0.257766	-0.417449	0.67635	0.840313
mmu-miR-191-3p	8.61439	-0.221564	0.300213	-0.738023	0.4605	0.733224
mmu-miR-191-5p	1858.58	-0.428274	0.182851	-2.3422	0.0191705	0.196498
mmu-miR-192-5p	16.3627	-0.515942	0.260815	-1.97819	0.0479069	0.250634
mmu-miR-194-5p	7.73274	-0.539338	0.294172	-1.83341	0.0667412	0.272628
mmu-miR-196a-5p	43.1948	1.00293	0.294381	3.40692	0.000656996	0.0538737
mmu-miR-196b-5p	55.5001	0.543254	0.282921	1.92016	0.0548379	0.250634
mmu-miR-1981-5p	21.4043	0.644692	0.269845	2.38912	0.0168887	0.196498
mmu-miR-199a-3p	145.21	0.0781195	0.229715	0.340072	0.733803	0.84502
mmu-miR-199a-5p	24.1987	0.571985	0.264865	2.15953	0.0308089	0.240602
mmu-miR-1a-3p	62.9307	0.554713	0.288491	1.92281	0.0545037	0.250634
mmu-miR-200a-3p	110.966	0.388874	0.252353	1.54099	0.123319	0.342785
mmu-miR-200a-5p	8.06612	0.0202785	0.284801	0.0712023	0.943237	0.972898
mmu-miR-200b-3p	225.011	0.508676	0.257356	1.97654	0.0480934	0.250634
mmu-miR-200b-5p	14.5631	0.192825	0.250772	0.768924	0.441938	0.728024
mmu-miR-200c-3p	856.695	0.0818678	0.185367	0.441652	0.658741	0.835561
mmu-miR-203-3p	28.7994	-0.0302672	0.24793	-0.122079	0.902836	0.963852
mmu-miR-204-5p	30.9273	0.28768	0.213839	1.34532	0.178523	0.423689
mmu-miR-205-5p	26.2923	0.957906	0.30621	3.12827	0.00175841	0.0961262
mmu-miR-20a-5p	89.6659	-0.566113	0.228736	-2.47496	0.0133249	0.196498
mmu-miR-2137	14.2262	0.0132829	0.305421	0.0434904	0.965311	0.984386
mmu-miR-21a-5p	252.75	0.0706072	0.230016	0.306966	0.758869	0.850629
mmu-miR-221-3p	47.4802	0.3359	0.268005	1.25333	0.210084	0.47197
mmu-miR-221-5p	11.7638	0.163725	0.285275	0.57392	0.566022	0.803438
mmu-miR-22-3p	89.1532	-0.360922	0.201589	-1.79039	0.0733911	0.286575
mmu-miR-23a-3p	120.66	0.410672	0.203345	2.01959	0.0434263	0.250634
mmu-miR-23b-3p	79.2418	0.331575	0.231411	1.43284	0.151904	0.366356
mmu-miR-24-3p	36.4207	0.38933	0.269468	1.44481	0.148511	0.36352
mmu-miR-25-3p	2043.04	-0.191836	0.245359	-0.781858	0.434298	0.728024
mmu-miR-26a-5p	418.02	0.223317	0.235574	0.947969	0.343145	0.640207
mmu-miR-26b-5p	30.4581	0.000267237	0.22926	0.00116565	0.99907	0.99907
mmu-miR-27a-3p	21.6367	-0.0569027	0.260991	-0.218026	0.827409	0.910705
mmu-miR-27b-3p	226.242	-0.0964952	0.176565	-0.546514	0.584713	0.803438
mmu-miR-28a-3p	16.2355	0.298451	0.261731	1.1403	0.254162	0.534393
mmu-miR-292a-5p	10.1607	0.0315192	0.304905	0.103374	0.917666	0.963852
mmu-miR-296-5p	10.7359	-0.212981	0.294427	-0.723375	0.469449	0.734286
mmu-miR-298-5p	9.05366	-0.560901	0.278653	-2.01291	0.0441246	0.250634
mmu-miR-29a-3p	102.186	0.102515	0.196085	0.52281	0.601106	0.803741
mmu-miR-3074-5p	16.812	0.245634	0.265555	0.924986	0.354973	0.654108
mmu-miR-30a-3p	390.482	-0.0330697	0.172409	-0.191809	0.847892	0.920889
mmu-miR-30a-5p	144.441	-0.12335	0.246329	-0.500755	0.616544	0.805929
mmu-miR-30b-5p	405.939	-0.0961251	0.184725	-0.52037	0.602806	0.803741
mmu-miR-30c-2-3p	30.2929	-0.0767098	0.229632	-0.334055	0.738338	0.84502
mmu-miR-30c-5p	632.013	-0.121253	0.160548	-0.755243	0.450103	0.728024
mmu-miR-30d-5p	618.674	-0.166117	0.174751	-0.950591	0.341812	0.640207
mmu-miR-30e-3p	241.547	-0.136306	0.202594	-0.672806	0.501071	0.752651
mmu-miR-30e-5p	6.31895	-0.399733	0.307603	-1.29951	0.19377	0.447581
mmu-miR-30f	28.1238	-0.298041	0.259554	-1.14828	0.250853	0.534285
mmu-miR-320-3p	38.1549	0.405201	0.202925	1.99681	0.045846	0.250634
mmu-miR-328-3p	60.3565	-0.0728407	0.214042	-0.340311	0.733622	0.84502
mmu-miR-340-5p	30.7096	-0.388223	0.254787	-1.52371	0.12758	0.343002
mmu-miR-342-3p	43.5858	0.0699333	0.231368	0.30226	0.762454	0.850629
mmu-miR-3473b	7.38672	-0.449664	0.30485	-1.47503	0.140203	0.353744
mmu-miR-34b-3p	1119.03	-0.243796	0.265772	-0.917315	0.358978	0.654137
mmu-miR-34b-5p	58.8292	-0.337513	0.271776	-1.24188	0.214281	0.474893
mmu-miR-34c-3p	285.355	-0.338608	0.266897	-1.26869	0.204552	0.465925
mmu-miR-34c-5p	3044.03	-0.326654	0.268347	-1.21728	0.223496	0.488711
mmu-miR-350-3p	14.1055	-0.49127	0.294519	-1.66804	0.0953078	0.318989
mmu-miR-3535	61.5414	0.79937	0.282137	2.83327	0.00460747	0.125937
mmu-miR-361-3p	29.9954	0.298403	0.271725	1.09818	0.272127	0.564921
mmu-miR-365-3p	10.6614	0.269469	0.275893	0.976715	0.32871	0.640207
mmu-miR-375-3p	932.27	-0.146265	0.269907	-0.541909	0.587881	0.803438
mmu-miR-378a-3p	17.3306	0.256282	0.242749	1.05575	0.291083	0.589353
mmu-miR-378d	45.4475	0.179712	0.239373	0.750763	0.452795	0.728024
mmu-miR-379-5p	47.8159	0.193305	0.197812	0.977217	0.328462	0.640207
mmu-miR-382-5p	9.06652	0.193317	0.267648	0.72228	0.470122	0.734286
mmu-miR-423-3p	24.9112	0.205846	0.231314	0.889899	0.37352	0.673157
mmu-miR-423-5p	65.0031	0.238157	0.22494	1.05876	0.28971	0.589353
mmu-miR-425-5p	90.3004	-0.233515	0.24478	-0.953979	0.340094	0.640207
mmu-miR-429-3p	14.1633	0.141395	0.269412	0.524828	0.599702	0.803741
mmu-miR-434-3p	9.34115	0.123307	0.280906	0.438961	0.66069	0.835561
mmu-miR-449a-5p	26.4148	-0.535088	0.279958	-1.91131	0.0559641	0.250634
mmu-miR-463-5p	6.81078	-0.601088	0.311029	-1.93258	0.0532879	0.250634
mmu-miR-465a-3p	299.496	-0.357088	0.236496	-1.50991	0.131067	0.346692
mmu-miR-465a-5p	351.677	-0.10278	0.252119	-0.407665	0.68352	0.842454
mmu-miR-465b-5p	412.676	-0.14192	0.261284	-0.543162	0.587018	0.803438
mmu-miR-465c-5p	692.172	-0.193584	0.254771	-0.759833	0.447354	0.728024
mmu-miR-465d-3p	57.1121	-0.400298	0.239818	-1.66917	0.0950835	0.318989
mmu-miR-465d-5p	225.069	0.0880853	0.267535	0.329248	0.741969	0.84502
mmu-miR-467a-5p	12.0328	-0.536096	0.275235	-1.94778	0.0514414	0.250634
mmu-miR-470-5p	944.045	-0.0257767	0.256148	-0.100632	0.919842	0.963852
mmu-miR-471-3p	21.7317	0.00986455	0.293672	0.0335904	0.973204	0.985219
mmu-miR-471-5p	16.7329	-0.334881	0.291517	-1.14875	0.250657	0.534285
mmu-miR-486a-5p	24.92	0.10415	0.259661	0.4011	0.688347	0.842454
mmu-miR-501-3p	45.7145	0.217259	0.214651	1.01215	0.311465	0.622929
mmu-miR-5126	10.1953	-0.110617	0.294172	-0.376031	0.706894	0.84502
mmu-miR-532-5p	87.2259	-0.018932	0.195139	-0.0970184	0.922712	0.963852
mmu-miR-541-5p	58.1333	0.298058	0.190098	1.56792	0.116901	0.342352
mmu-miR-6238	125.264	0.101178	0.266616	0.379491	0.704323	0.84502
mmu-miR-6239	35.9438	0.19426	0.286087	0.679027	0.497121	0.752651
mmu-miR-6240	11.2913	0.26137	0.297708	0.87794	0.379976	0.677349
mmu-miR-6395	9.34796	-0.457829	0.274061	-1.67054	0.0948127	0.318989
mmu-miR-6412	17.3546	-0.221649	0.286828	-0.772761	0.439664	0.728024
mmu-miR-652-3p	16.1444	0.218021	0.286782	0.760233	0.447115	0.728024
mmu-miR-6538	15.9939	-0.269721	0.284749	-0.947222	0.343526	0.640207
mmu-miR-669a-5p	8.26495	-0.454708	0.304616	-1.49273	0.135508	0.34724
mmu-miR-669c-5p	109.034	0.00572249	0.268738	0.021294	0.983011	0.989042
mmu-miR-672-5p	43.6147	0.456591	0.22428	2.03581	0.0417697	0.250634
mmu-miR-676-3p	19.3878	0.197759	0.237974	0.83101	0.405968	0.708285
mmu-miR-690	11.9155	0.192514	0.288664	0.666915	0.504827	0.752651
mmu-miR-6937-5p	17.3079	0.106218	0.294901	0.360181	0.718712	0.84502
mmu-miR-7210-5p	35.7726	-0.469491	0.2969	-1.58131	0.113807	0.339352
mmu-miR-741-3p	95.692	-0.520382	0.234789	-2.21638	0.0266655	0.23074
mmu-miR-743a-3p	109.834	-0.635771	0.264723	-2.40165	0.0163215	0.196498
mmu-miR-743a-5p	44.5622	-0.173017	0.271819	-0.636518	0.524439	0.768297
mmu-miR-743b-3p	81.2804	-0.510626	0.263093	-1.94085	0.0522759	0.250634
mmu-miR-744-5p	33.5053	0.331126	0.220738	1.50009	0.133592	0.34724
mmu-miR-7a-5p	466.388	-0.0772897	0.23466	-0.329369	0.741877	0.84502
mmu-miR-871-3p	373.02	0.157277	0.254348	0.618354	0.536342	0.778408
mmu-miR-871-5p	15.6421	-0.0328919	0.290574	-0.113197	0.909875	0.963852
mmu-miR-872-5p	101.577	-0.380051	0.237232	-1.60202	0.10915	0.337747
mmu-miR-878-3p	8.10844	-0.255046	0.303642	-0.839954	0.400934	0.707024
mmu-miR-878-5p	71.5611	-0.160155	0.283007	-0.565906	0.571458	0.803438
mmu-miR-880-3p	7.91914	-0.596645	0.306864	-1.94433	0.0518559	0.250634
mmu-miR-881-3p	928.708	-0.125994	0.278118	-0.453024	0.650532	0.835561
mmu-miR-883a-3p	25.6982	-0.519515	0.275882	-1.88311	0.0596858	0.250986
mmu-miR-92a-3p	134.033	-0.366681	0.236583	-1.54991	0.121164	0.342785
mmu-miR-92b-3p	213.998	-0.0956515	0.219037	-0.436691	0.662335	0.835561
mmu-miR-93-5p	219.024	-0.558959	0.236362	-2.36485	0.0180374	0.196498
mmu-miR-9-5p	108.823	-0.513826	0.246147	-2.08748	0.036845	0.250634
mmu-miR-98-5p	13.8731	0.462256	0.28192	1.63967	0.101074	0.331522
mmu-miR-99a-5p	364.284	0.56682	0.298308	1.90012	0.0574174	0.250634
mmu-miR-99b-5p	235.949	0.548895	0.192109	2.85721	0.00427377	0.125937
