# Supplementary material for: Heavy Chronic Intermittent Ethanol Exposure Alters Small Noncoding RNAs in Mouse Sperm and Epididymosomes
Source: Front Genet. 2018 Feb 8;9:32. doi: 10.3389/fgene.2018.00032 (PMC5809758; doi:10.3389/fgene.2018.00032)
Supplement: Supplementary Table 2 — Predicted 3′-UTR targets of miRNAs altered in sperm by chronic ethanol exposure. [file Table2.XLSX]

## Sheet: miR-10
Ortholog of target gene	Representative transcript	Gene name	Number of 3P-seq tags supporting UTR + 5	Link to sites in UTRs	Conserved sites				Poorly conserved sites				6mer sites	Representative miRNA	Cumulative weighted context++ score	Total context++ score	Aggregate PCT	Previous TargetScan publication(s)
					total	8mer	7mer-m8	7mer-A1	total	8mer	7mer-m8	7mer-A1
BDNF	ENST00000439476.2	brain-derived neurotrophic factor	2696	Sites in UTR	1	1	0	0	0	0	0	0	0	mmu-miR-10a-5p	-0.79	-0.79	0.82	2005, 2007, 2009, 2011
CAMK2B	ENST00000502837.2	calcium/calmodulin-dependent protein kinase II beta	11	Sites in UTR	1	1	0	0	1	1	0	0	0	mmu-miR-10a-5p	-0.75	-0.75	0.28	2011
HOXA3	ENST00000396352.4	homeobox A3	57	Sites in UTR	1	1	0	0	0	0	0	0	0	mmu-miR-10a-5p	-0.64	-0.64	0.82	2005, 2007, 2009, 2011
ARSJ	ENST00000315366.7	arylsulfatase family, member J	386	Sites in UTR	1	1	0	0	1	0	0	1	0	mmu-miR-10a-5p	-0.62	-0.62	0.1	2007, 2009, 2011
GATA6	ENST00000269216.3	GATA binding protein 6	691	Sites in UTR	1	1	0	0	0	0	0	0	1	mmu-miR-10a-5p	-0.59	-0.61	0.84	2005, 2007, 2009, 2011
ZNF367	ENST00000375256.4	zinc finger protein 367	325	Sites in UTR	1	1	0	0	0	0	0	0	1	mmu-miR-10a-5p	-0.56	-0.56	< 0.1	2005, 2007, 2009, 2011
SMAP1	ENST00000370455.3	small ArfGAP 1	64	Sites in UTR	1	1	0	0	0	0	0	0	0	mmu-miR-10a-5p	-0.56	-0.57	0.62	2007, 2009, 2011
MAP3K7	ENST00000369325.3	mitogen-activated protein kinase kinase kinase 7	1172	Sites in UTR	1	1	0	0	1	0	1	0	0	mmu-miR-10a-5p	-0.56	-0.56	< 0.1	2005, 2007, 2009, 2011
HOXB3	ENST00000470495.1	homeobox B3	70	Sites in UTR	1	1	0	0	0	0	0	0	2	mmu-miR-10b-5p	-0.55	-0.55	0.73	2007, 2009, 2011
NR6A1	ENST00000487099.2	nuclear receptor subfamily 6, group A, member 1	1082	Sites in UTR	2	1	1	0	0	0	0	0	2	mmu-miR-10a-5p	-0.54	-0.55	0.92
VWC2L	ENST00000427124.1	von Willebrand factor C domain containing protein 2-like	5	Sites in UTR	2	1	1	0	0	0	0	0	1	mmu-miR-10a-5p	-0.51	-0.51	0.23
PATL1	ENST00000300146.9	protein associated with topoisomerase II homolog 1 (yeast)	703	Sites in UTR	1	1	0	0	0	0	0	0	0	mmu-miR-10a-5p	-0.5	-0.5	< 0.1	2009, 2011
KIAA0247	ENST00000342745.4	KIAA0247	161	Sites in UTR	2	0	1	1	2	0	2	0	0	mmu-miR-10a-5p	-0.48	-0.48	0.32	2009, 2011
DAZAP1	ENST00000336761.6	DAZ associated protein 1	3500	Sites in UTR	1	0	1	0	0	0	0	0	1	mmu-miR-10b-5p	-0.47	-0.49	0.64	2005, 2007, 2009, 2011
FIGN	ENST00000333129.3	fidgetin	10	Sites in UTR	2	1	0	1	0	0	0	0	1	mmu-miR-10b-5p	-0.46	-0.46	0.83	2007, 2009, 2011
ACTG1	ENST00000331925.2	actin, gamma 1	3210	Sites in UTR	1	0	0	1	1	0	1	0	0	mmu-miR-10a-5p	-0.46	-0.47	0.58	2005, 2007, 2009, 2011
RORB	ENST00000376896.3	RAR-related orphan receptor B	5	Sites in UTR	1	1	0	0	1	0	1	0	1	mmu-miR-10a-5p	-0.45	-0.45	0.81
GRIN2B	ENST00000609686.1	glutamate receptor, ionotropic, N-methyl D-aspartate 2B	5	Sites in UTR	1	0	0	1	1	0	1	0	4	mmu-miR-10a-5p	-0.45	-0.45	0.7
RORA	ENST00000335670.6	RAR-related orphan receptor A	102	Sites in UTR	2	1	1	0	1	0	1	0	2	mmu-miR-10a-5p	-0.44	-0.53	0.88	2011
KLHL29	ENST00000486442.1	kelch-like family member 29	414	Sites in UTR	2	0	2	0	0	0	0	0	2	mmu-miR-10a-5p	-0.44	-0.44	0.69	2011
KLF11	ENST00000305883.1	Kruppel-like factor 11	42	Sites in UTR	1	1	0	0	0	0	0	0	0	mmu-miR-10b-5p	-0.44	-0.5	0.78	2005, 2007, 2009, 2011
RPRD1A	ENST00000399022.4	regulation of nuclear pre-mRNA domain containing 1A	333	Sites in UTR	1	1	0	0	0	0	0	0	2	mmu-miR-10a-5p	-0.43	-0.51	0.69	2005, 2007, 2009, 2011
TFAP2C	ENST00000201031.2	transcription factor AP-2 gamma (activating enhancer binding protein 2 gamma)	22	Sites in UTR	1	1	0	0	0	0	0	0	0	mmu-miR-10a-5p	-0.42	-0.42	0.75	2005, 2007, 2009, 2011
MTF1	ENST00000373036.4	metal-regulatory transcription factor 1	98	Sites in UTR	2	1	0	1	2	0	1	1	2	mmu-miR-10a-5p	-0.42	-0.42	0.71	2007, 2009, 2011
GALNT1	ENST00000269195.5	UDP-N-acetyl-alpha-D-galactosamine:polypeptide N-acetylgalactosaminyltransferase 1 (GalNAc-T1)	2466	Sites in UTR	1	0	1	0	0	0	0	0	0	mmu-miR-10a-5p	-0.42	-0.47	0.65	2005, 2007, 2009, 2011
SDC1	ENST00000254351.4	syndecan 1	3152	Sites in UTR	1	1	0	0	0	0	0	0	2	mmu-miR-10b-5p	-0.42	-0.42	0.68	2005, 2007, 2009, 2011
GPR61	ENST00000527748.1	G protein-coupled receptor 61	5	Sites in UTR	1	0	1	0	2	0	1	1	0	mmu-miR-10a-5p	-0.42	-0.42	0.51
GNRHR	ENST00000420975.2	gonadotropin-releasing hormone receptor	5	Sites in UTR	1	0	1	0	0	0	0	0	1	mmu-miR-10b-5p	-0.41	-0.46	< 0.1
NCOR2	ENST00000405201.1	nuclear receptor corepressor 2	200	Sites in UTR	1	1	0	0	0	0	0	0	0	mmu-miR-10a-5p	-0.41	-0.41	0.8	2005, 2007, 2009, 2011
CYTH1	ENST00000585509.1	cytohesin 1	553	Sites in UTR	1	0	1	0	0	0	0	0	0	mmu-miR-10b-5p	-0.38	-0.38	0.65	2007, 2009, 2011
SOBP	ENST00000317357.5	sine oculis binding protein homolog (Drosophila)	22	Sites in UTR	2	1	0	1	0	0	0	0	0	mmu-miR-10a-5p	-0.38	-0.55	0.84	2007, 2009, 2011
ERI3	ENST00000372259.5	ERI1 exoribonuclease family member 3	540	Sites in UTR	1	1	0	0	0	0	0	0	0	mmu-miR-10a-5p	-0.38	-0.38	0.4	2007, 2009, 2011
PTPN4	ENST00000263708.2	protein tyrosine phosphatase, non-receptor type 4 (megakaryocyte)	215	Sites in UTR	1	0	0	1	2	1	0	1	0	mmu-miR-10a-5p	-0.38	-0.77	0.64
CECR6	ENST00000399875.1	cat eye syndrome chromosome region, candidate 6	5	Sites in UTR	1	0	1	0	0	0	0	0	5	mmu-miR-10a-5p	-0.37	-0.37	0.65	2005, 2007, 2009, 2011
TRIM39	ENST00000396551.3	tripartite motif containing 39	840	Sites in UTR	1	1	0	0	0	0	0	0	0	mmu-miR-10a-5p	-0.37	-0.37	< 0.1	2011
LPHN1	ENST00000340736.6	latrophilin 1	49	Sites in UTR	1	0	1	0	0	0	0	0	2	mmu-miR-10b-5p	-0.37	-0.4	0.42	2005, 2007, 2009, 2011
MAP3K2	ENST00000409947.1	mitogen-activated protein kinase kinase kinase 2	187	Sites in UTR	1	0	0	1	1	1	0	0	1	mmu-miR-10b-5p	-0.37	-0.37	0.56	2007, 2009, 2011
HNRNPK	ENST00000376281.4	heterogeneous nuclear ribonucleoprotein K	124	Sites in UTR	1	0	1	0	0	0	0	0	0	mmu-miR-10a-5p	-0.36	-0.36	0.65	2005, 2007
FLT1	ENST00000282397.4	fms-related tyrosine kinase 1	7	Sites in UTR	1	1	0	0	2	1	0	1	0	mmu-miR-10a-5p	-0.35	-0.35	0.63	2005, 2007, 2011
GABRB2	ENST00000393959.1	gamma-aminobutyric acid (GABA) A receptor, beta 2	5	Sites in UTR	1	1	0	0	0	0	0	0	0	mmu-miR-10a-5p	-0.35	-0.35	0.8	2007, 2009, 2011
SLC6A19	ENST00000304460.10	solute carrier family 6 (neutral amino acid transporter), member 19	139	Sites in UTR	1	1	0	0	0	0	0	0	0	mmu-miR-10b-5p	-0.34	-0.4	< 0.1
IL1RAPL1	ENST00000378993.1	interleukin 1 receptor accessory protein-like 1	5	Sites in UTR	1	0	1	0	0	0	0	0	1	mmu-miR-10a-5p	-0.34	-0.35	0.65	2005, 2007, 2009
RP6-24A23.6	ENST00000563887.1	Uncharacterized protein	937	Sites in UTR	1	1	0	0	0	0	0	0	1	mmu-miR-10a-5p	-0.34	-0.48	< 0.1
EPHA8	ENST00000166244.3	EPH receptor A8	5	Sites in UTR	2	0	1	1	2	0	1	1	0	mmu-miR-10a-5p	-0.33	-0.33	0.84	2005, 2007, 2009, 2011
FNBP1L	ENST00000370253.2	formin binding protein 1-like	219	Sites in UTR	1	0	1	0	0	0	0	0	1	mmu-miR-10a-5p	-0.33	-0.33	0.51	2007, 2009, 2011
H3F3B	ENST00000591890.1	H3 histone, family 3B (H3.3B)	336	Sites in UTR	1	0	1	0	0	0	0	0	0	mmu-miR-10a-5p	-0.33	-0.41	0.65	2005, 2007, 2009, 2011
NPAS3	ENST00000346562.2	neuronal PAS domain protein 3	9	Sites in UTR	1	0	1	0	0	0	0	0	0	mmu-miR-10a-5p	-0.33	-0.33	0.63	2011
CCDC177	ENST00000543986.1	coiled-coil domain containing 177	0	Sites in UTR	1	0	0	1	0	0	0	0	0	mmu-miR-10a-5p	-0.32	-0.32	0.48
ELOVL6	ENST00000394607.3	ELOVL fatty acid elongase 6	901	Sites in UTR	1	0	1	0	0	0	0	0	1	mmu-miR-10a-5p	-0.32	-0.32	0.27	2007
ESRRG	ENST00000361525.3	estrogen-related receptor gamma	5	Sites in UTR	1	1	0	0	0	0	0	0	1	mmu-miR-10b-5p	-0.32	-0.32	0.74	2005, 2007, 2009, 2011
LIX1L	ENST00000369308.3	Lix1 homolog (mouse)-like	695	Sites in UTR	1	0	1	0	1	0	0	1	0	mmu-miR-10a-5p	-0.32	-0.4	0.3
KLF7	ENST00000309446.6	Kruppel-like factor 7 (ubiquitous)	737	Sites in UTR	1	1	0	0	0	0	0	0	1	mmu-miR-10a-5p	-0.32	-0.32	0.52
TRIM66	ENST00000299550.6	tripartite motif containing 66	33	Sites in UTR	1	0	0	1	2	0	0	2	2	mmu-miR-10b-5p	-0.32	-0.39	0.61	2011
MDGA2	ENST00000426342.1	MAM domain containing glycosylphosphatidylinositol anchor 2	5	Sites in UTR	1	1	0	0	0	0	0	0	0	mmu-miR-10a-5p	-0.31	-0.31	0.74	2005, 2007, 2009, 2011
CNNM4	ENST00000540067.1	cyclin M4	1249	Sites in UTR	1	0	1	0	0	0	0	0	1	mmu-miR-10a-5p	-0.31	-0.31	0.56	2005, 2007, 2011
WNT9B	ENST00000290015.2	wingless-type MMTV integration site family, member 9B	28	Sites in UTR	1	1	0	0	1	0	0	1	1	mmu-miR-10a-5p	-0.3	-0.38	0.79
PAPD5	ENST00000357464.3	PAP associated domain containing 5	152	Sites in UTR	1	0	1	0	0	0	0	0	0	mmu-miR-10a-5p	-0.3	-0.3	0.65	2007, 2009, 2011
RNF165	ENST00000269439.7	ring finger protein 165	18	Sites in UTR	1	0	1	0	1	0	0	1	2	mmu-miR-10b-5p	-0.3	-0.3	0.64	2007, 2009, 2011
RHPN2	ENST00000254260.3	rhophilin, Rho GTPase binding protein 2	5	Sites in UTR	1	1	0	0	0	0	0	0	0	mmu-miR-10a-5p	-0.3	-0.3	< 0.1	2009, 2011
BAZ1B	ENST00000339594.4	bromodomain adjacent to zinc finger domain, 1B	40	Sites in UTR	1	0	1	0	0	0	0	0	0	mmu-miR-10a-5p	-0.3	-0.3	0.53	2005, 2007, 2009, 2011
TBX5	ENST00000349716.5	T-box 5	68	Sites in UTR	1	1	0	0	0	0	0	0	0	mmu-miR-10a-5p	-0.3	-0.43	0.68	2005, 2007, 2009, 2011
ONECUT2	ENST00000491143.2	one cut homeobox 2	847	Sites in UTR	1	1	0	0	1	0	0	1	1	mmu-miR-10b-5p	-0.3	-0.43	< 0.1	2007, 2011
ZMYND11	ENST00000381591.1	zinc finger, MYND-type containing 11	43	Sites in UTR	1	0	1	0	0	0	0	0	1	mmu-miR-10b-5p	-0.29	-0.31	0.65	2005, 2007, 2009, 2011
ONECUT1	ENST00000560699.2	one cut homeobox 1	10	Sites in UTR	1	1	0	0	0	0	0	0	0	mmu-miR-10a-5p	-0.29	-0.7	0.7
ITGB8	ENST00000222573.4	integrin, beta 8	17	Sites in UTR	1	1	0	0	0	0	0	0	1	mmu-miR-10b-5p	-0.29	-0.37	0.78	2007, 2009, 2011
CADM2	ENST00000383699.3	cell adhesion molecule 2	5	Sites in UTR	1	1	0	0	0	0	0	0	1	mmu-miR-10a-5p	-0.29	-0.29	< 0.1	2011
IGSF1	ENST00000370900.1	immunoglobulin superfamily, member 1	416	Sites in UTR	1	0	1	0	0	0	0	0	0	mmu-miR-10a-5p	-0.29	-0.29	0.55	2009, 2011
MTSS1L	ENST00000338779.6	metastasis suppressor 1-like	2982	Sites in UTR	1	0	1	0	1	0	1	0	2	mmu-miR-10b-5p	-0.28	-0.29	0.59	2007, 2009, 2011
CTNNBIP1	ENST00000377263.1	catenin, beta interacting protein 1	493	Sites in UTR	1	0	1	0	0	0	0	0	1	mmu-miR-10a-5p	-0.28	-0.43	0.65	2005, 2007, 2009, 2011
LANCL1	ENST00000443314.1	LanC lantibiotic synthetase component C-like 1 (bacterial)	3395	Sites in UTR	1	0	1	0	1	0	1	0	1	mmu-miR-10b-5p	-0.28	-0.28	< 0.1	2009, 2011
SMTNL2	ENST00000338859.4	smoothelin-like 2	23	Sites in UTR	1	0	1	0	0	0	0	0	0	mmu-miR-10a-5p	-0.28	-0.3	0.41
KCTD16	ENST00000507359.3	potassium channel tetramerization domain containing 16	36	Sites in UTR	1	1	0	0	0	0	0	0	0	mmu-miR-10a-5p	-0.28	-0.28	0.82	2005, 2007, 2009, 2011
INHBB	ENST00000295228.3	inhibin, beta B	75	Sites in UTR	1	0	0	1	0	0	0	0	3	mmu-miR-10b-5p	-0.28	-0.28	0.49	2009, 2011
BBX	ENST00000415149.2	bobby sox homolog (Drosophila)	141	Sites in UTR	1	1	0	0	0	0	0	0	3	mmu-miR-10a-5p	-0.28	-0.31	0.63	2011
BCL2L2	ENST00000250405.5	BCL2-like 2	1380	Sites in UTR	1	0	0	1	1	0	1	0	1	mmu-miR-10a-5p	-0.28	-0.45	0.5	2007, 2009, 2011
HOXA1	ENST00000355633.5	homeobox A1	157	Sites in UTR	1	0	1	0	0	0	0	0	1	mmu-miR-10a-5p	-0.28	-0.28	< 0.1	2005, 2007, 2011
ANKFY1	ENST00000341657.4	ankyrin repeat and FYVE domain containing 1	969	Sites in UTR	1	0	1	0	0	0	0	0	1	mmu-miR-10b-5p	-0.28	-0.33	0.65	2005, 2007, 2009, 2011
NR4A3	ENST00000330847.1	nuclear receptor subfamily 4, group A, member 3	244	Sites in UTR	1	1	0	0	1	0	0	1	0	mmu-miR-10b-5p	-0.27	-0.27	0.15	2005, 2007, 2011
BMP2K	ENST00000335016.5	BMP2 inducible kinase	164	Sites in UTR	1	1	0	0	0	0	0	0	2	mmu-miR-10a-5p	-0.27	-0.28	0.31
PRRT3	ENST00000412055.1	proline-rich transmembrane protein 3	17	Sites in UTR	1	0	1	0	0	0	0	0	0	mmu-miR-10a-5p	-0.27	-0.27	0.65	2007, 2009, 2011
SSX2IP	ENST00000342203.3	synovial sarcoma, X breakpoint 2 interacting protein	197	Sites in UTR	1	0	1	0	1	0	1	0	1	mmu-miR-10b-5p	-0.27	-0.32	0.65	2009, 2011
BCL6	ENST00000406870.2	B-cell CLL/lymphoma 6	20	Sites in UTR	1	0	1	0	0	0	0	0	0	mmu-miR-10a-5p	-0.27	-0.27	0.63	2005, 2007, 2009, 2011
GATA3	ENST00000379328.3	GATA binding protein 3	136	Sites in UTR	1	0	1	0	0	0	0	0	0	mmu-miR-10a-5p	-0.27	-0.27	0.19
ST6GALNAC6	ENST00000373146.1	ST6 (alpha-N-acetyl-neuraminyl-2,3-beta-galactosyl-1,3)-N-acetylgalactosaminide alpha-2,6-sialyltransferase 6	28	Sites in UTR	1	0	0	1	0	0	0	0	1	mmu-miR-10a-5p	-0.27	-0.27	0.46	2009, 2011
PDE4A	ENST00000380702.2	phosphodiesterase 4A, cAMP-specific	48	Sites in UTR	1	0	1	0	0	0	0	0	1	mmu-miR-10a-5p	-0.27	-0.27	0.65	2009, 2011
GOLGA3	ENST00000204726.3	golgin A3	944	Sites in UTR	1	0	1	0	1	0	1	0	0	mmu-miR-10a-5p	-0.26	-0.28	0.65	2007, 2009, 2011
DUSP3	ENST00000226004.3	dual specificity phosphatase 3	836	Sites in UTR	1	0	1	0	1	0	0	1	3	mmu-miR-10a-5p	-0.26	-0.49	0.64	2009, 2011
SERTAD4	ENST00000367012.3	SERTA domain containing 4	296	Sites in UTR	1	0	1	0	0	0	0	0	1	mmu-miR-10a-5p	-0.26	-0.28	0.65
TMEM132B	ENST00000299308.3	transmembrane protein 132B	5	Sites in UTR	1	1	0	0	0	0	0	0	0	mmu-miR-10a-5p	-0.25	-0.25	0.82	2009, 2011
EPHA5	ENST00000273854.3	EPH receptor A5	48	Sites in UTR	1	0	1	0	0	0	0	0	0	mmu-miR-10b-5p	-0.25	-0.25	0.65	2011
SHANK3	ENST00000414786.2	SH3 and multiple ankyrin repeat domains 3	5	Sites in UTR	2	0	2	0	1	0	1	0	2	mmu-miR-10a-5p	-0.25	-0.25	0.62
GTF2H1	ENST00000265963.4	general transcription factor IIH, polypeptide 1, 62kDa	121	Sites in UTR	1	1	0	0	0	0	0	0	0	mmu-miR-10a-5p	-0.25	-0.32	0.65	2005, 2007, 2009, 2011
EIF3J	ENST00000261868.5	eukaryotic translation initiation factor 3, subunit J	1646	Sites in UTR	1	0	1	0	0	0	0	0	0	mmu-miR-10a-5p	-0.25	-0.25	< 0.1
ELAVL2	ENST00000380110.4	ELAV like neuron-specific RNA binding protein 2	78	Sites in UTR	1	0	1	0	0	0	0	0	0	mmu-miR-10b-5p	-0.25	-0.25	0.41	2005, 2007, 2009, 2011
TRIM2	ENST00000338700.5	tripartite motif containing 2	22	Sites in UTR	1	1	0	0	1	0	1	0	1	mmu-miR-10b-5p	-0.25	-0.25	0.19	2007, 2009, 2011
BLZF1	ENST00000367808.3	basic leucine zipper nuclear factor 1	73	Sites in UTR	1	0	0	1	0	0	0	0	0	mmu-miR-10a-5p	-0.25	-0.25	0.53
HAS3	ENST00000306560.1	hyaluronan synthase 3	15	Sites in UTR	1	0	1	0	0	0	0	0	0	mmu-miR-10a-5p	-0.25	-0.25	0.26	2005, 2007, 2009, 2011
EBF2	ENST00000535548.1	early B-cell factor 2	11	Sites in UTR	1	1	0	0	0	0	0	0	1	mmu-miR-10a-5p	-0.25	-0.49	0.71	2005, 2007, 2009, 2011
FZD2	ENST00000315323.3	frizzled family receptor 2	807	Sites in UTR	1	0	1	0	0	0	0	0	0	mmu-miR-10a-5p	-0.24	-0.28	< 0.1
IFFO2	ENST00000455833.2	intermediate filament family orphan 2	139	Sites in UTR	1	0	1	0	0	0	0	0	0	mmu-miR-10b-5p	-0.24	-0.29	0.65	2011
SLC6A5	ENST00000525748.1	solute carrier family 6 (neurotransmitter transporter), member 5	5	Sites in UTR	1	0	1	0	0	0	0	0	1	mmu-miR-10a-5p	-0.24	-0.24	0.6
RYBP	ENST00000477973.2	RING1 and YY1 binding protein	342	Sites in UTR	1	0	0	1	3	0	2	1	0	mmu-miR-10a-5p	-0.24	-0.32	0.69	2005, 2007
JARID2	ENST00000341776.2	jumonji, AT rich interactive domain 2	199	Sites in UTR	1	0	1	0	0	0	0	0	0	mmu-miR-10a-5p	-0.24	-0.24	0.63	2009, 2011
PTEN	ENST00000371953.3	phosphatase and tensin homolog	118	Sites in UTR	1	0	1	0	0	0	0	0	1	mmu-miR-10a-5p	-0.23	-0.24	0.65
PCDH10	ENST00000264360.5	protocadherin 10	9	Sites in UTR	1	1	0	0	0	0	0	0	1	mmu-miR-10a-5p	-0.23	-0.3	0.29
NFIX	ENST00000360105.4	nuclear factor I/X (CCAAT-binding transcription factor)	24	Sites in UTR	1	0	1	0	0	0	0	0	2	mmu-miR-10b-5p	-0.23	-0.23	0.65	2005, 2007, 2009, 2011
HOXD10	ENST00000249501.4	homeobox D10	182	Sites in UTR	1	0	0	1	0	0	0	0	0	mmu-miR-10a-5p	-0.23	-0.23	0.53	2011
E2F7	ENST00000322886.7	E2F transcription factor 7	308	Sites in UTR	1	0	0	1	1	0	0	1	0	mmu-miR-10a-5p	-0.23	-0.23	0.61	2005, 2007, 2009, 2011
FXR2	ENST00000250113.7	fragile X mental retardation, autosomal homolog 2	5	Sites in UTR	1	0	1	0	0	0	0	0	1	mmu-miR-10b-5p	-0.23	-0.23	< 0.1	2011
MTF2	ENST00000370298.4	metal response element binding transcription factor 2	653	Sites in UTR	1	0	1	0	0	0	0	0	0	mmu-miR-10a-5p	-0.23	-0.31	0.64	2009, 2011
KLC2	ENST00000316924.5	kinesin light chain 2	11832	Sites in UTR	1	0	0	1	0	0	0	0	0	mmu-miR-10a-5p	-0.23	-0.23	0.54	2005, 2007, 2009, 2011
USP45	ENST00000392738.2	ubiquitin specific peptidase 45	491	Sites in UTR	1	1	0	0	0	0	0	0	0	mmu-miR-10b-5p	-0.22	-0.23	< 0.1	2009, 2011
SH3D19	ENST00000409598.4	SH3 domain containing 19	245	Sites in UTR	1	0	1	0	0	0	0	0	1	mmu-miR-10a-5p	-0.22	-0.39	0.64
TMOD1	ENST00000259365.4	tropomodulin 1	115	Sites in UTR	1	1	0	0	0	0	0	0	0	mmu-miR-10a-5p	-0.21	-0.42	0.35	2005, 2007, 2009, 2011
TMEM183A	ENST00000367242.3	transmembrane protein 183A	241	Sites in UTR	1	0	1	0	0	0	0	0	0	mmu-miR-10b-5p	-0.21	-0.21	0.19	2007, 2007, 2009, 2011
NCOA6	ENST00000374796.2	nuclear receptor coactivator 6	984	Sites in UTR	1	0	1	0	0	0	0	0	0	mmu-miR-10a-5p	-0.21	-0.21	0.17	2005, 2007, 2011
RAP2A	ENST00000245304.4	RAP2A, member of RAS oncogene family	721	Sites in UTR	1	0	1	0	0	0	0	0	1	mmu-miR-10a-5p	-0.21	-0.21	0.14	2005, 2007, 2009, 2011
CAMK2G	ENST00000351293.3	calcium/calmodulin-dependent protein kinase II gamma	14	Sites in UTR	1	0	1	0	0	0	0	0	0	mmu-miR-10a-5p	-0.21	-0.21	< 0.1	2005, 2007, 2009, 2011
CSRNP3	ENST00000314499.7	cysteine-serine-rich nuclear protein 3	24	Sites in UTR	1	1	0	0	0	0	0	0	0	mmu-miR-10a-5p	-0.21	-0.21	0.75	2011
NUP50	ENST00000347635.4	nucleoporin 50kDa	57	Sites in UTR	1	0	0	1	0	0	0	0	2	mmu-miR-10a-5p	-0.21	-0.21	0.63	2007, 2009, 2011
KCNA6	ENST00000433855.1	potassium voltage-gated channel, shaker-related subfamily, member 6	5	Sites in UTR	1	1	0	0	0	0	0	0	0	mmu-miR-10a-5p	-0.2	-0.2	0.41	2011
CLASP2	ENST00000539981.1	cytoplasmic linker associated protein 2	554	Sites in UTR	1	0	1	0	0	0	0	0	0	mmu-miR-10a-5p	-0.2	-0.2	ORF
FOSL2	ENST00000379619.1	FOS-like antigen 2	2255	Sites in UTR	1	0	1	0	1	0	0	1	2	mmu-miR-10a-5p	-0.2	-0.34	0.61	2011
ARRDC3	ENST00000265138.3	arrestin domain containing 3	1313	Sites in UTR	1	0	1	0	0	0	0	0	0	mmu-miR-10a-5p	-0.2	-0.2	0.41	2005, 2007, 2011
SNX12	ENST00000374274.3	sorting nexin 12	849	Sites in UTR	1	0	1	0	0	0	0	0	0	mmu-miR-10b-5p	-0.2	-0.2	< 0.1
KPNB1	ENST00000290158.4	karyopherin (importin) beta 1	465	Sites in UTR	1	1	0	0	0	0	0	0	0	mmu-miR-10a-5p	-0.2	-0.3	0.62
RBM27	ENST00000265271.5	RNA binding motif protein 27	130	Sites in UTR	1	0	1	0	1	0	0	1	0	mmu-miR-10a-5p	-0.2	-0.27	< 0.1
USF2	ENST00000343550.5	upstream transcription factor 2, c-fos interacting	1981	Sites in UTR	1	0	1	0	0	0	0	0	0	mmu-miR-10b-5p	-0.2	-0.2	< 0.1	2005, 2007
FBXO30	ENST00000237281.4	F-box protein 30	224	Sites in UTR	1	0	1	0	0	0	0	0	1	mmu-miR-10a-5p	-0.19	-0.2	0.65	2009, 2011
AGPAT6	ENST00000396987.3	1-acylglycerol-3-phosphate O-acyltransferase 6	474	Sites in UTR	2	0	2	0	1	1	0	0	0	mmu-miR-10a-5p	-0.19	-0.53	0.87	2011
GPCPD1	ENST00000379019.4	glycerophosphocholine phosphodiesterase GDE1 homolog (S. cerevisiae)	155	Sites in UTR	1	0	0	1	0	0	0	0	0	mmu-miR-10a-5p	-0.19	-0.19	0.58	2007, 2009, 2011
FAM76A	ENST00000373954.6	family with sequence similarity 76, member A	173	Sites in UTR	1	0	0	1	0	0	0	0	1	mmu-miR-10a-5p	-0.19	-0.2	0.42	2011
CRK	ENST00000398970.5	v-crk avian sarcoma virus CT10 oncogene homolog	1841	Sites in UTR	1	0	0	1	0	0	0	0	0	mmu-miR-10a-5p	-0.19	-0.19	0.63	2005, 2007, 2009, 2011
ARIH2	ENST00000356401.4	ariadne RBR E3 ubiquitin protein ligase 2	938	Sites in UTR	1	0	0	1	0	0	0	0	2	mmu-miR-10b-5p	-0.19	-0.19	0.64	2005, 2007, 2009, 2011
SVOP	ENST00000299134.5	SV2 related protein homolog (rat)	8	Sites in UTR	1	0	1	0	0	0	0	0	1	mmu-miR-10a-5p	-0.19	-0.19	< 0.1	2007
SRSF1	ENST00000258962.4	serine/arginine-rich splicing factor 1	1430	Sites in UTR	1	0	1	0	0	0	0	0	0	mmu-miR-10a-5p	-0.19	-0.24	0.65	2005, 2007, 2009, 2011
SON	ENST00000290239.6	SON DNA binding protein	161	Sites in UTR	1	0	1	0	1	0	1	0	0	mmu-miR-10a-5p	-0.18	-0.36	< 0.1	2005, 2007
AGO3	ENST00000373191.4	argonaute RISC catalytic component 3	198	Sites in UTR	1	1	0	0	2	0	0	2	3	mmu-miR-10b-5p	-0.18	-0.63	0.79
INO80D	ENST00000403263.1	INO80 complex subunit D	5	Sites in UTR	1	1	0	0	0	0	0	0	1	mmu-miR-10a-5p	-0.18	-0.18	0.65	2009, 2011
RNF180	ENST00000389100.4	ring finger protein 180	18	Sites in UTR	1	0	0	1	0	0	0	0	0	mmu-miR-10a-5p	-0.18	-0.19	0.65	2009, 2011
NR5A2	ENST00000367362.3	nuclear receptor subfamily 5, group A, member 2	121	Sites in UTR	1	0	0	1	0	0	0	0	0	mmu-miR-10a-5p	-0.18	-0.18	0.56	2005, 2007, 2009, 2011
MYT1L	ENST00000399161.2	myelin transcription factor 1-like	5	Sites in UTR	1	0	1	0	0	0	0	0	0	mmu-miR-10a-5p	-0.17	-0.17	0.65	2009, 2011
ZBTB16	ENST00000335953.4	zinc finger and BTB domain containing 16	73	Sites in UTR	1	0	1	0	1	0	0	1	0	mmu-miR-10a-5p	-0.17	-0.19	0.64
CHL1	ENST00000256509.2	cell adhesion molecule L1-like	24	Sites in UTR	1	0	1	0	0	0	0	0	1	mmu-miR-10a-5p	-0.17	-0.17	0.53	2009, 2011
SHISA7	ENST00000376325.4	shisa family member 7	5	Sites in UTR	1	0	1	0	0	0	0	0	2	mmu-miR-10b-5p	-0.17	-0.17	0.64	2011
MIEF1	ENST00000325301.2	mitochondrial elongation factor 1	2319	Sites in UTR	1	0	1	0	0	0	0	0	1	mmu-miR-10b-5p	-0.17	-0.17	0.53	2009, 2011
SLC38A2	ENST00000256689.5	solute carrier family 38, member 2	696	Sites in UTR	1	0	1	0	0	0	0	0	0	mmu-miR-10a-5p	-0.17	-0.18	< 0.1	2005, 2007
NR2C2	ENST00000425241.1	nuclear receptor subfamily 2, group C, member 2	227	Sites in UTR	1	0	0	1	0	0	0	0	2	mmu-miR-10a-5p	-0.17	-0.26	0.72	2007, 2009, 2011
PALM2	ENST00000448454.2	paralemmin 2	35	Sites in UTR	1	0	1	0	0	0	0	0	2	mmu-miR-10a-5p	-0.17	-0.21	0.65	2007, 2009, 2011
MAPKBP1	ENST00000457542.2	mitogen-activated protein kinase binding protein 1	36	Sites in UTR	1	1	0	0	1	0	0	1	0	mmu-miR-10a-5p	-0.16	-0.16	0.78	2005, 2007, 2009, 2011
E2F3	ENST00000346618.3	E2F transcription factor 3	91	Sites in UTR	1	0	1	0	0	0	0	0	1	mmu-miR-10a-5p	-0.16	-0.16	0.11	2005, 2007, 2009, 2011
FADS3	ENST00000540820.1	fatty acid desaturase 3	62	Sites in UTR	1	0	1	0	0	0	0	0	1	mmu-miR-10b-5p	-0.16	-0.16	< 0.1
ZNF608	ENST00000504926.1	zinc finger protein 608	22	Sites in UTR	1	0	1	0	0	0	0	0	0	mmu-miR-10a-5p	-0.16	-0.16	0.55	2005, 2007, 2011
MYCBP	ENST00000397572.2	MYC binding protein	85	Sites in UTR	1	0	1	0	0	0	0	0	0	mmu-miR-10a-5p	-0.16	-0.25	0.65	2011
TENM2	ENST00000519204.1	teneurin transmembrane protein 2	162	Sites in UTR	1	0	1	0	0	0	0	0	0	mmu-miR-10a-5p	-0.15	-0.15	0.65	2007, 2009, 2011
SPAG9	ENST00000262013.7	sperm associated antigen 9	509	Sites in UTR	1	0	1	0	1	0	1	0	0	mmu-miR-10a-5p	-0.15	-0.26	0.65	2011
MLLT6	ENST00000325718.7	myeloid/lymphoid or mixed-lineage leukemia (trithorax homolog, Drosophila); translocated to, 6	24	Sites in UTR	1	0	0	1	0	0	0	0	1	mmu-miR-10a-5p	-0.15	-0.16	0.49	2011
KCTD17	ENST00000402077.3	potassium channel tetramerization domain containing 17	187	Sites in UTR	1	0	1	0	0	0	0	0	0	mmu-miR-10a-5p	-0.15	-0.15	< 0.1	2007, 2009, 2011
ATF2	ENST00000487334.2	activating transcription factor 2	123	Sites in UTR	1	0	1	0	0	0	0	0	0	mmu-miR-10a-5p	-0.15	-0.25	< 0.1
BACH2	ENST00000257749.4	BTB and CNC homology 1, basic leucine zipper transcription factor 2	74	Sites in UTR	1	0	1	0	1	0	0	1	1	mmu-miR-10a-5p	-0.15	-0.18	0.65	2005, 2007, 2009, 2011
NACC1	ENST00000292431.4	nucleus accumbens associated 1, BEN and BTB (POZ) domain containing	337	Sites in UTR	1	0	1	0	1	0	1	0	2	mmu-miR-10a-5p	-0.14	-0.28	0.6	2005, 2007, 2011
CALCR	ENST00000359558.2	calcitonin receptor	5	Sites in UTR	1	0	1	0	0	0	0	0	0	mmu-miR-10a-5p	-0.14	-0.14	< 0.1	2009, 2011
ANK3	ENST00000280772.2	ankyrin 3, node of Ranvier (ankyrin G)	74	Sites in UTR	1	0	0	1	0	0	0	0	0	mmu-miR-10a-5p	-0.14	-0.14	0.65	2005, 2007, 2011
CCDC71L	ENST00000523505.1	coiled-coil domain containing 71-like	410	Sites in UTR	1	0	0	1	0	0	0	0	0	mmu-miR-10b-5p	-0.14	-0.18	0.61	2005, 2007, 2009, 2011
TNRC6B	ENST00000335727.9	trinucleotide repeat containing 6B	69	Sites in UTR	1	1	0	0	0	0	0	0	3	mmu-miR-10a-5p	-0.14	-0.19	0.45	2007, 2009, 2011
MED1	ENST00000300651.6	mediator complex subunit 1	87	Sites in UTR	1	0	1	0	1	0	1	0	1	mmu-miR-10b-5p	-0.14	-0.14	0.11	2009, 2011
CTD-2267D19.3	ENST00000578774.1	Uncharacterized protein	110	Sites in UTR	1	0	1	0	0	0	0	0	0	mmu-miR-10a-5p	-0.13	-0.14	0.64
WNK3	ENST00000375169.3	WNK lysine deficient protein kinase 3	55	Sites in UTR	1	0	1	0	1	0	1	0	0	mmu-miR-10a-5p	-0.13	-0.13	0.26	2005, 2007, 2009, 2011
HDAC4	ENST00000345617.3	histone deacetylase 4	48	Sites in UTR	1	1	0	0	2	0	1	1	2	mmu-miR-10a-5p	-0.13	-0.2	< 0.1	2005, 2007, 2009, 2011
JMJD8	ENST00000412368.2	jumonji domain containing 8	164	Sites in UTR	1	0	1	0	0	0	0	0	2	mmu-miR-10b-5p	-0.13	-0.15	< 0.1
PAPOLA	ENST00000557471.1	poly(A) polymerase alpha	1229	Sites in UTR	1	0	0	1	0	0	0	0	1	mmu-miR-10b-5p	-0.13	-0.21	< 0.1
CTDSPL	ENST00000443503.2	CTD (carboxy-terminal domain, RNA polymerase II, polypeptide A) small phosphatase-like	372	Sites in UTR	1	0	1	0	2	0	2	0	1	mmu-miR-10a-5p	-0.13	-0.14	< 0.1	2005, 2007, 2009, 2011
PEA15	ENST00000360472.4	phosphoprotein enriched in astrocytes 15	5239	Sites in UTR	1	0	1	0	0	0	0	0	0	mmu-miR-10a-5p	-0.13	-0.15	< 0.1	2011
TMEM170B	ENST00000379426.1	transmembrane protein 170B	489	Sites in UTR	1	0	1	0	0	0	0	0	0	mmu-miR-10a-5p	-0.13	-0.24	0.64	2009, 2011
DOCK11	ENST00000276204.6	dedicator of cytokinesis 11	40	Sites in UTR	1	0	1	0	1	0	0	1	1	mmu-miR-10b-5p	-0.13	-0.38	0.65	2005, 2007, 2009, 2011
L3MBTL3	ENST00000529410.1	l(3)mbt-like 3 (Drosophila)	60	Sites in UTR	1	0	1	0	0	0	0	0	0	mmu-miR-10a-5p	-0.13	-0.17	< 0.1	2011
BICD2	ENST00000356884.6	bicaudal D homolog 2 (Drosophila)	38	Sites in UTR	1	0	0	1	0	0	0	0	1	mmu-miR-10b-5p	-0.13	-0.13	0.45	2005, 2007, 2011
MBNL3	ENST00000370839.3	muscleblind-like splicing regulator 3	593	Sites in UTR	1	0	0	1	1	0	1	0	0	mmu-miR-10a-5p	-0.12	-0.24	0.62	2011
LGALSL	ENST00000238875.5	lectin, galactoside-binding-like	334	Sites in UTR	1	0	0	1	0	0	0	0	0	mmu-miR-10a-5p	-0.12	-0.26	0.71	2009, 2011
SCN3A	ENST00000360093.3	sodium channel, voltage-gated, type III, alpha subunit	5	Sites in UTR	1	1	0	0	0	0	0	0	1	mmu-miR-10a-5p	-0.12	-0.12	< 0.1	2005, 2007, 2009, 2011
LEPRE1	ENST00000236040.4	leucine proline-enriched proteoglycan (leprecan) 1	4638	Sites in UTR	1	0	1	0	0	0	0	0	0	mmu-miR-10a-5p	-0.12	-0.12	ORF
PPARGC1B	ENST00000309241.5	peroxisome proliferator-activated receptor gamma, coactivator 1 beta	12	Sites in UTR	2	0	2	0	0	0	0	0	3	mmu-miR-10a-5p	-0.12	-0.15	0.8	2011
GJA9	ENST00000454994.2	gap junction protein, alpha 9, 59kDa	85	Sites in UTR	1	0	1	0	0	0	0	0	0	mmu-miR-10a-5p	-0.11	-0.2	0.64
XRN1	ENST00000264951.4	5'-3' exoribonuclease 1	612	Sites in UTR	1	0	0	1	0	0	0	0	0	mmu-miR-10a-5p	-0.11	-0.12	0.65	2005, 2007, 2009, 2011
BCL2L11	ENST00000393256.3	BCL2-like 11 (apoptosis facilitator)	105	Sites in UTR	1	1	0	0	1	0	0	1	0	mmu-miR-10a-5p	-0.11	-0.45	0.83	2007, 2009, 2011
USB1	ENST00000219281.3	U6 snRNA biogenesis 1	2841	Sites in UTR	1	0	1	0	0	0	0	0	0	mmu-miR-10a-5p	-0.11	-0.11	< 0.1	2011
CBX5	ENST00000209875.4	chromobox homolog 5	360	Sites in UTR	1	0	1	0	0	0	0	0	0	mmu-miR-10a-5p	-0.1	-0.19	0.64	2011
EPHA4	ENST00000281821.2	EPH receptor A4	64	Sites in UTR	1	0	1	0	0	0	0	0	1	mmu-miR-10a-5p	-0.1	-0.1	< 0.1	2005, 2007
FAM196A	ENST00000522781.1	family with sequence similarity 196, member A	5	Sites in UTR	1	0	1	0	0	0	0	0	0	mmu-miR-10a-5p	-0.09	-0.09	0.42	2007, 2009, 2011
CREB1	ENST00000432329.2	cAMP responsive element binding protein 1	295	Sites in UTR	2	1	1	0	0	0	0	0	0	mmu-miR-10a-5p	-0.09	-0.57	0.93	2011
MTMR3	ENST00000333027.3	myotubularin related protein 3	123	Sites in UTR	1	0	1	0	0	0	0	0	3	mmu-miR-10b-5p	-0.09	-0.27	0.65	2005, 2007, 2009, 2011
PIAS1	ENST00000249636.6	protein inhibitor of activated STAT, 1	368	Sites in UTR	1	1	0	0	0	0	0	0	0	mmu-miR-10a-5p	-0.09	-0.24	< 0.1
NFASC	ENST00000401399.1	neurofascin	10	Sites in UTR	1	1	0	0	1	0	1	0	2	mmu-miR-10a-5p	-0.09	-0.09	0.31	2005, 2007, 2009, 2011
KCNH5	ENST00000322893.7	potassium voltage-gated channel, subfamily H (eag-related), member 5	157	Sites in UTR	1	1	0	0	1	0	1	0	4	mmu-miR-10b-5p	-0.08	-0.11	< 0.1
DLGAP2	ENST00000421627.2	discs, large (Drosophila) homolog-associated protein 2	5	Sites in UTR	1	0	0	1	0	0	0	0	1	mmu-miR-10a-5p	-0.08	-0.08	0.73	2005, 2007, 2009, 2011
CNOT6	ENST00000393356.1	CCR4-NOT transcription complex, subunit 6	300	Sites in UTR	1	0	1	0	0	0	0	0	0	mmu-miR-10a-5p	-0.08	-0.23	0.46	2005, 2007, 2009, 2011
PURB	ENST00000395699.2	purine-rich element binding protein B	497	Sites in UTR	1	0	1	0	0	0	0	0	2	mmu-miR-10a-5p	-0.08	-0.17	0.65	2005, 2007, 2009, 2011
USP46	ENST00000441222.3	ubiquitin specific peptidase 46	180	Sites in UTR	1	0	1	0	1	0	0	1	2	mmu-miR-10a-5p	-0.07	-0.3	0.65	2007, 2009, 2011
LCOR	ENST00000371103.3	ligand dependent nuclear receptor corepressor	94	Sites in UTR	1	0	0	1	0	0	0	0	0	mmu-miR-10a-5p	-0.07	-0.07	0.45	2007, 2011
THRA	ENST00000450525.2	thyroid hormone receptor, alpha	547	Sites in UTR	1	0	1	0	0	0	0	0	0	mmu-miR-10a-5p	-0.07	-0.07	0.15
CELF6	ENST00000287202.5	CUGBP, Elav-like family member 6	5	Sites in UTR	1	0	1	0	0	0	0	0	0	mmu-miR-10a-5p	-0.07	-0.07	< 0.1	2005, 2007, 2009, 2011
KLHL15	ENST00000328046.8	kelch-like family member 15	42	Sites in UTR	1	1	0	0	0	0	0	0	0	mmu-miR-10a-5p	-0.07	-0.12	< 0.1	2011
KCNC3	ENST00000376959.2	potassium voltage-gated channel, Shaw-related subfamily, member 3	5	Sites in UTR	1	0	0	1	0	0	0	0	2	mmu-miR-10a-5p	-0.07	-0.07	0.41
HOMEZ	ENST00000357460.5	homeobox and leucine zipper encoding	100	Sites in UTR	1	0	0	1	0	0	0	0	0	mmu-miR-10a-5p	-0.07	-0.2	0.64	2009, 2011
GATAD2A	ENST00000360315.3	GATA zinc finger domain containing 2A	986	Sites in UTR	1	0	0	1	0	0	0	0	1	mmu-miR-10a-5p	-0.07	-0.14	0.64	2009, 2011
DLEC1	ENST00000308059.6	deleted in lung and esophageal cancer 1	5	Sites in UTR	1	0	0	1	0	0	0	0	1	mmu-miR-10b-5p	-0.06	-0.06	ORF
SCARB2	ENST00000264896.2	scavenger receptor class B, member 2	5609	Sites in UTR	1	0	0	1	1	0	1	0	1	mmu-miR-10a-5p	-0.06	-0.26	0.62	2005, 2007, 2009, 2011
WAPAL	ENST00000298767.5	wings apart-like homolog (Drosophila)	185	Sites in UTR	1	0	0	1	0	0	0	0	0	mmu-miR-10a-5p	-0.06	-0.07	0.37	2007, 2011
ZDHHC21	ENST00000380916.4	zinc finger, DHHC-type containing 21	196	Sites in UTR	1	0	1	0	1	0	0	1	2	mmu-miR-10a-5p	-0.06	-0.09	< 0.1	2011
PURG	ENST00000475541.1	purine-rich element binding protein G	29	Sites in UTR	1	0	1	0	0	0	0	0	0	mmu-miR-10a-5p	-0.06	-0.18	0.23	2011
SMURF1	ENST00000361368.2	SMAD specific E3 ubiquitin protein ligase 1	58	Sites in UTR	1	1	0	0	0	0	0	0	3	mmu-miR-10a-5p	-0.06	-0.23	< 0.1	2011
ELAVL3	ENST00000359227.3	ELAV like neuron-specific RNA binding protein 3	5	Sites in UTR	1	0	1	0	0	0	0	0	0	mmu-miR-10a-5p	-0.06	-0.06	< 0.1	2005, 2007, 2011
UBXN7	ENST00000296328.4	UBX domain protein 7	95	Sites in UTR	1	1	0	0	1	0	1	0	1	mmu-miR-10a-5p	-0.05	-0.12	0.41	2009, 2011
TIAM1	ENST00000286827.3	T-cell lymphoma invasion and metastasis 1	20	Sites in UTR	1	1	0	0	0	0	0	0	0	mmu-miR-10a-5p	-0.05	-0.21	0.6	2007, 2009, 2011
WDR26	ENST00000414423.2	WD repeat domain 26	1229	Sites in UTR	1	0	1	0	0	0	0	0	1	mmu-miR-10a-5p	-0.05	-0.18	0.12	2005, 2007, 2011
CDC6	ENST00000209728.4	cell division cycle 6	772	Sites in UTR	1	0	1	0	1	0	1	0	1	mmu-miR-10a-5p	-0.05	-0.31	0.35
LHFPL4	ENST00000287585.6	lipoma HMGIC fusion partner-like 4	6	Sites in UTR	1	1	0	0	2	0	0	2	3	mmu-miR-10a-5p	-0.05	-0.4	0.82	2007, 2009, 2011
CEP85L	ENST00000368491.3	centrosomal protein 85kDa-like	14	Sites in UTR	1	1	0	0	0	0	0	0	0	mmu-miR-10a-5p	-0.04	-0.09	< 0.1	2011
BCR	ENST00000305877.8	breakpoint cluster region	5	Sites in UTR	1	0	1	0	1	0	1	0	1	mmu-miR-10a-5p	-0.04	-0.04	0.28	2009, 2011
LUZP1	ENST00000418342.1	leucine zipper protein 1	434	Sites in UTR	1	0	1	0	0	0	0	0	2	mmu-miR-10a-5p	-0.04	-0.06	< 0.1	2011
TMEM168	ENST00000312814.6	transmembrane protein 168	195	Sites in UTR	1	0	0	1	0	0	0	0	0	mmu-miR-10a-5p	-0.04	-0.22	0.59	2007
IRS1	ENST00000305123.5	insulin receptor substrate 1	804	Sites in UTR	1	0	1	0	1	0	1	0	2	mmu-miR-10b-5p	-0.04	-0.14	< 0.1
FAM63B	ENST00000559228.1	family with sequence similarity 63, member B	41	Sites in UTR	1	1	0	0	1	0	0	1	1	mmu-miR-10a-5p	-0.04	-0.31	0.58
ARNT	ENST00000358595.5	aryl hydrocarbon receptor nuclear translocator	574	Sites in UTR	1	0	1	0	0	0	0	0	0	mmu-miR-10a-5p	-0.03	-0.12	< 0.1	2005, 2007, 2009, 2011
BTRC	ENST00000370187.3	beta-transducin repeat containing E3 ubiquitin protein ligase	96	Sites in UTR	1	0	1	0	1	0	1	0	1	mmu-miR-10a-5p	-0.03	-0.13	0.51	2005, 2007, 2009, 2011
SPTY2D1	ENST00000336349.5	SPT2, Suppressor of Ty, domain containing 1 (S. cerevisiae)	241	Sites in UTR	1	0	0	1	0	0	0	0	2	mmu-miR-10a-5p	-0.03	-0.11	0.42	2007, 2009, 2011
SLC25A1	ENST00000215882.5	solute carrier family 25 (mitochondrial carrier; citrate transporter), member 1	443	Sites in UTR	1	0	1	0	0	0	0	0	0	mmu-miR-10a-5p	-0.03	-0.03	< 0.1	2005, 2007, 2009, 2011
SMAD2	ENST00000262160.6	SMAD family member 2	1196	Sites in UTR	1	1	0	0	0	0	0	0	0	mmu-miR-10a-5p	-0.03	-0.29	0.35	2009, 2011
TFAP2A	ENST00000379613.3	transcription factor AP-2 alpha (activating enhancer binding protein 2 alpha)	367	Sites in UTR	1	0	0	1	0	0	0	0	0	mmu-miR-10b-5p	-0.03	-0.19	0.49	2007
MAPRE1	ENST00000375571.5	microtubule-associated protein, RP/EB family, member 1	39	Sites in UTR	1	0	1	0	0	0	0	0	0	mmu-miR-10a-5p	-0.03	-0.23	0.34	2005, 2007, 2009, 2011
RIMS2	ENST00000507740.1	regulating synaptic membrane exocytosis 2	8	Sites in UTR	1	0	1	0	0	0	0	0	0	mmu-miR-10a-5p	-0.03	-0.03	< 0.1	2011
CEP350	ENST00000367607.3	centrosomal protein 350kDa	705	Sites in UTR	1	1	0	0	0	0	0	0	0	mmu-miR-10a-5p	-0.03	-0.03	< 0.1	2007, 2009, 2011
NAV1	ENST00000295624.6	neuron navigator 1	702	Sites in UTR	1	0	1	0	0	0	0	0	1	mmu-miR-10a-5p	-0.02	-0.03	< 0.1	2009, 2011
SETD9	ENST00000285947.2	SET domain containing 9	45	Sites in UTR	1	1	0	0	0	0	0	0	0	mmu-miR-10a-5p	-0.02	-0.42	0.82
NONO	ENST00000276079.8	non-POU domain containing, octamer-binding	177	Sites in UTR	1	0	1	0	0	0	0	0	0	mmu-miR-10a-5p	-0.02	-0.12	< 0.1	2007, 2009, 2011
CLCN5	ENST00000376088.3	chloride channel, voltage-sensitive 5	154	Sites in UTR	1	0	1	0	0	0	0	0	2	mmu-miR-10a-5p	-0.02	-0.06	0.64	2009, 2011
TMEM260	ENST00000261556.6	transmembrane protein 260	44	Sites in UTR	1	0	1	0	0	0	0	0	0	mmu-miR-10a-5p	-0.02	-0.02	< 0.1	2007, 2011
MCMBP	ENST00000360003.3	minichromosome maintenance complex binding protein	1411	Sites in UTR	1	0	1	0	0	0	0	0	0	mmu-miR-10a-5p	-0.02	-0.22	0.57	2009, 2011
AFF4	ENST00000265343.5	AF4/FMR2 family, member 4	2755	Sites in UTR	1	0	1	0	0	0	0	0	0	mmu-miR-10a-5p	-0.02	-0.02	< 0.1	2007
C14orf28	ENST00000325192.3	chromosome 14 open reading frame 28	98	Sites in UTR	1	0	1	0	0	0	0	0	1	mmu-miR-10a-5p	-0.02	-0.31	0.65	2011
NT5DC1	ENST00000319550.4	5'-nucleotidase domain containing 1	127	Sites in UTR	1	0	0	1	0	0	0	0	0	mmu-miR-10b-5p	-0.01	-0.17	0.4
CHD6	ENST00000373233.3	chromodomain helicase DNA binding protein 6	85	Sites in UTR	1	0	1	0	0	0	0	0	3	mmu-miR-10b-5p	-0.01	-0.03	< 0.1
NFAT5	ENST00000354436.2	nuclear factor of activated T-cells 5, tonicity-responsive	128	Sites in UTR	1	0	1	0	0	0	0	0	0	mmu-miR-10a-5p	-0.01	-0.02	0.61	2005, 2007, 2009, 2011
CTDSPL2	ENST00000260327.4	CTD (carboxy-terminal domain, RNA polymerase II, polypeptide A) small phosphatase like 2	457	Sites in UTR	1	0	1	0	0	0	0	0	0	mmu-miR-10a-5p	-0.01	-0.04	0.11
NUFIP2	ENST00000225388.4	nuclear fragile X mental retardation protein interacting protein 2	440	Sites in UTR	1	0	1	0	0	0	0	0	0	mmu-miR-10a-5p	-0.01	-0.07	0.4	2011
ANKRD12	ENST00000262126.4	ankyrin repeat domain 12	11	Sites in UTR	1	0	0	1	0	0	0	0	0	mmu-miR-10a-5p	-0.01	-0.01	0.55	2009, 2011
STRN	ENST00000263918.4	striatin, calmodulin binding protein	476	Sites in UTR	1	0	0	1	1	0	0	1	1	mmu-miR-10a-5p	-0.01	-0.22	0.36	2011
AHSA2	ENST00000394457.3	AHA1, activator of heat shock 90kDa protein ATPase homolog 2 (yeast)	820	Sites in UTR	1	1	0	0	2	0	2	0	1	mmu-miR-10a-5p	-0.01	-0.68	< 0.1
SESN3	ENST00000536441.1	sestrin 3	260	Sites in UTR	1	0	1	0	0	0	0	0	1	mmu-miR-10b-5p	-0.01	-0.09	< 0.1
SLC35C2	ENST00000372227.1	solute carrier family 35 (GDP-fucose transporter), member C2	910	Sites in UTR	1	0	1	0	0	0	0	0	0	mmu-miR-10b-5p	0	-0.15	0.65
CADM1	ENST00000452722.3	cell adhesion molecule 1	676	Sites in UTR	1	0	1	0	0	0	0	0	0	mmu-miR-10a-5p	0	-0.27	0.64	2007
DVL3	ENST00000313143.3	dishevelled segment polarity protein 3	373	Sites in UTR	1	0	1	0	0	0	0	0	0	mmu-miR-10a-5p	0	-0.2	0.65	2009, 2011
CPNE2	ENST00000290776.8	copine II	1469	Sites in UTR	1	0	0	1	0	0	0	0	0	mmu-miR-10a-5p	0	-0.29	0.54
HTT	ENST00000355072.5	huntingtin	731	Sites in UTR	1	0	0	1	0	0	0	0	0	mmu-miR-10a-5p	0	-0.05	0.38
ZDHHC18	ENST00000374142.4	zinc finger, DHHC-type containing 18	268	Sites in UTR	1	0	1	0	0	0	0	0	1	mmu-miR-10a-5p	0	-0.02	< 0.1
CSMD1	ENST00000400186.3	CUB and Sushi multiple domains 1	5	Sites in UTR	2	0	2	0	0	0	0	0	0	mmu-miR-10a-5p	0	-0.39	0.68	2005, 2007, 2009, 2011
HCN1	ENST00000303230.4	hyperpolarization activated cyclic nucleotide-gated potassium channel 1	5	Sites in UTR	1	1	0	0	1	0	1	0	0	mmu-miR-10a-5p	0	-0.37	0.83	2007, 2009, 2011
BAZ2B	ENST00000392782.1	bromodomain adjacent to zinc finger domain, 2B	25	Sites in UTR	1	0	1	0	0	0	0	0	1	mmu-miR-10a-5p	0	-0.15	0.65	2011
ZNF827	ENST00000379448.4	zinc finger protein 827	17	Sites in UTR	1	0	1	0	0	0	0	0	1	mmu-miR-10a-5p	0	-0.17	0.64
KIF13B	ENST00000524189.1	kinesin family member 13B	17	Sites in UTR	1	0	1	0	0	0	0	0	0	mmu-miR-10a-5p	0	-0.08	< 0.1	2009, 2011

## Sheet: miR-99b
Ortholog of target gene	Representative transcript	Gene name	Number of 3P-seq tags supporting UTR + 5	Link to sites in UTRs	Conserved sites				Poorly conserved sites				6mer sites	Representative miRNA	Cumulative weighted context++ score	Total context++ score	Aggregate PCT	Previous TargetScan publication(s)
					total	8mer	7mer-m8	7mer-A1	total	8mer	7mer-m8	7mer-A1
HS3ST2	ENST00000261374.3	heparan sulfate (glucosamine) 3-O-sulfotransferase 2	5	Sites in UTR	1	1	0	0	0	0	0	0	0	mmu-miR-99a-5p	-0.76	-0.76	< 0.1	2005, 2007, 2009, 2011
BAZ2A	ENST00000379441.3	bromodomain adjacent to zinc finger domain, 2A	48	Sites in UTR	2	1	1	0	0	0	0	0	0	mmu-miR-99a-5p	-0.69	-0.75	0.23	2005, 2007, 2009, 2011
CTDSPL	ENST00000443503.2	CTD (carboxy-terminal domain, RNA polymerase II, polypeptide A) small phosphatase-like	372	Sites in UTR	1	1	0	0	0	0	0	0	1	mmu-miR-99b-5p	-0.64	-0.83	< 0.1	2005, 2007, 2009, 2011
FGFR3	ENST00000340107.4	fibroblast growth factor receptor 3	1085	Sites in UTR	1	1	0	0	0	0	0	0	0	mmu-miR-99a-5p	-0.61	-0.61	< 0.1	2005, 2007, 2009, 2011
HS3ST3B1	ENST00000360954.2	heparan sulfate (glucosamine) 3-O-sulfotransferase 3B1	1489	Sites in UTR	1	1	0	0	0	0	0	0	0	mmu-miR-100-5p	-0.61	-0.61	< 0.1	2005, 2007, 2009, 2011
AP1AR	ENST00000274000.5	adaptor-related protein complex 1 associated regulatory protein	89	Sites in UTR	1	1	0	0	0	0	0	0	0	mmu-miR-99a-5p	-0.59	-0.82	< 0.1	2005, 2007, 2009, 2011
KBTBD8	ENST00000295568.4	kelch repeat and BTB (POZ) domain containing 8	22	Sites in UTR	1	1	0	0	0	0	0	0	0	mmu-miR-100-5p	-0.59	-0.59	< 0.1	2007, 2009, 2011
SMARCA5	ENST00000283131.3	SWI/SNF related, matrix associated, actin dependent regulator of chromatin, subfamily a, member 5	478	Sites in UTR	1	0	1	0	0	0	0	0	0	mmu-miR-100-5p	-0.54	-0.54	0.28	2005, 2007, 2009, 2011
NTRK3	ENST00000394480.2	neurotrophic tyrosine kinase, receptor, type 3	7	Sites in UTR	1	1	0	0	0	0	0	0	0	mmu-miR-99a-5p	-0.51	-0.51	< 0.1
TTC39A	ENST00000530004.1	tetratricopeptide repeat domain 39A	174	Sites in UTR	1	1	0	0	0	0	0	0	0	mmu-miR-100-5p	-0.5	-0.86	< 0.1	2007, 2009, 2011
TRIB1	ENST00000311922.3	tribbles pseudokinase 1	313	Sites in UTR	1	0	0	1	0	0	0	0	1	mmu-miR-99b-5p	-0.48	-0.52	0.15	2007, 2009, 2011
EPDR1	ENST00000199448.4	ependymin related 1	84	Sites in UTR	1	1	0	0	0	0	0	0	0	mmu-miR-99a-5p	-0.48	-0.48	< 0.1	2011
HOXA1	ENST00000355633.5	homeobox A1	157	Sites in UTR	1	0	1	0	0	0	0	0	0	mmu-miR-99a-5p	-0.47	-0.47	0.26	2005, 2007, 2009, 2011
FZD8	ENST00000374694.1	frizzled family receptor 8	791	Sites in UTR	1	0	1	0	0	0	0	0	0	mmu-miR-100-5p	-0.47	-0.47	0.28	2005, 2007, 2009, 2011
MTOR	ENST00000376838.1	mechanistic target of rapamycin (serine/threonine kinase)	653	Sites in UTR	1	0	1	0	0	0	0	0	0	mmu-miR-99b-5p	-0.44	-0.45	0.22	2011
LRRC8B	ENST00000330947.2	leucine rich repeat containing 8 family, member B	326	Sites in UTR	1	1	0	0	0	0	0	0	0	mmu-miR-99b-5p	-0.43	-0.43	< 0.1	2011
PPP3CA	ENST00000512215.1	protein phosphatase 3, catalytic subunit, alpha isozyme	259	Sites in UTR	1	0	1	0	0	0	0	0	0	mmu-miR-99a-5p	-0.41	-0.41	0.19	2009, 2011
TRIB2	ENST00000155926.4	tribbles pseudokinase 2	68	Sites in UTR	1	0	1	0	0	0	0	0	0	mmu-miR-100-5p	-0.41	-0.41	0.27	2005, 2007, 2009, 2011
RAVER2	ENST00000371072.4	ribonucleoprotein, PTB-binding 2	218	Sites in UTR	1	0	1	0	0	0	0	0	0	mmu-miR-99a-5p	-0.4	-0.4	0.27	2007, 2009, 2011
ZBTB7A	ENST00000322357.4	zinc finger and BTB domain containing 7A	37	Sites in UTR	1	0	0	1	0	0	0	0	1	mmu-miR-100-5p	-0.39	-0.41	0.15	2007, 2009, 2011
SIM1	ENST00000369208.3	single-minded homolog 1 (Drosophila)	104	Sites in UTR	1	1	0	0	0	0	0	0	0	mmu-miR-99b-5p	-0.39	-0.4	< 0.1
NIPBL	ENST00000448238.2	Nipped-B homolog (Drosophila)	250	Sites in UTR	1	0	0	1	0	0	0	0	0	mmu-miR-99a-5p	-0.38	-0.38	0.14	2011
CEP85	ENST00000252992.4	centrosomal protein 85kDa	471	Sites in UTR	1	0	0	1	0	0	0	0	0	mmu-miR-100-5p	-0.36	-0.36	0.14	2007, 2009, 2011
INSM1	ENST00000310227.1	insulinoma-associated 1	20	Sites in UTR	1	0	1	0	0	0	0	0	0	mmu-miR-99b-5p	-0.36	-0.36	0.14	2005, 2007, 2011
SMARCD1	ENST00000394963.4	SWI/SNF related, matrix associated, actin dependent regulator of chromatin, subfamily d, member 1	952	Sites in UTR	1	0	0	1	0	0	0	0	0	mmu-miR-99a-5p	-0.35	-0.36	0.14	2007, 2009, 2011
CYP26B1	ENST00000001146.2	cytochrome P450, family 26, subfamily B, polypeptide 1	1315	Sites in UTR	1	0	1	0	0	0	0	0	0	mmu-miR-100-5p	-0.34	-0.34	0.25	2005, 2007, 2009, 2011
MBNL1	ENST00000357472.3	muscleblind-like splicing regulator 1	135	Sites in UTR	1	0	1	0	0	0	0	0	0	mmu-miR-99a-5p	-0.33	-0.33	0.26	2005, 2007, 2009, 2011
NXF1	ENST00000531709.2	nuclear RNA export factor 1	1017	Sites in UTR	1	0	0	1	0	0	0	0	0	mmu-miR-100-5p	-0.32	-0.32	0.15	2009, 2011
SEH1L	ENST00000262124.11	SEH1-like (S. cerevisiae)	632	Sites in UTR	1	1	0	0	0	0	0	0	0	mmu-miR-99a-5p	-0.31	-0.71	< 0.1	2011
ETV3	ENST00000368192.4	ets variant 3	37	Sites in UTR	1	0	1	0	0	0	0	0	0	mmu-miR-99a-5p	-0.29	-0.29	0.18
SLC44A1	ENST00000374720.3	solute carrier family 44 (choline transporter), member 1	407	Sites in UTR	1	0	1	0	0	0	0	0	1	mmu-miR-100-5p	-0.29	-0.39	0.28	2007, 2009, 2011
ZZEF1	ENST00000381638.2	zinc finger, ZZ-type with EF-hand domain 1	83	Sites in UTR	1	0	1	0	0	0	0	0	0	mmu-miR-100-5p	-0.27	-0.37	0.28	2005, 2007, 2009, 2011
TRIM71	ENST00000383763.5	tripartite motif containing 71, E3 ubiquitin protein ligase	67	Sites in UTR	1	0	1	0	1	0	0	1	0	mmu-miR-99b-5p	-0.26	-0.41	0.28
CDYL2	ENST00000570137.2	chromodomain protein, Y-like 2	239	Sites in UTR	1	0	1	0	0	0	0	0	0	mmu-miR-99b-5p	-0.25	-0.34	0.28
KDM6B	ENST00000254846.5	lysine (K)-specific demethylase 6B	8	Sites in UTR	1	0	1	0	0	0	0	0	0	mmu-miR-99b-5p	-0.25	-0.25	0.18	2007, 2011
ARHGEF12	ENST00000397843.2	Rho guanine nucleotide exchange factor (GEF) 12	815	Sites in UTR	1	0	0	1	0	0	0	0	0	mmu-miR-99b-5p	-0.23	-0.23	0.13	2011
TAOK1	ENST00000261716.3	TAO kinase 1	164	Sites in UTR	1	1	0	0	0	0	0	0	0	mmu-miR-99b-5p	-0.22	-0.25	< 0.1	2011
IGF1R	ENST00000268035.6	insulin-like growth factor 1 receptor	561	Sites in UTR	1	1	0	0	0	0	0	0	0	mmu-miR-99b-5p	-0.21	-0.31	< 0.1	2007, 2009, 2011
THAP2	ENST00000308086.2	THAP domain containing, apoptosis associated protein 2	109	Sites in UTR	1	1	0	0	0	0	0	0	0	mmu-miR-100-5p	-0.13	-0.77	< 0.1	2007, 2009, 2011
AGO2	ENST00000220592.5	argonaute RISC catalytic component 2	350	Sites in UTR	1	0	1	0	0	0	0	0	0	mmu-miR-100-5p	-0.1	-0.89	0.28	2005, 2007, 2009, 2011
BMPR2	ENST00000374574.2	bone morphogenetic protein receptor, type II (serine/threonine kinase)	287	Sites in UTR	1	0	0	1	0	0	0	0	0	mmu-miR-99b-5p	-0.07	-0.34	0.15	2005, 2007, 2009, 2011
MTMR3	ENST00000333027.3	myotubularin related protein 3	123	Sites in UTR	1	0	1	0	0	0	0	0	0	mmu-miR-99a-5p	-0.06	-0.38	0.28	2005, 2007, 2009, 2011
ICMT	ENST00000343813.5	isoprenylcysteine carboxyl methyltransferase	558	Sites in UTR	1	0	1	0	0	0	0	0	0	mmu-miR-99a-5p	-0.05	-0.3	< 0.1	2005, 2007, 2009, 2011
RMND5A	ENST00000283632.4	required for meiotic nuclear division 5 homolog A (S. cerevisiae)	261	Sites in UTR	1	0	0	1	0	0	0	0	0	mmu-miR-99a-5p	-0.03	-0.37	0.14	2011
RSBN1L	ENST00000334955.8	round spermatid basic protein 1-like	640	Sites in UTR	1	0	1	0	0	0	0	0	0	mmu-miR-100-5p	-0.02	-0.28	0.13
FZD5	ENST00000295417.3	frizzled family receptor 5	122	Sites in UTR	1	0	1	0	0	0	0	0	0	mmu-miR-100-5p	-0.01	-0.33	0.28	2007, 2009, 2011
TMEM136	ENST00000529187.1	transmembrane protein 136	344	Sites in UTR	1	0	1	0	0	0	0	0	0	mmu-miR-99b-5p	-0.01	-0.33	< 0.1

## Sheet: miR-3535
Ortholog of target gene	Representative transcript	Gene name	Number of 3P-seq tags supporting UTR + 5	Link to sites in UTRs	Conserved sites				Poorly conserved sites				6mer sites	Representative miRNA	Cumulative weighted context++ score	Total context++ score	Aggregate PCT	Previous TargetScan publication(s)
DAZ4	ENST00000382290.3	deleted in azoospermia 4	5	Sites in UTR	6	0	5	1	1	mmu-miR-3535	-1.31	-1.31	N/A
PIP	ENST00000291009.3	prolactin-induced protein	5	Sites in UTR	2	1	0	1	0	mmu-miR-3535	-1.12	-1.12	N/A
RP11-321M21.3	ENST00000578340.1	HCG1996301; Uncharacterized protein	5	Sites in UTR	1	1	0	0	0	mmu-miR-3535	-0.93	-0.93	N/A
RPL15	ENST00000307839.5	ribosomal protein L15	5211	Sites in UTR	1	1	0	0	0	mmu-miR-3535	-0.81	-0.81	N/A
LCE3E	ENST00000368789.1	late cornified envelope 3E	5	Sites in UTR	1	1	0	0	0	mmu-miR-3535	-0.78	-0.78	N/A
GJB3	ENST00000373362.3	gap junction protein, beta 3, 31kDa	18	Sites in UTR	2	1	1	0	1	mmu-miR-3535	-0.78	-0.78	N/A
CDR1as	CDR1as	circular RNA CDR1as	1	Sites in UTR	1	0	0	1	0	mmu-miR-3535	-0.75	-0.75	N/A
RP11-67H2.1	ENST00000521500.2	Uncharacterized protein	5	Sites in UTR	1	1	0	0	0	mmu-miR-3535	-0.74	-0.74	N/A
SERPINB3	ENST00000283752.5	serpin peptidase inhibitor, clade B (ovalbumin), member 3	5	Sites in UTR	2	1	0	1	0	mmu-miR-3535	-0.73	-0.73	N/A
GREM1	ENST00000560677.1	gremlin 1, DAN family BMP antagonist	752	Sites in UTR	2	2	0	0	0	mmu-miR-3535	-0.68	-0.8	N/A
CST7	ENST00000480798.1	cystatin F (leukocystatin)	5	Sites in UTR	1	1	0	0	0	mmu-miR-3535	-0.65	-0.65	N/A
CHAC2	ENST00000295304.4	ChaC, cation transport regulator homolog 2 (E. coli)	126	Sites in UTR	1	1	0	0	1	mmu-miR-3535	-0.65	-0.65	N/A
TMEM216	ENST00000334888.5	transmembrane protein 216	616	Sites in UTR	1	1	0	0	0	mmu-miR-3535	-0.63	-0.63	N/A
EGFL6	ENST00000380602.3	EGF-like-domain, multiple 6	5	Sites in UTR	1	1	0	0	0	mmu-miR-3535	-0.63	-0.63	N/A
APOE	ENST00000252486.4	apolipoprotein E	1868	Sites in UTR	1	1	0	0	0	mmu-miR-3535	-0.62	-0.62	N/A
METTL21A	ENST00000448823.2	methyltransferase like 21A	224	Sites in UTR	1	1	0	0	0	mmu-miR-3535	-0.6	-0.6	N/A
OSGEPL1	ENST00000519810.1	O-sialoglycoprotein endopeptidase-like 1	71	Sites in UTR	1	1	0	0	0	mmu-miR-3535	-0.6	-0.6	N/A
C7orf34	ENST00000409607.3	chromosome 7 open reading frame 34	5	Sites in UTR	1	1	0	0	0	mmu-miR-3535	-0.6	-0.6	N/A
CISD1	ENST00000333926.5	CDGSH iron sulfur domain 1	367	Sites in UTR	1	1	0	0	1	mmu-miR-3535	-0.6	-0.65	N/A
ZSCAN12	ENST00000361028.1	zinc finger and SCAN domain containing 12	117	Sites in UTR	2	1	0	1	0	mmu-miR-3535	-0.59	-0.59	N/A
SEC24D	ENST00000429811.2	SEC24 family, member D (S. cerevisiae)	50	Sites in UTR	2	1	0	1	0	mmu-miR-3535	-0.58	-0.58	N/A
SRSF10	ENST00000343255.5	serine/arginine-rich splicing factor 10	1920	Sites in UTR	3	1	1	1	1	mmu-miR-3535	-0.56	-0.6	N/A
FMO1	ENST00000367750.3	flavin containing monooxygenase 1	5	Sites in UTR	1	1	0	0	0	mmu-miR-3535	-0.54	-0.54	N/A
ATRIP	ENST00000412052.1	ATR interacting protein	234	Sites in UTR	1	1	0	0	0	mmu-miR-3535	-0.54	-0.54	N/A
TRIM55	ENST00000315962.4	tripartite motif containing 55	5	Sites in UTR	1	1	0	0	0	mmu-miR-3535	-0.52	-0.52	N/A
OCIAD1	ENST00000396448.2	OCIA domain containing 1	3231	Sites in UTR	1	1	0	0	0	mmu-miR-3535	-0.51	-0.51	N/A
PHB	ENST00000300408.3	prohibitin	759	Sites in UTR	1	1	0	0	0	mmu-miR-3535	-0.5	-0.5	N/A
POLR2J2	ENST00000591000.1	DNA-directed RNA polymerase II subunit RPB11-b1	5	Sites in UTR	1	0	1	0	0	mmu-miR-3535	-0.47	-0.47	N/A
EPB42	ENST00000300215.3	erythrocyte membrane protein band 4.2	5	Sites in UTR	1	1	0	0	0	mmu-miR-3535	-0.46	-0.46	N/A
TP53	ENST00000420246.2	tumor protein p53	836	Sites in UTR	2	1	1	0	0	mmu-miR-3535	-0.46	-0.47	N/A
ZKSCAN8	ENST00000330236.6	zinc finger with KRAB and SCAN domains 8	281	Sites in UTR	3	1	1	1	1	mmu-miR-3535	-0.46	-0.47	N/A
APOF	ENST00000398189.3	apolipoprotein F	5	Sites in UTR	1	0	1	0	0	mmu-miR-3535	-0.46	-0.46	N/A
SERINC3	ENST00000342374.4	serine incorporator 3	1218	Sites in UTR	1	1	0	0	0	mmu-miR-3535	-0.46	-0.46	N/A
SCML4	ENST00000369022.2	sex comb on midleg-like 4 (Drosophila)	10	Sites in UTR	1	1	0	0	0	mmu-miR-3535	-0.45	-0.45	N/A
AGK	ENST00000355413.4	acylglycerol kinase	186	Sites in UTR	2	1	0	1	0	mmu-miR-3535	-0.45	-0.5	N/A
BIVM	ENST00000448849.2	basic, immunoglobulin-like variable motif containing	440	Sites in UTR	1	1	0	0	0	mmu-miR-3535	-0.45	-0.47	N/A
PRTFDC1	ENST00000376378.1	phosphoribosyl transferase domain containing 1	155	Sites in UTR	1	1	0	0	0	mmu-miR-3535	-0.45	-0.45	N/A
RGS18	ENST00000367460.3	regulator of G-protein signaling 18	5	Sites in UTR	3	1	0	2	0	mmu-miR-3535	-0.45	-0.68	N/A
HRAS	ENST00000397594.1	Harvey rat sarcoma viral oncogene homolog	420	Sites in UTR	1	1	0	0	0	mmu-miR-3535	-0.45	-0.45	N/A
JRKL	ENST00000458427.1	jerky homolog-like (mouse)	116	Sites in UTR	1	1	0	0	0	mmu-miR-3535	-0.45	-0.45	N/A
CRP	ENST00000255030.5	C-reactive protein, pentraxin-related	5	Sites in UTR	2	2	0	0	0	mmu-miR-3535	-0.44	-0.64	N/A
RP6-24A23.6	ENST00000563887.1	Uncharacterized protein	937	Sites in UTR	1	1	0	0	0	mmu-miR-3535	-0.44	-0.53	N/A
ANKRD49	ENST00000544253.1	ankyrin repeat domain 49	32	Sites in UTR	2	1	1	0	1	mmu-miR-3535	-0.43	-0.48	N/A
NEDD9	ENST00000379446.5	neural precursor cell expressed, developmentally down-regulated 9	1164	Sites in UTR	1	1	0	0	0	mmu-miR-3535	-0.42	-0.43	N/A
FOXC1	ENST00000380874.2	forkhead box C1	1301	Sites in UTR	1	1	0	0	0	mmu-miR-3535	-0.42	-0.44	N/A
TFRC	ENST00000540528.1	transferrin receptor	296	Sites in UTR	2	0	1	1	0	mmu-miR-3535	-0.41	-0.42	N/A
CAP2	ENST00000229922.2	CAP, adenylate cyclase-associated protein, 2 (yeast)	2952	Sites in UTR	2	0	1	1	0	mmu-miR-3535	-0.41	-0.41	N/A
CLCF1	ENST00000312438.7	cardiotrophin-like cytokine factor 1	98	Sites in UTR	1	1	0	0	0	mmu-miR-3535	-0.4	-0.4	N/A
DUSP7	ENST00000495880.1	dual specificity phosphatase 7	68	Sites in UTR	1	1	0	0	0	mmu-miR-3535	-0.4	-0.4	N/A
BDNF	ENST00000439476.2	brain-derived neurotrophic factor	2696	Sites in UTR	1	1	0	0	0	mmu-miR-3535	-0.4	-0.41	N/A
PXT1	ENST00000454782.2	peroxisomal, testis specific 1	5	Sites in UTR	1	0	1	0	0	mmu-miR-3535	-0.4	-0.4	N/A
OPCML	ENST00000331898.7	opioid binding protein/cell adhesion molecule-like	5	Sites in UTR	2	0	1	1	0	mmu-miR-3535	-0.4	-0.4	N/A
TMEM125	ENST00000439858.1	transmembrane protein 125	5	Sites in UTR	1	1	0	0	0	mmu-miR-3535	-0.4	-0.4	N/A
RGS5	ENST00000313961.5	regulator of G-protein signaling 5	56	Sites in UTR	2	0	0	2	0	mmu-miR-3535	-0.4	-0.4	N/A
CETN2	ENST00000370277.3	centrin, EF-hand protein, 2	514	Sites in UTR	1	1	0	0	0	mmu-miR-3535	-0.4	-0.42	N/A
TMEM211	ENST00000407886.1	transmembrane protein 211	5	Sites in UTR	1	0	1	0	0	mmu-miR-3535	-0.39	-0.39	N/A
TBPL1	ENST00000237264.4	TBP-like 1	69	Sites in UTR	1	1	0	0	0	mmu-miR-3535	-0.39	-0.46	N/A
MB21D2	ENST00000392452.2	Mab-21 domain containing 2	48	Sites in UTR	1	1	0	0	0	mmu-miR-3535	-0.39	-0.39	N/A
NEDD8	ENST00000250495.5	neural precursor cell expressed, developmentally down-regulated 8	30	Sites in UTR	1	0	1	0	0	mmu-miR-3535	-0.38	-0.38	N/A
AC007401.2	ENST00000406220.1	Uncharacterized protein	5	Sites in UTR	1	0	0	1	0	mmu-miR-3535	-0.38	-0.38	N/A
TXLNB	ENST00000358430.3	taxilin beta	5	Sites in UTR	2	1	0	1	0	mmu-miR-3535	-0.38	-0.38	N/A
PQLC3	ENST00000295083.3	PQ loop repeat containing 3	26	Sites in UTR	1	0	1	0	1	mmu-miR-3535	-0.37	-0.4	N/A
MDM4	ENST00000391947.2	Mdm4 p53 binding protein homolog (mouse)	443	Sites in UTR	1	1	0	0	0	mmu-miR-3535	-0.37	-0.41	N/A
GNG2	ENST00000556752.1	guanine nucleotide binding protein (G protein), gamma 2	199	Sites in UTR	2	0	2	0	0	mmu-miR-3535	-0.37	-0.58	N/A
KCNAB1	ENST00000302490.8	potassium voltage-gated channel, shaker-related subfamily, beta member 1	5	Sites in UTR	1	1	0	0	1	mmu-miR-3535	-0.37	-0.37	N/A
DCLRE1C	ENST00000378289.4	DNA cross-link repair 1C	29	Sites in UTR	2	0	1	1	0	mmu-miR-3535	-0.37	-0.46	N/A
ERGIC3	ENST00000348547.2	ERGIC and golgi 3	7268	Sites in UTR	1	0	1	0	0	mmu-miR-3535	-0.37	-0.37	N/A
SESN2	ENST00000253063.3	sestrin 2	854	Sites in UTR	1	1	0	0	0	mmu-miR-3535	-0.37	-0.37	N/A
FUT9	ENST00000302103.5	fucosyltransferase 9 (alpha (1,3) fucosyltransferase)	5	Sites in UTR	4	0	1	3	1	mmu-miR-3535	-0.37	-0.37	N/A
UGDH	ENST00000316423.6	UDP-glucose 6-dehydrogenase	735	Sites in UTR	1	1	0	0	0	mmu-miR-3535	-0.37	-0.44	N/A
EPAS1	ENST00000263734.3	endothelial PAS domain protein 1	3689	Sites in UTR	1	1	0	0	1	mmu-miR-3535	-0.37	-0.37	N/A
ASAH2B	ENST00000374007.1	N-acylsphingosine amidohydrolase (non-lysosomal ceramidase) 2B	5	Sites in UTR	2	1	1	0	0	mmu-miR-3535	-0.37	-0.54	N/A
CACNB4	ENST00000539935.1	calcium channel, voltage-dependent, beta 4 subunit	57	Sites in UTR	2	0	1	1	1	mmu-miR-3535	-0.37	-0.39	N/A
PATL2	ENST00000560775.1	protein associated with topoisomerase II homolog 2 (yeast)	9	Sites in UTR	1	0	1	0	0	mmu-miR-3535	-0.36	-0.36	N/A
PRLHR	ENST00000239032.2	prolactin releasing hormone receptor	5	Sites in UTR	2	0	1	1	0	mmu-miR-3535	-0.36	-0.36	N/A
TMEM87A	ENST00000389834.4	transmembrane protein 87A	52	Sites in UTR	1	1	0	0	0	mmu-miR-3535	-0.36	-0.36	N/A
ZNF275	ENST00000370251.3	zinc finger protein 275	465	Sites in UTR	2	1	1	0	1	mmu-miR-3535	-0.36	-0.36	N/A
ROR1	ENST00000371079.1	receptor tyrosine kinase-like orphan receptor 1	80	Sites in UTR	3	0	1	2	0	mmu-miR-3535	-0.36	-0.51	N/A
REC8	ENST00000311457.3	REC8 meiotic recombination protein	33	Sites in UTR	1	0	1	0	0	mmu-miR-3535	-0.36	-0.36	N/A
NEK11	ENST00000511262.1	NIMA-related kinase 11	17	Sites in UTR	1	0	0	1	0	mmu-miR-3535	-0.36	-0.36	N/A
P2RY1	ENST00000305097.3	purinergic receptor P2Y, G-protein coupled, 1	58	Sites in UTR	2	1	0	1	0	mmu-miR-3535	-0.36	-0.36	N/A
TFB2M	ENST00000366514.4	transcription factor B2, mitochondrial	22	Sites in UTR	1	0	1	0	0	mmu-miR-3535	-0.36	-0.36	N/A
MUM1L1	ENST00000357175.2	melanoma associated antigen (mutated) 1-like 1	50	Sites in UTR	1	0	1	0	0	mmu-miR-3535	-0.35	-0.35	N/A
SLC17A6	ENST00000263160.3	solute carrier family 17 (vesicular glutamate transporter), member 6	5	Sites in UTR	1	1	0	0	0	mmu-miR-3535	-0.35	-0.35	N/A
ABCB5	ENST00000404938.2	ATP-binding cassette, sub-family B (MDR/TAP), member 5	5	Sites in UTR	1	0	1	0	1	mmu-miR-3535	-0.35	-0.35	N/A
DSCC1	ENST00000313655.4	DNA replication and sister chromatid cohesion 1	802	Sites in UTR	1	0	1	0	0	mmu-miR-3535	-0.35	-0.35	N/A
CX3CR1	ENST00000399220.2	chemokine (C-X3-C motif) receptor 1	17	Sites in UTR	2	0	2	0	0	mmu-miR-3535	-0.35	-0.35	N/A
RSPH3	ENST00000367069.2	radial spoke 3 homolog (Chlamydomonas)	59	Sites in UTR	1	1	0	0	1	mmu-miR-3535	-0.34	-0.34	N/A
UBASH3B	ENST00000284273.5	ubiquitin associated and SH3 domain containing B	281	Sites in UTR	2	2	0	0	0	mmu-miR-3535	-0.34	-0.39	N/A
DDAH1	ENST00000535924.2	dimethylarginine dimethylaminohydrolase 1	46	Sites in UTR	2	0	1	1	0	mmu-miR-3535	-0.34	-0.34	N/A
F2R	ENST00000319211.4	coagulation factor II (thrombin) receptor	1104	Sites in UTR	1	0	1	0	1	mmu-miR-3535	-0.34	-0.36	N/A
MCTP2	ENST00000357742.4	multiple C2 domains, transmembrane 2	59	Sites in UTR	1	1	0	0	0	mmu-miR-3535	-0.34	-0.34	N/A
SCRG1	ENST00000296506.3	stimulator of chondrogenesis 1	5	Sites in UTR	2	0	0	2	0	mmu-miR-3535	-0.34	-0.34	N/A
RBM45	ENST00000286070.5	RNA binding motif protein 45	295	Sites in UTR	1	0	1	0	0	mmu-miR-3535	-0.34	-0.34	N/A
CRYAA	ENST00000291554.2	crystallin, alpha A	5	Sites in UTR	1	0	1	0	0	mmu-miR-3535	-0.34	-0.34	N/A
TAT	ENST00000355962.4	tyrosine aminotransferase	5	Sites in UTR	1	1	0	0	0	mmu-miR-3535	-0.33	-0.33	N/A
ESRRB	ENST00000380887.2	estrogen-related receptor beta	7	Sites in UTR	1	1	0	0	0	mmu-miR-3535	-0.33	-0.33	N/A
KCNE1L	ENST00000372101.2	KCNE1-like	9	Sites in UTR	1	1	0	0	0	mmu-miR-3535	-0.33	-0.33	N/A
SAMD9L	ENST00000318238.4	sterile alpha motif domain containing 9-like	5	Sites in UTR	2	0	1	1	0	mmu-miR-3535	-0.33	-0.33	N/A
NSDHL	ENST00000370274.3	NAD(P) dependent steroid dehydrogenase-like	5261	Sites in UTR	1	0	1	0	0	mmu-miR-3535	-0.33	-0.33	N/A
GBP2	ENST00000370466.3	guanylate binding protein 2, interferon-inducible	1309	Sites in UTR	1	1	0	0	0	mmu-miR-3535	-0.33	-0.36	N/A
FAM134C	ENST00000309428.5	family with sequence similarity 134, member C	397	Sites in UTR	1	1	0	0	0	mmu-miR-3535	-0.33	-0.33	N/A
ATF7IP2	ENST00000396559.1	activating transcription factor 7 interacting protein 2	50	Sites in UTR	1	1	0	0	0	mmu-miR-3535	-0.33	-0.33	N/A
ZNHIT3	ENST00000490126.2	zinc finger, HIT-type containing 3	1697	Sites in UTR	1	0	0	1	0	mmu-miR-3535	-0.33	-0.33	N/A
NUMB	ENST00000554546.1	numb homolog (Drosophila)	2707	Sites in UTR	1	1	0	0	0	mmu-miR-3535	-0.33	-0.34	N/A
SEC16B	ENST00000308284.6	SEC16 homolog B (S. cerevisiae)	251	Sites in UTR	1	1	0	0	1	mmu-miR-3535	-0.33	-0.33	N/A
COL4A5	ENST00000361603.2	collagen, type IV, alpha 5	715	Sites in UTR	1	1	0	0	0	mmu-miR-3535	-0.32	-0.38	N/A
MFSD11	ENST00000336509.4	major facilitator superfamily domain containing 11	142	Sites in UTR	1	0	1	0	0	mmu-miR-3535	-0.32	-0.35	N/A
C5	ENST00000223642.1	complement component 5	272	Sites in UTR	1	0	1	0	0	mmu-miR-3535	-0.32	-0.32	N/A
ZBTB5	ENST00000307750.4	zinc finger and BTB domain containing 5	281	Sites in UTR	1	1	0	0	1	mmu-miR-3535	-0.32	-0.38	N/A
HMMR	ENST00000393915.4	hyaluronan-mediated motility receptor (RHAMM)	518	Sites in UTR	1	0	1	0	0	mmu-miR-3535	-0.32	-0.33	N/A
PROM1	ENST00000447510.2	prominin 1	5	Sites in UTR	1	1	0	0	0	mmu-miR-3535	-0.32	-0.32	N/A
CENPP	ENST00000375587.3	centromere protein P	85	Sites in UTR	1	0	1	0	0	mmu-miR-3535	-0.32	-0.32	N/A
SLC26A4	ENST00000265715.3	solute carrier family 26 (anion exchanger), member 4	5	Sites in UTR	2	0	1	1	0	mmu-miR-3535	-0.32	-0.32	N/A
TPGS2	ENST00000334295.4	tubulin polyglutamylase complex subunit 2	508	Sites in UTR	1	0	0	1	0	mmu-miR-3535	-0.32	-0.32	N/A
GAREM	ENST00000399218.4	GRB2 associated, regulator of MAPK1	536	Sites in UTR	3	1	1	1	0	mmu-miR-3535	-0.32	-0.46	N/A
CASP7	ENST00000369331.4	caspase 7, apoptosis-related cysteine peptidase	277	Sites in UTR	2	1	0	1	0	mmu-miR-3535	-0.32	-0.32	N/A
FBXO43	ENST00000428847.2	F-box protein 43	133	Sites in UTR	1	0	1	0	0	mmu-miR-3535	-0.32	-0.32	N/A
PPP2R2A	ENST00000380737.3	protein phosphatase 2, regulatory subunit B, alpha	236	Sites in UTR	2	0	2	0	0	mmu-miR-3535	-0.31	-0.34	N/A
HYAL3	ENST00000359051.3	hyaluronoglucosaminidase 3	62	Sites in UTR	1	0	1	0	0	mmu-miR-3535	-0.31	-0.31	N/A
TMOD2	ENST00000249700.4	tropomodulin 2 (neuronal)	117	Sites in UTR	1	1	0	0	0	mmu-miR-3535	-0.31	-0.31	N/A
DNAJC3	ENST00000602402.1	DnaJ (Hsp40) homolog, subfamily C, member 3	125	Sites in UTR	1	1	0	0	0	mmu-miR-3535	-0.31	-0.43	N/A
PTGER3	ENST00000370924.4	prostaglandin E receptor 3 (subtype EP3)	14	Sites in UTR	1	1	0	0	0	mmu-miR-3535	-0.31	-0.31	N/A
DPY30	ENST00000342166.5	dpy-30 homolog (C. elegans)	935	Sites in UTR	1	0	1	0	0	mmu-miR-3535	-0.31	-0.32	N/A
ZMYM6	ENST00000317538.5	zinc finger, MYM-type 6	56	Sites in UTR	1	1	0	0	0	mmu-miR-3535	-0.31	-0.61	N/A
AL163636.6	ENST00000553909.1	Homo sapiens ribonuclease, RNase A family, 4 (RNASE4), transcript variant 4, mRNA.	103	Sites in UTR	1	0	0	1	1	mmu-miR-3535	-0.31	-0.31	N/A
RBM41	ENST00000372487.1	RNA binding motif protein 41	41	Sites in UTR	1	1	0	0	0	mmu-miR-3535	-0.31	-0.36	N/A
TMEM17	ENST00000335390.5	transmembrane protein 17	10	Sites in UTR	1	0	0	1	0	mmu-miR-3535	-0.31	-0.31	N/A
CHAT	ENST00000455728.2	choline O-acetyltransferase	5	Sites in UTR	1	0	0	1	0	mmu-miR-3535	-0.31	-0.31	N/A
METRNL	ENST00000320095.7	meteorin, glial cell differentiation regulator-like	353	Sites in UTR	1	0	1	0	0	mmu-miR-3535	-0.31	-0.31	N/A
SLITRK1	ENST00000377084.2	SLIT and NTRK-like family, member 1	5	Sites in UTR	1	1	0	0	0	mmu-miR-3535	-0.3	-0.3	N/A
NOD1	ENST00000222823.4	nucleotide-binding oligomerization domain containing 1	31	Sites in UTR	1	1	0	0	0	mmu-miR-3535	-0.3	-0.32	N/A
MNDA	ENST00000368141.4	myeloid cell nuclear differentiation antigen	5	Sites in UTR	1	0	0	1	0	mmu-miR-3535	-0.3	-0.3	N/A
ACER3	ENST00000532485.1	alkaline ceramidase 3	295	Sites in UTR	1	1	0	0	1	mmu-miR-3535	-0.3	-0.32	N/A
ASAH2	ENST00000395526.4	N-acylsphingosine amidohydrolase (non-lysosomal ceramidase) 2	5	Sites in UTR	2	1	1	0	0	mmu-miR-3535	-0.3	-0.3	N/A
TNFRSF4	ENST00000379236.3	tumor necrosis factor receptor superfamily, member 4	5	Sites in UTR	1	0	1	0	0	mmu-miR-3535	-0.3	-0.3	N/A
GNB1	ENST00000378609.4	guanine nucleotide binding protein (G protein), beta polypeptide 1	3695	Sites in UTR	2	0	2	0	0	mmu-miR-3535	-0.3	-0.33	N/A
ZNF444	ENST00000592949.1	zinc finger protein 444	1792	Sites in UTR	1	1	0	0	0	mmu-miR-3535	-0.3	-0.3	N/A
METTL15	ENST00000342303.5	methyltransferase like 15	17	Sites in UTR	2	1	0	1	1	mmu-miR-3535	-0.3	-0.4	N/A
FSHB	ENST00000417547.1	follicle stimulating hormone, beta polypeptide	5	Sites in UTR	1	0	0	1	1	mmu-miR-3535	-0.3	-0.3	N/A
PBOV1	ENST00000527246.2	prostate and breast cancer overexpressed 1	5	Sites in UTR	1	0	1	0	0	mmu-miR-3535	-0.3	-0.3	N/A
TMEM230	ENST00000379277.2	transmembrane protein 230	57	Sites in UTR	1	0	1	0	1	mmu-miR-3535	-0.29	-0.36	N/A
DCUN1D2	ENST00000332592.3	DCN1, defective in cullin neddylation 1, domain containing 2	17	Sites in UTR	1	1	0	0	0	mmu-miR-3535	-0.29	-0.33	N/A
KLK11	ENST00000600362.1	kallikrein-related peptidase 11	5	Sites in UTR	1	0	1	0	0	mmu-miR-3535	-0.29	-0.29	N/A
C1QL2	ENST00000272520.3	complement component 1, q subcomponent-like 2	5	Sites in UTR	1	0	1	0	0	mmu-miR-3535	-0.29	-0.29	N/A
AOC1	ENST00000493429.1	amine oxidase, copper containing 1	5	Sites in UTR	1	0	1	0	0	mmu-miR-3535	-0.28	-0.28	N/A
CXorf66	ENST00000370540.1	chromosome X open reading frame 66	5	Sites in UTR	1	0	0	1	0	mmu-miR-3535	-0.28	-0.28	N/A
CTSS	ENST00000368985.3	cathepsin S	284	Sites in UTR	1	0	0	1	0	mmu-miR-3535	-0.28	-0.28	N/A
H2AFZ	ENST00000296417.5	H2A histone family, member Z	927	Sites in UTR	1	0	1	0	0	mmu-miR-3535	-0.28	-0.37	N/A
BCOR	ENST00000397354.3	BCL6 corepressor	355	Sites in UTR	1	1	0	0	0	mmu-miR-3535	-0.28	-0.28	N/A
KCNA5	ENST00000252321.3	potassium voltage-gated channel, shaker-related subfamily, member 5	5	Sites in UTR	1	0	1	0	0	mmu-miR-3535	-0.28	-0.28	N/A
KRT75	ENST00000252245.5	keratin 75	5	Sites in UTR	1	0	1	0	0	mmu-miR-3535	-0.28	-0.28	N/A
ZFYVE9	ENST00000371591.1	zinc finger, FYVE domain containing 9	32	Sites in UTR	2	1	0	1	2	mmu-miR-3535	-0.28	-0.47	N/A
KCTD1	ENST00000579973.1	potassium channel tetramerization domain containing 1	33	Sites in UTR	1	0	0	1	1	mmu-miR-3535	-0.28	-0.31	N/A
PAX1	ENST00000444366.2	paired box 1	5	Sites in UTR	1	0	1	0	0	mmu-miR-3535	-0.28	-0.28	N/A
TRAPPC2	ENST00000453655.2	trafficking protein particle complex 2	589	Sites in UTR	1	0	0	1	0	mmu-miR-3535	-0.28	-0.29	N/A
FNIP1	ENST00000307968.7	folliculin interacting protein 1	32	Sites in UTR	1	1	0	0	0	mmu-miR-3535	-0.28	-0.28	N/A
ZCCHC16	ENST00000340433.2	zinc finger, CCHC domain containing 16	5	Sites in UTR	1	1	0	0	0	mmu-miR-3535	-0.28	-0.28	N/A
MS4A1	ENST00000534668.1	membrane-spanning 4-domains, subfamily A, member 1	5	Sites in UTR	1	1	0	0	0	mmu-miR-3535	-0.28	-0.28	N/A
CTDNEP1	ENST00000574322.1	CTD nuclear envelope phosphatase 1	2165	Sites in UTR	1	0	1	0	0	mmu-miR-3535	-0.28	-0.28	N/A
RPS27	ENST00000368567.4	ribosomal protein S27	144	Sites in UTR	1	0	1	0	0	mmu-miR-3535	-0.28	-0.29	N/A
CLNK	ENST00000226951.6	cytokine-dependent hematopoietic cell linker	5	Sites in UTR	2	2	0	0	1	mmu-miR-3535	-0.27	-0.27	N/A
KANK3	ENST00000330915.3	KN motif and ankyrin repeat domains 3	5	Sites in UTR	1	0	1	0	0	mmu-miR-3535	-0.27	-0.27	N/A
AC026202.1	ENST00000600805.1	Uncharacterized protein	10	Sites in UTR	1	0	0	1	0	mmu-miR-3535	-0.27	-0.27	N/A
SERP1	ENST00000239944.2	stress-associated endoplasmic reticulum protein 1	3242	Sites in UTR	1	0	1	0	0	mmu-miR-3535	-0.27	-0.27	N/A
PIANP	ENST00000534837.1	PILR alpha associated neural protein	8	Sites in UTR	1	1	0	0	0	mmu-miR-3535	-0.27	-0.27	N/A
GPBP1L1	ENST00000290795.3	GC-rich promoter binding protein 1-like 1	1737	Sites in UTR	1	0	1	0	0	mmu-miR-3535	-0.27	-0.28	N/A
LSS	ENST00000397728.3	lanosterol synthase (2,3-oxidosqualene-lanosterol cyclase)	564	Sites in UTR	1	1	0	0	0	mmu-miR-3535	-0.27	-0.28	N/A
CD53	ENST00000271324.5	CD53 molecule	5	Sites in UTR	1	0	1	0	0	mmu-miR-3535	-0.27	-0.27	N/A
FOXJ1	ENST00000322957.6	forkhead box J1	5	Sites in UTR	1	1	0	0	0	mmu-miR-3535	-0.27	-0.27	N/A
RAD23B	ENST00000358015.3	RAD23 homolog B (S. cerevisiae)	1012	Sites in UTR	1	1	0	0	0	mmu-miR-3535	-0.27	-0.27	N/A
CADM2	ENST00000383699.3	cell adhesion molecule 2	5	Sites in UTR	1	0	0	1	2	mmu-miR-3535	-0.27	-0.27	N/A
NANP	ENST00000304788.3	N-acetylneuraminic acid phosphatase	78	Sites in UTR	1	0	1	0	1	mmu-miR-3535	-0.27	-0.27	N/A
PRUNE2	ENST00000376718.3	prune homolog 2 (Drosophila)	121	Sites in UTR	2	0	1	1	1	mmu-miR-3535	-0.27	-0.29	N/A
STT3A	ENST00000392708.4	STT3A, subunit of the oligosaccharyltransferase complex (catalytic)	3595	Sites in UTR	1	1	0	0	1	mmu-miR-3535	-0.27	-0.38	N/A
RP11-247C2.2	ENST00000563727.1	HCG2004779; Uncharacterized protein	5	Sites in UTR	1	0	1	0	0	mmu-miR-3535	-0.27	-0.27	N/A
GATS	ENST00000436886.2	GATS, stromal antigen 3 opposite strand	86	Sites in UTR	1	0	0	1	0	mmu-miR-3535	-0.27	-0.27	N/A
FAM180A	ENST00000338588.3	family with sequence similarity 180, member A	51	Sites in UTR	1	0	1	0	0	mmu-miR-3535	-0.27	-0.27	N/A
PLP2	ENST00000376327.5	proteolipid protein 2 (colonic epithelium-enriched)	463	Sites in UTR	1	0	1	0	0	mmu-miR-3535	-0.27	-0.27	N/A
STMN1	ENST00000455785.2	stathmin 1	30059	Sites in UTR	1	0	0	1	0	mmu-miR-3535	-0.27	-0.27	N/A
TMEM47	ENST00000275954.3	transmembrane protein 47	129	Sites in UTR	1	0	0	1	1	mmu-miR-3535	-0.26	-0.26	N/A
HRK	ENST00000257572.5	harakiri, BCL2 interacting protein (contains only BH3 domain)	19	Sites in UTR	1	1	0	0	0	mmu-miR-3535	-0.26	-0.26	N/A
FAM8A1	ENST00000259963.3	family with sequence similarity 8, member A1	1064	Sites in UTR	2	0	0	2	0	mmu-miR-3535	-0.26	-0.27	N/A
TNFSF4	ENST00000367718.1	tumor necrosis factor (ligand) superfamily, member 4	85	Sites in UTR	2	0	2	0	0	mmu-miR-3535	-0.26	-0.43	N/A
CLTC	ENST00000269122.3	clathrin, heavy chain (Hc)	10702	Sites in UTR	1	0	1	0	0	mmu-miR-3535	-0.26	-0.26	N/A
P2RY12	ENST00000302632.3	purinergic receptor P2Y, G-protein coupled, 12	5	Sites in UTR	1	0	0	1	0	mmu-miR-3535	-0.26	-0.26	N/A
TRIM32	ENST00000373983.2	tripartite motif containing 32	285	Sites in UTR	1	1	0	0	1	mmu-miR-3535	-0.26	-0.29	N/A
ACY3	ENST00000255082.3	aspartoacylase (aminocyclase) 3	55	Sites in UTR	1	0	1	0	0	mmu-miR-3535	-0.26	-0.26	N/A
CCDC65	ENST00000320516.4	coiled-coil domain containing 65	11	Sites in UTR	1	0	1	0	0	mmu-miR-3535	-0.26	-0.26	N/A
PINX1	ENST00000426190.2	PIN2/TERF1 interacting, telomerase inhibitor 1	224	Sites in UTR	1	1	0	0	0	mmu-miR-3535	-0.26	-0.54	N/A
POF1B	ENST00000262753.4	premature ovarian failure, 1B	5	Sites in UTR	1	0	0	1	0	mmu-miR-3535	-0.26	-0.26	N/A
TRH	ENST00000302649.3	thyrotropin-releasing hormone	5	Sites in UTR	1	0	0	1	0	mmu-miR-3535	-0.26	-0.26	N/A
HELLS	ENST00000394036.1	helicase, lymphoid-specific	329	Sites in UTR	1	0	0	1	2	mmu-miR-3535	-0.26	-0.26	N/A
PLD5	ENST00000536534.2	phospholipase D family, member 5	5	Sites in UTR	3	0	3	0	0	mmu-miR-3535	-0.26	-0.26	N/A
AC115618.1	ENST00000376775.2	Uncharacterized protein; cDNA FLJ26048 fis, clone PRS02384	5	Sites in UTR	1	0	1	0	0	mmu-miR-3535	-0.26	-0.26	N/A
ZC2HC1A	ENST00000263849.4	zinc finger, C2HC-type containing 1A	176	Sites in UTR	1	1	0	0	0	mmu-miR-3535	-0.26	-0.44	N/A
C10orf115	ENST00000376501.5	chromosome 10 open reading frame 115	5	Sites in UTR	1	0	1	0	0	mmu-miR-3535	-0.26	-0.26	N/A
EPS8L3	ENST00000361852.4	EPS8-like 3	22	Sites in UTR	1	0	1	0	0	mmu-miR-3535	-0.26	-0.26	N/A
LY6H	ENST00000430474.2	lymphocyte antigen 6 complex, locus H	5	Sites in UTR	1	0	1	0	0	mmu-miR-3535	-0.26	-0.26	N/A
DCX	ENST00000356915.2	doublecortin	5	Sites in UTR	2	0	1	1	0	mmu-miR-3535	-0.26	-0.26	N/A
IDH3G	ENST00000370092.3	isocitrate dehydrogenase 3 (NAD+) gamma	391	Sites in UTR	1	0	1	0	0	mmu-miR-3535	-0.26	-0.26	N/A
TMEM138	ENST00000278826.6	transmembrane protein 138	1694	Sites in UTR	1	0	0	1	0	mmu-miR-3535	-0.26	-0.26	N/A
GDI1	ENST00000447750.2	GDP dissociation inhibitor 1	21	Sites in UTR	1	0	1	0	0	mmu-miR-3535	-0.26	-0.26	N/A
USH1G	ENST00000319642.1	Usher syndrome 1G (autosomal recessive)	5	Sites in UTR	1	1	0	0	0	mmu-miR-3535	-0.25	-0.25	N/A
GLRA4	ENST00000372617.4	glycine receptor, alpha 4	5	Sites in UTR	1	0	0	1	0	mmu-miR-3535	-0.25	-0.25	N/A
HLA-C	ENST00000376228.5	major histocompatibility complex, class I, C	521	Sites in UTR	1	0	1	0	0	mmu-miR-3535	-0.25	-0.29	N/A
TMEM27	ENST00000380342.3	transmembrane protein 27	21	Sites in UTR	1	0	0	1	0	mmu-miR-3535	-0.25	-0.25	N/A
PANK4	ENST00000378466.3	pantothenate kinase 4	72	Sites in UTR	1	0	1	0	0	mmu-miR-3535	-0.25	-0.25	N/A
SH2D5	ENST00000375031.1	SH2 domain containing 5	7	Sites in UTR	1	1	0	0	0	mmu-miR-3535	-0.25	-0.25	N/A
CD52	ENST00000374213.2	CD52 molecule	5	Sites in UTR	1	0	0	1	0	mmu-miR-3535	-0.25	-0.25	N/A
RFX2	ENST00000303657.5	regulatory factor X, 2 (influences HLA class II expression)	148	Sites in UTR	1	1	0	0	0	mmu-miR-3535	-0.25	-0.25	N/A
C13orf45	ENST00000318245.4	chromosome 13 open reading frame 45	5	Sites in UTR	1	0	0	1	0	mmu-miR-3535	-0.25	-0.25	N/A
RNASE4	ENST00000555835.1	ribonuclease, RNase A family, 4	103	Sites in UTR	1	0	0	1	0	mmu-miR-3535	-0.25	-0.25	N/A
GK5	ENST00000392993.2	glycerol kinase 5 (putative)	73	Sites in UTR	2	0	2	0	0	mmu-miR-3535	-0.25	-0.31	N/A
IRAK2	ENST00000256458.4	interleukin-1 receptor-associated kinase 2	54	Sites in UTR	1	1	0	0	0	mmu-miR-3535	-0.25	-0.26	N/A
RAVER2	ENST00000371072.4	ribonucleoprotein, PTB-binding 2	218	Sites in UTR	1	0	1	0	0	mmu-miR-3535	-0.25	-0.25	N/A
CHRD	ENST00000204604.1	chordin	268	Sites in UTR	1	1	0	0	0	mmu-miR-3535	-0.25	-0.25	N/A
AC022498.1	ENST00000392468.2	Uncharacterized protein	5	Sites in UTR	1	0	1	0	0	mmu-miR-3535	-0.25	-0.25	N/A
IAPP	ENST00000240652.3	islet amyloid polypeptide	5	Sites in UTR	1	0	0	1	0	mmu-miR-3535	-0.25	-0.25	N/A
SHC1	ENST00000368445.5	SHC (Src homology 2 domain containing) transforming protein 1	482	Sites in UTR	1	0	1	0	0	mmu-miR-3535	-0.25	-0.25	N/A
PCGF3	ENST00000362003.5	polycomb group ring finger 3	503	Sites in UTR	1	1	0	0	0	mmu-miR-3535	-0.25	-0.29	N/A
BEAN1	ENST00000299694.8	brain expressed, associated with NEDD4, 1	16	Sites in UTR	1	0	1	0	0	mmu-miR-3535	-0.25	-0.25	N/A
PCTP	ENST00000576183.1	phosphatidylcholine transfer protein	476	Sites in UTR	1	0	1	0	0	mmu-miR-3535	-0.25	-0.25	N/A
C7orf26	ENST00000344417.5	chromosome 7 open reading frame 26	20	Sites in UTR	1	0	0	1	0	mmu-miR-3535	-0.24	-0.24	N/A
OR12D3	ENST00000396806.3	olfactory receptor, family 12, subfamily D, member 3	5	Sites in UTR	1	0	0	1	0	mmu-miR-3535	-0.24	-0.24	N/A
LMX1A	ENST00000342310.3	LIM homeobox transcription factor 1, alpha	5	Sites in UTR	1	1	0	0	0	mmu-miR-3535	-0.24	-0.24	N/A
ESCO2	ENST00000305188.8	establishment of sister chromatid cohesion N-acetyltransferase 2	157	Sites in UTR	1	1	0	0	0	mmu-miR-3535	-0.24	-0.47	N/A
TSPAN4	ENST00000397396.1	tetraspanin 4	3943	Sites in UTR	1	0	0	1	0	mmu-miR-3535	-0.24	-0.24	N/A
RPS28	ENST00000600659.2	ribosomal protein S28	375	Sites in UTR	1	0	0	1	0	mmu-miR-3535	-0.24	-0.24	N/A
TLR1	ENST00000308979.2	toll-like receptor 1	5	Sites in UTR	1	0	0	1	0	mmu-miR-3535	-0.24	-0.24	N/A
MAGEA3	ENST00000370278.3	melanoma antigen family A, 3	5	Sites in UTR	1	0	0	1	0	mmu-miR-3535	-0.24	-0.24	N/A
AC132186.1	ENST00000544589.1	CDNA FLJ27243 fis, clone SYN08134; Uncharacterized protein	5	Sites in UTR	1	0	1	0	0	mmu-miR-3535	-0.24	-0.24	N/A
DSG2	ENST00000261590.8	desmoglein 2	810	Sites in UTR	1	0	0	1	0	mmu-miR-3535	-0.24	-0.26	N/A
SPATS2L	ENST00000358677.5	spermatogenesis associated, serine-rich 2-like	3387	Sites in UTR	1	0	0	1	0	mmu-miR-3535	-0.24	-0.24	N/A
KCNIP1	ENST00000328939.4	Kv channel interacting protein 1	5	Sites in UTR	1	0	1	0	0	mmu-miR-3535	-0.24	-0.24	N/A
FGB	ENST00000302068.4	fibrinogen beta chain	1017	Sites in UTR	1	0	0	1	0	mmu-miR-3535	-0.24	-0.26	N/A
LPAR1	ENST00000374431.3	lysophosphatidic acid receptor 1	2111	Sites in UTR	1	0	1	0	0	mmu-miR-3535	-0.24	-0.26	N/A
PHIP	ENST00000275034.4	pleckstrin homology domain interacting protein	668	Sites in UTR	2	2	0	0	0	mmu-miR-3535	-0.24	-0.24	N/A
MAGEA12	ENST00000357916.4	melanoma antigen family A, 12	5	Sites in UTR	1	0	0	1	0	mmu-miR-3535	-0.24	-0.24	N/A
TMEM170A	ENST00000357613.4	transmembrane protein 170A	70	Sites in UTR	1	1	0	0	1	mmu-miR-3535	-0.24	-0.38	N/A
RARA	ENST00000425707.3	retinoic acid receptor, alpha	560	Sites in UTR	1	0	1	0	0	mmu-miR-3535	-0.24	-0.24	N/A
DOK6	ENST00000382713.5	docking protein 6	8	Sites in UTR	2	0	0	2	1	mmu-miR-3535	-0.24	-0.24	N/A
C21orf59	ENST00000382549.4	chromosome 21 open reading frame 59	288	Sites in UTR	1	1	0	0	0	mmu-miR-3535	-0.24	-0.24	N/A
MGAT4B	ENST00000337755.5	mannosyl (alpha-1,3-)-glycoprotein beta-1,4-N-acetylglucosaminyltransferase, isozyme B	533	Sites in UTR	1	1	0	0	0	mmu-miR-3535	-0.24	-0.24	N/A
PPARGC1A	ENST00000264867.2	peroxisome proliferator-activated receptor gamma, coactivator 1 alpha	19	Sites in UTR	1	1	0	0	0	mmu-miR-3535	-0.23	-0.23	N/A
THEMIS	ENST00000368250.1	thymocyte selection associated	5	Sites in UTR	1	0	1	0	1	mmu-miR-3535	-0.23	-0.23	N/A
RAB3B	ENST00000371655.3	RAB3B, member RAS oncogene family	611	Sites in UTR	3	1	1	1	0	mmu-miR-3535	-0.23	-0.42	N/A
LY6G5B	ENST00000375864.4	lymphocyte antigen 6 complex, locus G5B	200	Sites in UTR	1	0	1	0	0	mmu-miR-3535	-0.23	-0.23	N/A
TXNDC16	ENST00000281741.4	thioredoxin domain containing 16	508	Sites in UTR	1	0	1	0	0	mmu-miR-3535	-0.23	-0.24	N/A
ZBED4	ENST00000216268.5	zinc finger, BED-type containing 4	2276	Sites in UTR	2	0	1	1	1	mmu-miR-3535	-0.23	-0.4	N/A
RCOR3	ENST00000367005.4	REST corepressor 3	374	Sites in UTR	1	0	1	0	0	mmu-miR-3535	-0.23	-0.23	N/A
CLLU1	ENST00000378485.1	chronic lymphocytic leukemia up-regulated 1	5	Sites in UTR	1	0	1	0	0	mmu-miR-3535	-0.23	-0.23	N/A
DRAM2	ENST00000286692.4	DNA-damage regulated autophagy modulator 2	184	Sites in UTR	1	0	0	1	0	mmu-miR-3535	-0.23	-0.23	N/A
RP2	ENST00000218340.3	retinitis pigmentosa 2 (X-linked recessive)	441	Sites in UTR	1	0	0	1	1	mmu-miR-3535	-0.23	-0.23	N/A
ATAD1	ENST00000308448.7	ATPase family, AAA domain containing 1	276	Sites in UTR	2	0	1	1	0	mmu-miR-3535	-0.23	-0.39	N/A
ASAP1	ENST00000357668.1	ArfGAP with SH3 domain, ankyrin repeat and PH domain 1	185	Sites in UTR	1	0	1	0	1	mmu-miR-3535	-0.23	-0.23	N/A
FOS	ENST00000303562.4	FBJ murine osteosarcoma viral oncogene homolog	3716	Sites in UTR	1	0	0	1	0	mmu-miR-3535	-0.23	-0.23	N/A
CLDN2	ENST00000336803.1	claudin 2	19	Sites in UTR	1	0	1	0	0	mmu-miR-3535	-0.23	-0.23	N/A
SLC1A6	ENST00000598504.1	solute carrier family 1 (high affinity aspartate/glutamate transporter), member 6	7	Sites in UTR	1	0	0	1	0	mmu-miR-3535	-0.23	-0.23	N/A
RAB27B	ENST00000262094.5	RAB27B, member RAS oncogene family	5	Sites in UTR	1	1	0	0	0	mmu-miR-3535	-0.23	-0.23	N/A
SLAMF8	ENST00000289707.5	SLAM family member 8	5	Sites in UTR	1	1	0	0	0	mmu-miR-3535	-0.23	-0.23	N/A
CCDC110	ENST00000393540.3	coiled-coil domain containing 110	10	Sites in UTR	1	0	0	1	0	mmu-miR-3535	-0.23	-0.23	N/A
C9orf85	ENST00000486911.2	chromosome 9 open reading frame 85	57	Sites in UTR	1	0	0	1	1	mmu-miR-3535	-0.23	-0.28	N/A
HAGHL	ENST00000549114.1	hydroxyacylglutathione hydrolase-like	102	Sites in UTR	1	0	1	0	0	mmu-miR-3535	-0.23	-0.23	N/A
P2RY13	ENST00000325602.5	purinergic receptor P2Y, G-protein coupled, 13	5	Sites in UTR	1	1	0	0	1	mmu-miR-3535	-0.23	-0.23	N/A
ZDHHC22	ENST00000319374.4	zinc finger, DHHC-type containing 22	32	Sites in UTR	1	1	0	0	0	mmu-miR-3535	-0.23	-0.23	N/A
SIX6	ENST00000327720.5	SIX homeobox 6	5	Sites in UTR	1	0	0	1	1	mmu-miR-3535	-0.23	-0.23	N/A
PELI2	ENST00000267460.4	pellino E3 ubiquitin protein ligase family member 2	229	Sites in UTR	1	1	0	0	0	mmu-miR-3535	-0.22	-0.23	N/A
AL009178.1	ENST00000597278.1	Uncharacterized protein; cDNA FLJ43200 fis, clone FEBRA2007793	5	Sites in UTR	1	0	1	0	0	mmu-miR-3535	-0.22	-0.22	N/A
AC105020.1	ENST00000435356.1	Uncharacterized protein; cDNA FLJ12988 fis, clone NT2RP3000080	5	Sites in UTR	1	0	0	1	0	mmu-miR-3535	-0.22	-0.22	N/A
DIS3	ENST00000377767.4	DIS3 mitotic control homolog (S. cerevisiae)	140	Sites in UTR	3	0	0	3	0	mmu-miR-3535	-0.22	-0.37	N/A
42981	ENST00000396425.3	septin 3	241	Sites in UTR	1	0	1	0	0	mmu-miR-3535	-0.22	-0.22	N/A
SLC35F3	ENST00000366618.3	solute carrier family 35, member F3	5	Sites in UTR	1	0	1	0	0	mmu-miR-3535	-0.22	-0.22	N/A
PSMA5	ENST00000271308.4	proteasome (prosome, macropain) subunit, alpha type, 5	60	Sites in UTR	1	0	0	1	0	mmu-miR-3535	-0.22	-0.22	N/A
LUZP2	ENST00000533227.1	leucine zipper protein 2	33	Sites in UTR	1	0	1	0	1	mmu-miR-3535	-0.22	-0.22	N/A
CCDC169	ENST00000510088.1	coiled-coil domain containing 169	5	Sites in UTR	1	0	0	1	0	mmu-miR-3535	-0.22	-0.22	N/A
SPTLC3	ENST00000399002.2	serine palmitoyltransferase, long chain base subunit 3	24	Sites in UTR	1	0	1	0	0	mmu-miR-3535	-0.22	-0.22	N/A
UNCX	ENST00000316333.8	UNC homeobox	5	Sites in UTR	1	0	1	0	0	mmu-miR-3535	-0.22	-0.22	N/A
SMARCC2	ENST00000394023.3	SWI/SNF related, matrix associated, actin dependent regulator of chromatin, subfamily c, member 2	298	Sites in UTR	1	0	0	1	0	mmu-miR-3535	-0.22	-0.22	N/A
GPRIN3	ENST00000609438.1	GPRIN family member 3	213	Sites in UTR	1	1	0	0	1	mmu-miR-3535	-0.22	-0.24	N/A
KRT12	ENST00000251643.4	keratin 12	5	Sites in UTR	1	0	0	1	0	mmu-miR-3535	-0.22	-0.22	N/A
STX11	ENST00000367568.4	syntaxin 11	13	Sites in UTR	1	0	0	1	0	mmu-miR-3535	-0.22	-0.22	N/A
CNRIP1	ENST00000409862.1	cannabinoid receptor interacting protein 1	29	Sites in UTR	1	0	0	1	0	mmu-miR-3535	-0.22	-0.22	N/A
CYP19A1	ENST00000396402.1	cytochrome P450, family 19, subfamily A, polypeptide 1	5	Sites in UTR	1	1	0	0	0	mmu-miR-3535	-0.22	-0.22	N/A
SLC41A1	ENST00000367137.3	solute carrier family 41 (magnesium transporter), member 1	300	Sites in UTR	1	0	1	0	0	mmu-miR-3535	-0.22	-0.22	N/A
KCNG2	ENST00000316249.3	potassium voltage-gated channel, subfamily G, member 2	4	Sites in UTR	1	0	1	0	0	mmu-miR-3535	-0.22	-0.22	N/A
FNDC7	ENST00000271311.2	fibronectin type III domain containing 7	5	Sites in UTR	1	1	0	0	0	mmu-miR-3535	-0.22	-0.22	N/A
DAZL	ENST00000250863.8	deleted in azoospermia-like	5	Sites in UTR	1	0	0	1	1	mmu-miR-3535	-0.22	-0.22	N/A
C11orf87	ENST00000327419.6	chromosome 11 open reading frame 87	5	Sites in UTR	3	0	0	3	0	mmu-miR-3535	-0.22	-0.22	N/A
TMEM132C	ENST00000435159.2	transmembrane protein 132C	5	Sites in UTR	1	1	0	0	0	mmu-miR-3535	-0.22	-0.22	N/A
DMWD	ENST00000377735.3	dystrophia myotonica, WD repeat containing	229	Sites in UTR	1	0	1	0	0	mmu-miR-3535	-0.22	-0.24	N/A
CES4A	ENST00000540947.2	carboxylesterase 4A	30	Sites in UTR	1	0	1	0	0	mmu-miR-3535	-0.22	-0.28	N/A
EXO1	ENST00000518483.1	exonuclease 1	1028	Sites in UTR	1	0	0	1	0	mmu-miR-3535	-0.21	-0.21	N/A
CRTAC1	ENST00000298819.4	cartilage acidic protein 1	13	Sites in UTR	1	0	1	0	0	mmu-miR-3535	-0.21	-0.21	N/A
KCTD16	ENST00000507359.3	potassium channel tetramerization domain containing 16	36	Sites in UTR	2	1	0	1	0	mmu-miR-3535	-0.21	-0.25	N/A
MINK1	ENST00000347992.7	misshapen-like kinase 1	1983	Sites in UTR	1	0	1	0	1	mmu-miR-3535	-0.21	-0.21	N/A
RFXAP	ENST00000255476.2	regulatory factor X-associated protein	682	Sites in UTR	1	0	0	1	0	mmu-miR-3535	-0.21	-0.21	N/A
AL078585.1	ENST00000419182.1	Uncharacterized protein; cDNA FLJ58069	5	Sites in UTR	1	0	0	1	0	mmu-miR-3535	-0.21	-0.21	N/A
PRSS45	ENST00000442359.2	protease, serine, 45	0	Sites in UTR	1	0	1	0	0	mmu-miR-3535	-0.21	-0.21	N/A
P2RX7	ENST00000328963.5	purinergic receptor P2X, ligand-gated ion channel, 7	5	Sites in UTR	1	0	1	0	0	mmu-miR-3535	-0.21	-0.21	N/A
PTGDR2	ENST00000332539.4	prostaglandin D2 receptor 2	170	Sites in UTR	1	0	1	0	0	mmu-miR-3535	-0.21	-0.22	N/A
CYP3A4	ENST00000354593.2	cytochrome P450, family 3, subfamily A, polypeptide 4	5	Sites in UTR	1	0	0	1	0	mmu-miR-3535	-0.21	-0.21	N/A
TMEM238	ENST00000444469.3	transmembrane protein 238	16	Sites in UTR	1	0	0	1	0	mmu-miR-3535	-0.21	-0.21	N/A
CKAP5	ENST00000529230.1	cytoskeleton associated protein 5	2192	Sites in UTR	1	0	1	0	0	mmu-miR-3535	-0.21	-0.21	N/A
GPX6	ENST00000361902.1	glutathione peroxidase 6 (olfactory)	5	Sites in UTR	1	0	1	0	0	mmu-miR-3535	-0.21	-0.21	N/A
KCNAB3	ENST00000303790.2	potassium voltage-gated channel, shaker-related subfamily, beta member 3	35	Sites in UTR	1	0	1	0	0	mmu-miR-3535	-0.21	-0.21	N/A
CXCR3	ENST00000373691.4	chemokine (C-X-C motif) receptor 3	5	Sites in UTR	1	0	0	1	0	mmu-miR-3535	-0.21	-0.21	N/A
CLCA4	ENST00000370563.3	chloride channel accessory 4	5	Sites in UTR	1	0	1	0	0	mmu-miR-3535	-0.21	-0.21	N/A
MEF2A	ENST00000354410.5	myocyte enhancer factor 2A	654	Sites in UTR	1	0	0	1	1	mmu-miR-3535	-0.21	-0.21	N/A
MCM3	ENST00000229854.7	minichromosome maintenance complex component 3	3350	Sites in UTR	1	0	0	1	0	mmu-miR-3535	-0.21	-0.21	N/A
SLC44A3	ENST00000271227.6	solute carrier family 44, member 3	13	Sites in UTR	1	0	0	1	0	mmu-miR-3535	-0.21	-0.26	N/A
SLC35B4	ENST00000378509.4	solute carrier family 35 (UDP-xylose/UDP-N-acetylglucosamine transporter), member B4	899	Sites in UTR	2	0	1	1	0	mmu-miR-3535	-0.21	-0.23	N/A
CERK	ENST00000216264.8	ceramide kinase	123	Sites in UTR	1	0	0	1	0	mmu-miR-3535	-0.21	-0.21	N/A
PPFIA1	ENST00000253925.7	protein tyrosine phosphatase, receptor type, f polypeptide (PTPRF), interacting protein (liprin), alpha 1	760	Sites in UTR	1	0	0	1	1	mmu-miR-3535	-0.21	-0.21	N/A
MBL2	ENST00000373968.3	mannose-binding lectin (protein C) 2, soluble	5	Sites in UTR	1	0	0	1	1	mmu-miR-3535	-0.21	-0.21	N/A
PPP1CB	ENST00000395366.2	protein phosphatase 1, catalytic subunit, beta isozyme	5795	Sites in UTR	1	0	0	1	0	mmu-miR-3535	-0.21	-0.21	N/A
CNTNAP2	ENST00000361727.3	contactin associated protein-like 2	29	Sites in UTR	2	1	0	1	0	mmu-miR-3535	-0.21	-0.22	N/A
SPATA5	ENST00000274008.4	spermatogenesis associated 5	168	Sites in UTR	1	0	1	0	1	mmu-miR-3535	-0.21	-0.25	N/A
PDE10A	ENST00000366882.1	phosphodiesterase 10A	371	Sites in UTR	2	1	0	1	0	mmu-miR-3535	-0.21	-0.23	N/A
PTGER4	ENST00000302472.3	prostaglandin E receptor 4 (subtype EP4)	326	Sites in UTR	1	0	1	0	0	mmu-miR-3535	-0.21	-0.21	N/A
ZNF804B	ENST00000333190.4	zinc finger protein 804B	0	Sites in UTR	2	0	0	2	1	mmu-miR-3535	-0.21	-0.21	N/A
ZIC3	ENST00000287538.5	Zic family member 3	9	Sites in UTR	1	0	1	0	0	mmu-miR-3535	-0.21	-0.21	N/A
EBF1	ENST00000313708.6	early B-cell factor 1	42	Sites in UTR	2	1	0	1	0	mmu-miR-3535	-0.21	-0.31	N/A
CRAMP1L	ENST00000397412.3	Crm, cramped-like (Drosophila)	731	Sites in UTR	2	0	0	2	0	mmu-miR-3535	-0.21	-0.21	N/A
MAP3K7CL	ENST00000341618.4	MAP3K7 C-terminal like	87	Sites in UTR	1	0	0	1	0	mmu-miR-3535	-0.21	-0.21	N/A
ELAVL2	ENST00000380110.4	ELAV like neuron-specific RNA binding protein 2	78	Sites in UTR	1	0	1	0	0	mmu-miR-3535	-0.21	-0.22	N/A
STC1	ENST00000290271.2	stanniocalcin 1	2932	Sites in UTR	1	0	0	1	1	mmu-miR-3535	-0.21	-0.21	N/A
NHLH2	ENST00000320238.3	nescient helix loop helix 2	16	Sites in UTR	1	0	0	1	0	mmu-miR-3535	-0.2	-0.2	N/A
OCRL	ENST00000371113.4	oculocerebrorenal syndrome of Lowe	818	Sites in UTR	1	0	1	0	0	mmu-miR-3535	-0.2	-0.2	N/A
VPS37D	ENST00000451519.1	vacuolar protein sorting 37 homolog D (S. cerevisiae)	173	Sites in UTR	1	0	1	0	0	mmu-miR-3535	-0.2	-0.2	N/A
RAD18	ENST00000264926.2	RAD18 homolog (S. cerevisiae)	211	Sites in UTR	1	0	0	1	0	mmu-miR-3535	-0.2	-0.23	N/A
RYBP	ENST00000477973.2	RING1 and YY1 binding protein	342	Sites in UTR	1	0	1	0	0	mmu-miR-3535	-0.2	-0.21	N/A
ETNPPL	ENST00000296486.3	ethanolamine-phosphate phospho-lyase	26	Sites in UTR	1	0	0	1	0	mmu-miR-3535	-0.2	-0.2	N/A
CNTN4	ENST00000427331.1	contactin 4	191	Sites in UTR	1	0	1	0	0	mmu-miR-3535	-0.2	-0.21	N/A
LYPD6	ENST00000334166.4	LY6/PLAUR domain containing 6	261	Sites in UTR	1	0	1	0	0	mmu-miR-3535	-0.2	-0.2	N/A
RFTN2	ENST00000295049.4	raftlin family member 2	21	Sites in UTR	1	0	0	1	0	mmu-miR-3535	-0.2	-0.2	N/A
MFAP3	ENST00000436816.1	microfibrillar-associated protein 3	1139	Sites in UTR	1	0	1	0	0	mmu-miR-3535	-0.2	-0.21	N/A
AADAT	ENST00000337664.4	aminoadipate aminotransferase	49	Sites in UTR	1	0	0	1	0	mmu-miR-3535	-0.2	-0.22	N/A
VLDLR	ENST00000382100.3	very low density lipoprotein receptor	977	Sites in UTR	2	0	2	0	0	mmu-miR-3535	-0.2	-0.24	N/A
SALL1	ENST00000566102.1	sal-like 1 (Drosophila)	95	Sites in UTR	1	0	0	1	0	mmu-miR-3535	-0.2	-0.21	N/A
USP27X	ENST00000508866.2	ubiquitin specific peptidase 27, X-linked	260	Sites in UTR	1	0	1	0	0	mmu-miR-3535	-0.2	-0.2	N/A
PALM	ENST00000338448.5	paralemmin	341	Sites in UTR	1	1	0	0	0	mmu-miR-3535	-0.2	-0.2	N/A
CPM	ENST00000551568.1	carboxypeptidase M	125	Sites in UTR	1	1	0	0	0	mmu-miR-3535	-0.2	-0.23	N/A
TAGAP	ENST00000367066.3	T-cell activation RhoGTPase activating protein	5	Sites in UTR	1	0	0	1	1	mmu-miR-3535	-0.2	-0.2	N/A
NAPRT1	ENST00000435154.3	nicotinate phosphoribosyltransferase domain containing 1	293	Sites in UTR	1	0	1	0	0	mmu-miR-3535	-0.2	-0.2	N/A
EGR2	ENST00000242480.3	early growth response 2	5	Sites in UTR	1	0	0	1	0	mmu-miR-3535	-0.2	-0.2	N/A
TMED7	ENST00000456936.3	transmembrane emp24 protein transport domain containing 7	1571	Sites in UTR	1	0	1	0	0	mmu-miR-3535	-0.2	-0.23	N/A
AIM1	ENST00000369066.3	absent in melanoma 1	35	Sites in UTR	1	0	1	0	1	mmu-miR-3535	-0.2	-0.2	N/A
FAM208A	ENST00000493960.2	family with sequence similarity 208, member A	60	Sites in UTR	1	0	0	1	0	mmu-miR-3535	-0.2	-0.2	N/A
SPATA12	ENST00000334325.1	spermatogenesis associated 12	7	Sites in UTR	1	0	0	1	0	mmu-miR-3535	-0.2	-0.2	N/A
RAB3IL1	ENST00000394836.2	RAB3A interacting protein (rabin3)-like 1	157	Sites in UTR	1	0	1	0	0	mmu-miR-3535	-0.2	-0.2	N/A
BICD1	ENST00000548411.1	bicaudal D homolog 1 (Drosophila)	205	Sites in UTR	1	1	0	0	0	mmu-miR-3535	-0.2	-0.24	N/A
CPEB3	ENST00000412050.4	cytoplasmic polyadenylation element binding protein 3	48	Sites in UTR	2	0	0	2	0	mmu-miR-3535	-0.2	-0.24	N/A
RBL1	ENST00000373664.3	retinoblastoma-like 1 (p107)	88	Sites in UTR	1	1	0	0	0	mmu-miR-3535	-0.2	-0.31	N/A
LHFPL4	ENST00000287585.6	lipoma HMGIC fusion partner-like 4	6	Sites in UTR	1	0	1	0	0	mmu-miR-3535	-0.2	-0.2	N/A
LY6E	ENST00000517503.1	lymphocyte antigen 6 complex, locus E	342	Sites in UTR	1	0	1	0	0	mmu-miR-3535	-0.2	-0.2	N/A
CYP3A7	ENST00000336374.2	cytochrome P450, family 3, subfamily A, polypeptide 7	5	Sites in UTR	1	0	0	1	0	mmu-miR-3535	-0.2	-0.2	N/A
DAZ3	ENST00000382365.2	deleted in azoospermia 3	5	Sites in UTR	1	0	0	1	1	mmu-miR-3535	-0.2	-0.2	N/A
KDELC2	ENST00000323468.5	KDEL (Lys-Asp-Glu-Leu) containing 2	667	Sites in UTR	1	0	0	1	0	mmu-miR-3535	-0.2	-0.21	N/A
EDA2R	ENST00000374719.3	ectodysplasin A2 receptor	64	Sites in UTR	1	0	1	0	0	mmu-miR-3535	-0.2	-0.2	N/A
GPRIN1	ENST00000303991.4	G protein regulated inducer of neurite outgrowth 1	15	Sites in UTR	2	1	0	1	0	mmu-miR-3535	-0.2	-0.2	N/A
TOB1	ENST00000499247.2	transducer of ERBB2, 1	102	Sites in UTR	1	0	0	1	0	mmu-miR-3535	-0.2	-0.2	N/A
MAGI2	ENST00000419488.1	membrane associated guanylate kinase, WW and PDZ domain containing 2	43	Sites in UTR	1	0	0	1	0	mmu-miR-3535	-0.2	-0.22	N/A
MTOR	ENST00000376838.1	mechanistic target of rapamycin (serine/threonine kinase)	653	Sites in UTR	1	0	0	1	0	mmu-miR-3535	-0.2	-0.2	N/A
BLZF1	ENST00000367808.3	basic leucine zipper nuclear factor 1	73	Sites in UTR	1	1	0	0	0	mmu-miR-3535	-0.2	-0.2	N/A
RERG	ENST00000256953.2	RAS-like, estrogen-regulated, growth inhibitor	162	Sites in UTR	1	0	1	0	0	mmu-miR-3535	-0.19	-0.21	N/A
AHCTF1	ENST00000366508.1	AT hook containing transcription factor 1	5	Sites in UTR	1	0	1	0	0	mmu-miR-3535	-0.19	-0.19	N/A
DIRAS2	ENST00000375765.3	DIRAS family, GTP-binding RAS-like 2	5	Sites in UTR	1	0	0	1	1	mmu-miR-3535	-0.19	-0.19	N/A
NLRP3	ENST00000391828.3	NLR family, pyrin domain containing 3	5	Sites in UTR	1	0	1	0	0	mmu-miR-3535	-0.19	-0.19	N/A
DACH2	ENST00000373131.1	dachshund homolog 2 (Drosophila)	5	Sites in UTR	1	0	0	1	0	mmu-miR-3535	-0.19	-0.19	N/A
SLC16A1	ENST00000369626.3	solute carrier family 16 (monocarboxylate transporter), member 1	707	Sites in UTR	1	1	0	0	0	mmu-miR-3535	-0.19	-0.2	N/A
CYP3A5	ENST00000339843.2	cytochrome P450, family 3, subfamily A, polypeptide 5	5	Sites in UTR	1	0	0	1	0	mmu-miR-3535	-0.19	-0.19	N/A
ATP13A3	ENST00000439040.1	ATPase type 13A3	243	Sites in UTR	1	1	0	0	2	mmu-miR-3535	-0.19	-0.27	N/A
DAZ2	ENST00000382449.1	deleted in azoospermia 2	5	Sites in UTR	1	0	0	1	1	mmu-miR-3535	-0.19	-0.19	N/A
RND2	ENST00000544533.1	Rho family GTPase 2	26	Sites in UTR	1	0	1	0	0	mmu-miR-3535	-0.19	-0.19	N/A
HTR7	ENST00000371719.2	5-hydroxytryptamine (serotonin) receptor 7, adenylate cyclase-coupled	12	Sites in UTR	1	1	0	0	0	mmu-miR-3535	-0.19	-0.19	N/A
AP1S2	ENST00000329235.2	adaptor-related protein complex 1, sigma 2 subunit	357	Sites in UTR	1	0	0	1	0	mmu-miR-3535	-0.19	-0.19	N/A
TIA1	ENST00000433529.2	TIA1 cytotoxic granule-associated RNA binding protein	1370	Sites in UTR	1	0	0	1	0	mmu-miR-3535	-0.19	-0.2	N/A
NEK7	ENST00000367385.4	NIMA-related kinase 7	12	Sites in UTR	2	1	0	1	0	mmu-miR-3535	-0.19	-0.37	N/A
CPNE3	ENST00000198765.4	copine III	756	Sites in UTR	1	0	1	0	1	mmu-miR-3535	-0.19	-0.19	N/A
SGMS1	ENST00000361781.2	sphingomyelin synthase 1	100	Sites in UTR	1	0	0	1	0	mmu-miR-3535	-0.19	-0.2	N/A
C3orf27	ENST00000356020.2	chromosome 3 open reading frame 27	5	Sites in UTR	1	0	1	0	0	mmu-miR-3535	-0.19	-0.19	N/A
IFT88	ENST00000319980.6	intraflagellar transport 88 homolog (Chlamydomonas)	48	Sites in UTR	1	0	0	1	0	mmu-miR-3535	-0.19	-0.21	N/A
TRIM17	ENST00000456946.2	tripartite motif containing 17	5	Sites in UTR	1	0	0	1	0	mmu-miR-3535	-0.19	-0.19	N/A
INHA	ENST00000243786.2	inhibin, alpha	5	Sites in UTR	1	0	1	0	0	mmu-miR-3535	-0.19	-0.19	N/A
IGFBP1	ENST00000275525.3	insulin-like growth factor binding protein 1	17	Sites in UTR	1	0	0	1	0	mmu-miR-3535	-0.19	-0.19	N/A
SPIN4	ENST00000374884.2	spindlin family, member 4	202	Sites in UTR	1	0	0	1	0	mmu-miR-3535	-0.19	-0.19	N/A
CDR2	ENST00000268383.2	cerebellar degeneration-related protein 2, 62kDa	70	Sites in UTR	1	0	0	1	0	mmu-miR-3535	-0.19	-0.19	N/A
HEPACAM	ENST00000298251.4	hepatic and glial cell adhesion molecule	5	Sites in UTR	1	1	0	0	0	mmu-miR-3535	-0.19	-0.19	N/A
HARS2	ENST00000435019.2	histidyl-tRNA synthetase 2, mitochondrial	150	Sites in UTR	1	0	1	0	0	mmu-miR-3535	-0.19	-0.19	N/A
CSNK2B-LY6G5B-1181	ENST00000375880.2	Uncharacterized protein	200	Sites in UTR	1	0	1	0	0	mmu-miR-3535	-0.19	-0.19	N/A
CHAD	ENST00000258969.4	chondroadherin	5	Sites in UTR	1	0	1	0	0	mmu-miR-3535	-0.19	-0.19	N/A
C2orf69	ENST00000319974.5	chromosome 2 open reading frame 69	82	Sites in UTR	1	0	0	1	0	mmu-miR-3535	-0.19	-0.2	N/A
KCNMB1	ENST00000274629.4	potassium large conductance calcium-activated channel, subfamily M, beta member 1	5	Sites in UTR	1	0	0	1	0	mmu-miR-3535	-0.19	-0.19	N/A
CHRDL1	ENST00000372045.1	chordin-like 1	5	Sites in UTR	1	0	1	0	0	mmu-miR-3535	-0.19	-0.19	N/A
PDGFC	ENST00000502773.1	platelet derived growth factor C	238	Sites in UTR	1	0	1	0	0	mmu-miR-3535	-0.19	-0.2	N/A
GNG4	ENST00000450593.1	guanine nucleotide binding protein (G protein), gamma 4	1171	Sites in UTR	1	0	0	1	1	mmu-miR-3535	-0.19	-0.25	N/A
ITGB2	ENST00000397852.1	integrin, beta 2 (complement component 3 receptor 3 and 4 subunit)	10	Sites in UTR	1	0	0	1	0	mmu-miR-3535	-0.19	-0.19	N/A
FAM46D	ENST00000538312.1	family with sequence similarity 46, member D	5	Sites in UTR	1	0	0	1	1	mmu-miR-3535	-0.19	-0.19	N/A
C3orf70	ENST00000335012.2	chromosome 3 open reading frame 70	19	Sites in UTR	2	0	1	1	0	mmu-miR-3535	-0.19	-0.24	N/A
RBFOX1	ENST00000355637.4	RNA binding protein, fox-1 homolog (C. elegans) 1	5	Sites in UTR	1	1	0	0	0	mmu-miR-3535	-0.19	-0.19	N/A
GLT8D1	ENST00000478968.2	glycosyltransferase 8 domain containing 1	229	Sites in UTR	1	0	0	1	0	mmu-miR-3535	-0.18	-0.18	N/A
PHLDB2	ENST00000431670.2	pleckstrin homology-like domain, family B, member 2	588	Sites in UTR	1	1	0	0	0	mmu-miR-3535	-0.18	-0.18	N/A
EPHX3	ENST00000221730.3	epoxide hydrolase 3	5	Sites in UTR	1	0	1	0	0	mmu-miR-3535	-0.18	-0.18	N/A
MET	ENST00000397752.3	met proto-oncogene	1155	Sites in UTR	2	0	0	2	0	mmu-miR-3535	-0.18	-0.18	N/A
GABRA3	ENST00000370314.4	gamma-aminobutyric acid (GABA) A receptor, alpha 3	55	Sites in UTR	1	0	1	0	0	mmu-miR-3535	-0.18	-0.18	N/A
KLF3	ENST00000261438.5	Kruppel-like factor 3 (basic)	515	Sites in UTR	1	1	0	0	0	mmu-miR-3535	-0.18	-0.22	N/A
MCL1	ENST00000369026.2	myeloid cell leukemia sequence 1 (BCL2-related)	374	Sites in UTR	1	0	0	1	0	mmu-miR-3535	-0.18	-0.19	N/A
AZI2	ENST00000479665.1	5-azacytidine induced 2	530	Sites in UTR	1	0	0	1	1	mmu-miR-3535	-0.18	-0.19	N/A
OPRK1	ENST00000265572.3	opioid receptor, kappa 1	5	Sites in UTR	1	1	0	0	0	mmu-miR-3535	-0.18	-0.18	N/A
FZD8	ENST00000374694.1	frizzled family receptor 8	791	Sites in UTR	1	0	0	1	0	mmu-miR-3535	-0.18	-0.18	N/A
ATF6B	ENST00000375203.3	activating transcription factor 6 beta	511	Sites in UTR	1	0	1	0	0	mmu-miR-3535	-0.18	-0.18	N/A
AQP9	ENST00000219919.4	aquaporin 9	5	Sites in UTR	1	0	1	0	1	mmu-miR-3535	-0.18	-0.18	N/A
CASD1	ENST00000297273.4	CAS1 domain containing 1	270	Sites in UTR	1	0	0	1	1	mmu-miR-3535	-0.18	-0.19	N/A
MTX3	ENST00000509852.1	metaxin 3	304	Sites in UTR	1	0	1	0	0	mmu-miR-3535	-0.18	-0.19	N/A
TNFRSF19	ENST00000382263.3	tumor necrosis factor receptor superfamily, member 19	376	Sites in UTR	1	0	1	0	0	mmu-miR-3535	-0.18	-0.18	N/A
C1orf53	ENST00000367393.3	chromosome 1 open reading frame 53	17	Sites in UTR	1	0	0	1	0	mmu-miR-3535	-0.18	-0.36	N/A
SFXN1	ENST00000321442.5	sideroflexin 1	1018	Sites in UTR	1	0	0	1	0	mmu-miR-3535	-0.18	-0.2	N/A
SYP	ENST00000263233.4	synaptophysin	15	Sites in UTR	1	0	1	0	0	mmu-miR-3535	-0.18	-0.18	N/A
ACTN4	ENST00000252699.2	actinin, alpha 4	5688	Sites in UTR	1	0	0	1	0	mmu-miR-3535	-0.18	-0.18	N/A
IRF2BP2	ENST00000366610.3	interferon regulatory factor 2 binding protein 2	8690	Sites in UTR	1	0	0	1	0	mmu-miR-3535	-0.18	-0.18	N/A
PARP8	ENST00000503750.2	poly (ADP-ribose) polymerase family, member 8	80	Sites in UTR	2	1	1	0	0	mmu-miR-3535	-0.18	-0.29	N/A
VWC2	ENST00000340652.4	von Willebrand factor C domain containing 2	5	Sites in UTR	1	0	1	0	0	mmu-miR-3535	-0.18	-0.18	N/A
NDP	ENST00000378062.5	Norrie disease (pseudoglioma)	5	Sites in UTR	1	0	0	1	0	mmu-miR-3535	-0.18	-0.18	N/A
PLGRKT	ENST00000223864.2	plasminogen receptor, C-terminal lysine transmembrane protein	821	Sites in UTR	1	0	0	1	0	mmu-miR-3535	-0.18	-0.19	N/A
SLC7A11	ENST00000280612.5	solute carrier family 7 (anionic amino acid transporter light chain, xc- system), member 11	61	Sites in UTR	2	0	2	0	0	mmu-miR-3535	-0.18	-0.33	N/A
CCSER1	ENST00000509176.1	coiled-coil serine-rich protein 1	5	Sites in UTR	1	1	0	0	0	mmu-miR-3535	-0.18	-0.18	N/A
KRT1	ENST00000252244.3	keratin 1	5	Sites in UTR	1	0	1	0	0	mmu-miR-3535	-0.18	-0.18	N/A
RASA1	ENST00000456692.2	RAS p21 protein activator (GTPase activating protein) 1	1700	Sites in UTR	1	0	0	1	0	mmu-miR-3535	-0.18	-0.18	N/A
TMTC1	ENST00000256062.5	transmembrane and tetratricopeptide repeat containing 1	379	Sites in UTR	2	0	1	1	1	mmu-miR-3535	-0.18	-0.2	N/A
HSPA5	ENST00000324460.6	heat shock 70kDa protein 5 (glucose-regulated protein, 78kDa)	2715	Sites in UTR	1	0	0	1	0	mmu-miR-3535	-0.18	-0.18	N/A
AC015987.2	ENST00000416501.1		5	Sites in UTR	1	0	0	1	0	mmu-miR-3535	-0.18	-0.18	N/A
EOGT	ENST00000383701.3	EGF domain-specific O-linked N-acetylglucosamine (GlcNAc) transferase	302	Sites in UTR	1	0	1	0	0	mmu-miR-3535	-0.18	-0.19	N/A
KLHL28	ENST00000396128.4	kelch-like family member 28	9	Sites in UTR	1	1	0	0	0	mmu-miR-3535	-0.18	-0.36	N/A
RANBP6	ENST00000259569.5	RAN binding protein 6	117	Sites in UTR	1	0	1	0	0	mmu-miR-3535	-0.18	-0.18	N/A
GPR116	ENST00000283296.7	G protein-coupled receptor 116	5	Sites in UTR	1	1	0	0	0	mmu-miR-3535	-0.18	-0.18	N/A
ESR2	ENST00000557772.1	estrogen receptor 2 (ER beta)	5	Sites in UTR	1	0	1	0	0	mmu-miR-3535	-0.18	-0.18	N/A
UCK1	ENST00000372208.3	uridine-cytidine kinase 1	263	Sites in UTR	1	0	1	0	0	mmu-miR-3535	-0.18	-0.18	N/A
YLPM1	ENST00000552421.1	YLP motif containing 1	1542	Sites in UTR	2	0	0	2	0	mmu-miR-3535	-0.18	-0.34	N/A
ZMAT2	ENST00000274712.3	zinc finger, matrin-type 2	1926	Sites in UTR	1	0	1	0	0	mmu-miR-3535	-0.18	-0.19	N/A
PHACTR2	ENST00000427704.2	phosphatase and actin regulator 2	274	Sites in UTR	1	1	0	0	0	mmu-miR-3535	-0.18	-0.21	N/A
SPSB3	ENST00000566339.1	splA/ryanodine receptor domain and SOCS box containing 3	827	Sites in UTR	1	0	1	0	0	mmu-miR-3535	-0.18	-0.18	N/A
HDGFL1	ENST00000510882.2	hepatoma derived growth factor-like 1	5	Sites in UTR	1	0	1	0	0	mmu-miR-3535	-0.18	-0.18	N/A
NRIP1	ENST00000400199.1	nuclear receptor interacting protein 1	342	Sites in UTR	1	1	0	0	0	mmu-miR-3535	-0.18	-0.18	N/A
DAZ1	ENST00000405239.1	deleted in azoospermia 1	5	Sites in UTR	1	0	0	1	1	mmu-miR-3535	-0.17	-0.17	N/A
SMAP1	ENST00000370455.3	small ArfGAP 1	64	Sites in UTR	1	0	0	1	0	mmu-miR-3535	-0.17	-0.18	N/A
IGF2BP2	ENST00000382199.2	insulin-like growth factor 2 mRNA binding protein 2	5	Sites in UTR	1	0	0	1	0	mmu-miR-3535	-0.17	-0.17	N/A
MEOX2	ENST00000262041.5	mesenchyme homeobox 2	5	Sites in UTR	1	0	1	0	0	mmu-miR-3535	-0.17	-0.17	N/A
ST8SIA5	ENST00000315087.7	ST8 alpha-N-acetyl-neuraminide alpha-2,8-sialyltransferase 5	7	Sites in UTR	1	0	1	0	0	mmu-miR-3535	-0.17	-0.17	N/A
ELAC1	ENST00000269466.3	elaC ribonuclease Z 1	7	Sites in UTR	1	0	1	0	0	mmu-miR-3535	-0.17	-0.17	N/A
RWDD4	ENST00000326397.5	RWD domain containing 4	5	Sites in UTR	1	0	0	1	0	mmu-miR-3535	-0.17	-0.17	N/A
RORA	ENST00000335670.6	RAR-related orphan receptor A	102	Sites in UTR	1	1	0	0	1	mmu-miR-3535	-0.17	-0.2	N/A
PABPC5	ENST00000312600.3	poly(A) binding protein, cytoplasmic 5	5	Sites in UTR	1	0	0	1	1	mmu-miR-3535	-0.17	-0.17	N/A
KCNC3	ENST00000376959.2	potassium voltage-gated channel, Shaw-related subfamily, member 3	5	Sites in UTR	1	1	0	0	1	mmu-miR-3535	-0.17	-0.17	N/A
CTD-2616J11.4	ENST00000574814.1	uncharacterized protein LOC147646	23	Sites in UTR	1	0	0	1	0	mmu-miR-3535	-0.17	-0.17	N/A
VPS52	ENST00000482399.1	vacuolar protein sorting 52 homolog (S. cerevisiae)	124	Sites in UTR	1	0	0	1	0	mmu-miR-3535	-0.17	-0.17	N/A
KCTD12	ENST00000377474.2	potassium channel tetramerization domain containing 12	404	Sites in UTR	4	0	3	1	0	mmu-miR-3535	-0.17	-0.38	N/A
GBP3	ENST00000370481.4	guanylate binding protein 3	72	Sites in UTR	1	0	0	1	1	mmu-miR-3535	-0.17	-0.18	N/A
NKX2-3	ENST00000344586.7	NK2 homeobox 3	5	Sites in UTR	1	0	0	1	0	mmu-miR-3535	-0.17	-0.17	N/A
TM4SF1	ENST00000472441.1	transmembrane 4 L six family member 1	1401	Sites in UTR	1	0	0	1	0	mmu-miR-3535	-0.17	-0.17	N/A
LEMD3	ENST00000308330.2	LEM domain containing 3	189	Sites in UTR	1	1	0	0	1	mmu-miR-3535	-0.17	-0.17	N/A
SNX20	ENST00000300590.3	sorting nexin 20	5	Sites in UTR	1	0	0	1	0	mmu-miR-3535	-0.17	-0.17	N/A
PPP3R2	ENST00000374806.1	protein phosphatase 3, regulatory subunit B, beta	5	Sites in UTR	1	0	0	1	0	mmu-miR-3535	-0.17	-0.17	N/A
LCMT2	ENST00000567039.1	leucine carboxyl methyltransferase 2	274	Sites in UTR	1	0	0	1	0	mmu-miR-3535	-0.17	-0.17	N/A
TMEM200C	ENST00000581347.2	transmembrane protein 200C	54	Sites in UTR	2	0	0	2	1	mmu-miR-3535	-0.17	-0.18	N/A
TCP10L2	ENST00000366832.2	t-complex 10-like 2	5	Sites in UTR	1	0	0	1	0	mmu-miR-3535	-0.17	-0.17	N/A
TP63	ENST00000392460.3	tumor protein p63	0	Sites in UTR	1	1	0	0	2	mmu-miR-3535	-0.17	-0.17	N/A
NDRG2	ENST00000298687.5	NDRG family member 2	217	Sites in UTR	1	0	0	1	1	mmu-miR-3535	-0.17	-0.17	N/A
AGMO	ENST00000342526.3	alkylglycerol monooxygenase	11	Sites in UTR	1	1	0	0	0	mmu-miR-3535	-0.17	-0.41	N/A
RAN	ENST00000543796.1	RAN, member RAS oncogene family	1418	Sites in UTR	1	0	0	1	0	mmu-miR-3535	-0.17	-0.17	N/A
PRELP	ENST00000343110.2	proline/arginine-rich end leucine-rich repeat protein	5	Sites in UTR	1	0	1	0	1	mmu-miR-3535	-0.17	-0.17	N/A
SLC10A2	ENST00000245312.3	solute carrier family 10 (sodium/bile acid cotransporter), member 2	5	Sites in UTR	1	0	0	1	0	mmu-miR-3535	-0.17	-0.17	N/A
PEX19	ENST00000368072.5	peroxisomal biogenesis factor 19	1804	Sites in UTR	1	0	1	0	0	mmu-miR-3535	-0.17	-0.17	N/A
PCBP2	ENST00000455667.3	poly(rC) binding protein 2	24310	Sites in UTR	1	0	0	1	0	mmu-miR-3535	-0.17	-0.18	N/A
IKBKG	ENST00000393549.2	inhibitor of kappa light polypeptide gene enhancer in B-cells, kinase gamma	5	Sites in UTR	1	0	1	0	0	mmu-miR-3535	-0.17	-0.17	N/A
ARHGEF38	ENST00000420470.2	Rho guanine nucleotide exchange factor (GEF) 38	5	Sites in UTR	1	0	0	1	1	mmu-miR-3535	-0.17	-0.17	N/A
FAM46A	ENST00000369754.3	family with sequence similarity 46, member A	899	Sites in UTR	1	0	1	0	1	mmu-miR-3535	-0.17	-0.17	N/A
CACNB2	ENST00000396576.2	calcium channel, voltage-dependent, beta 2 subunit	52	Sites in UTR	1	0	0	1	1	mmu-miR-3535	-0.17	-0.17	N/A
RNF150	ENST00000515673.2	ring finger protein 150	518	Sites in UTR	2	0	1	1	1	mmu-miR-3535	-0.17	-0.18	N/A
TRMT10A	ENST00000394877.3	tRNA methyltransferase 10 homolog A (S. cerevisiae)	89	Sites in UTR	1	0	1	0	0	mmu-miR-3535	-0.17	-0.17	N/A
PARP9	ENST00000477522.2	poly (ADP-ribose) polymerase family, member 9	456	Sites in UTR	1	0	0	1	0	mmu-miR-3535	-0.17	-0.17	N/A
RBM47	ENST00000319592.4	RNA binding motif protein 47	264	Sites in UTR	1	0	0	1	0	mmu-miR-3535	-0.17	-0.17	N/A
KCNK2	ENST00000444842.2	potassium channel, subfamily K, member 2	258	Sites in UTR	1	0	0	1	1	mmu-miR-3535	-0.17	-0.2	N/A
MINPP1	ENST00000371994.4	multiple inositol-polyphosphate phosphatase 1	1079	Sites in UTR	1	0	0	1	0	mmu-miR-3535	-0.17	-0.17	N/A
ZNF558	ENST00000601372.1	zinc finger protein 558	24	Sites in UTR	1	0	0	1	1	mmu-miR-3535	-0.17	-0.2	N/A
ITFG3	ENST00000600536.1	Protein ITFG3; Uncharacterized protein; cDNA FLJ60496	5	Sites in UTR	1	0	0	1	0	mmu-miR-3535	-0.17	-0.17	N/A
ZBTB46	ENST00000245663.4	zinc finger and BTB domain containing 46	71	Sites in UTR	1	1	0	0	0	mmu-miR-3535	-0.17	-0.17	N/A
LHCGR	ENST00000294954.7	luteinizing hormone/choriogonadotropin receptor	5	Sites in UTR	1	0	1	0	0	mmu-miR-3535	-0.17	-0.17	N/A
RPH3A	ENST00000415485.3	rabphilin 3A homolog (mouse)	5	Sites in UTR	1	0	0	1	1	mmu-miR-3535	-0.17	-0.17	N/A
DDHD2	ENST00000397166.2	DDHD domain containing 2	961	Sites in UTR	1	0	1	0	0	mmu-miR-3535	-0.16	-0.17	N/A
SLC25A23	ENST00000301454.4	solute carrier family 25 (mitochondrial carrier; phosphate carrier), member 23	5	Sites in UTR	1	0	1	0	0	mmu-miR-3535	-0.16	-0.16	N/A
HOXA10	ENST00000283921.4	homeobox A10	1910	Sites in UTR	1	0	1	0	0	mmu-miR-3535	-0.16	-0.16	N/A
NSF	ENST00000398238.4	N-ethylmaleimide-sensitive factor	86	Sites in UTR	1	0	0	1	0	mmu-miR-3535	-0.16	-0.18	N/A
TRIM34	ENST00000514226.1	tripartite motif containing 34	233	Sites in UTR	1	0	0	1	0	mmu-miR-3535	-0.16	-0.16	N/A
NYX	ENST00000342595.2	nyctalopin	5	Sites in UTR	1	0	0	1	0	mmu-miR-3535	-0.16	-0.16	N/A
SDR16C5	ENST00000396721.2	short chain dehydrogenase/reductase family 16C, member 5	5	Sites in UTR	1	0	1	0	0	mmu-miR-3535	-0.16	-0.16	N/A
PKIA	ENST00000396418.2	protein kinase (cAMP-dependent, catalytic) inhibitor alpha	542	Sites in UTR	1	0	0	1	2	mmu-miR-3535	-0.16	-0.26	N/A
FBXL3	ENST00000355619.5	F-box and leucine-rich repeat protein 3	842	Sites in UTR	1	0	0	1	0	mmu-miR-3535	-0.16	-0.18	N/A
JOSD1	ENST00000216039.5	Josephin domain containing 1	24	Sites in UTR	1	1	0	0	0	mmu-miR-3535	-0.16	-0.37	N/A
ELP4	ENST00000395934.2	elongator acetyltransferase complex subunit 4	282	Sites in UTR	1	0	1	0	0	mmu-miR-3535	-0.16	-0.21	N/A
ZNF623	ENST00000501748.2	zinc finger protein 623	247	Sites in UTR	1	0	1	0	0	mmu-miR-3535	-0.16	-0.21	N/A
THUMPD1	ENST00000381337.2	THUMP domain containing 1	39	Sites in UTR	1	0	1	0	0	mmu-miR-3535	-0.16	-0.16	N/A
CAPN8	ENST00000366872.5	calpain 8	10	Sites in UTR	1	0	1	0	0	mmu-miR-3535	-0.16	-0.16	N/A
NEK9	ENST00000238616.5	NIMA-related kinase 9	733	Sites in UTR	1	0	1	0	0	mmu-miR-3535	-0.16	-0.17	N/A
AJUBA	ENST00000262713.2	ajuba LIM protein	871	Sites in UTR	1	0	0	1	0	mmu-miR-3535	-0.16	-0.16	N/A
ENAM	ENST00000396073.3	enamelin	5	Sites in UTR	1	0	1	0	0	mmu-miR-3535	-0.16	-0.16	N/A
FAM217B	ENST00000358293.3	family with sequence similarity 217, member B	175	Sites in UTR	2	0	1	1	0	mmu-miR-3535	-0.16	-0.16	N/A
PLXDC2	ENST00000377252.4	plexin domain containing 2	506	Sites in UTR	1	0	1	0	1	mmu-miR-3535	-0.16	-0.17	N/A
ANP32A	ENST00000465139.2	acidic (leucine-rich) nuclear phosphoprotein 32 family, member A	717	Sites in UTR	1	0	1	0	0	mmu-miR-3535	-0.16	-0.16	N/A
ZNF660	ENST00000322734.2	zinc finger protein 660	5	Sites in UTR	1	0	0	1	0	mmu-miR-3535	-0.16	-0.16	N/A
C9orf91	ENST00000374049.4	chromosome 9 open reading frame 91	151	Sites in UTR	1	0	1	0	0	mmu-miR-3535	-0.16	-0.16	N/A
KRTAP4-6	ENST00000345847.4	keratin associated protein 4-6	5	Sites in UTR	1	0	0	1	0	mmu-miR-3535	-0.16	-0.16	N/A
XXYLT1	ENST00000310380.6	xyloside xylosyltransferase 1	1052	Sites in UTR	1	0	0	1	0	mmu-miR-3535	-0.16	-0.16	N/A
ACSS1	ENST00000323482.4	acyl-CoA synthetase short-chain family member 1	12	Sites in UTR	1	0	0	1	0	mmu-miR-3535	-0.16	-0.16	N/A
CCDC39	ENST00000273654.4	coiled-coil domain containing 39	5	Sites in UTR	1	0	0	1	0	mmu-miR-3535	-0.16	-0.16	N/A
SLC30A4	ENST00000261867.4	solute carrier family 30 (zinc transporter), member 4	19	Sites in UTR	1	0	0	1	0	mmu-miR-3535	-0.16	-0.16	N/A
DGCR6L	ENST00000248879.3	DiGeorge syndrome critical region gene 6-like	18	Sites in UTR	1	0	1	0	0	mmu-miR-3535	-0.16	-0.16	N/A
CNTF	ENST00000361987.4	ciliary neurotrophic factor	46	Sites in UTR	1	0	0	1	0	mmu-miR-3535	-0.16	-0.18	N/A
MUSK	ENST00000374438.1	muscle, skeletal, receptor tyrosine kinase	8	Sites in UTR	1	0	0	1	0	mmu-miR-3535	-0.16	-0.16	N/A
PIK3R2	ENST00000222254.8	phosphoinositide-3-kinase, regulatory subunit 2 (beta)	1484	Sites in UTR	1	0	1	0	0	mmu-miR-3535	-0.16	-0.16	N/A
FOXD4L3	ENST00000342833.2	forkhead box D4-like 3	5	Sites in UTR	1	0	0	1	0	mmu-miR-3535	-0.16	-0.16	N/A
FOXD4L6	ENST00000377473.1	forkhead box D4-like 6	5	Sites in UTR	1	0	0	1	0	mmu-miR-3535	-0.16	-0.16	N/A
TMEM161B	ENST00000506536.1	transmembrane protein 161B	14	Sites in UTR	1	0	0	1	0	mmu-miR-3535	-0.16	-0.16	N/A
LRRC59	ENST00000225972.7	leucine rich repeat containing 59	27064	Sites in UTR	1	0	0	1	0	mmu-miR-3535	-0.16	-0.18	N/A
ZNF583	ENST00000333201.9	zinc finger protein 583	24	Sites in UTR	1	0	0	1	0	mmu-miR-3535	-0.16	-0.19	N/A
SLC5A12	ENST00000396005.3	solute carrier family 5 (sodium/monocarboxylate cotransporter), member 12	8	Sites in UTR	1	1	0	0	0	mmu-miR-3535	-0.16	-0.26	N/A
N4BP2	ENST00000261435.6	NEDD4 binding protein 2	16	Sites in UTR	1	0	1	0	0	mmu-miR-3535	-0.16	-0.16	N/A
ARL13B	ENST00000535334.1	ADP-ribosylation factor-like 13B	23	Sites in UTR	1	0	0	1	0	mmu-miR-3535	-0.16	-0.16	N/A
HNRNPH2	ENST00000316594.5	heterogeneous nuclear ribonucleoprotein H2 (H')	85	Sites in UTR	1	0	0	1	1	mmu-miR-3535	-0.16	-0.16	N/A
GAPT	ENST00000396776.2	GRB2-binding adaptor protein, transmembrane	5	Sites in UTR	1	0	0	1	0	mmu-miR-3535	-0.16	-0.16	N/A
HTR2C	ENST00000371950.3	5-hydroxytryptamine (serotonin) receptor 2C, G protein-coupled	5	Sites in UTR	1	0	0	1	1	mmu-miR-3535	-0.16	-0.16	N/A
TIMP2	ENST00000585421.1	TIMP metallopeptidase inhibitor 2	3147	Sites in UTR	1	0	1	0	0	mmu-miR-3535	-0.16	-0.18	N/A
ANKRD32	ENST00000265140.5	ankyrin repeat domain 32	2982	Sites in UTR	1	0	0	1	1	mmu-miR-3535	-0.16	-0.17	N/A
VMA21	ENST00000330374.6	VMA21 vacuolar H+-ATPase homolog (S. cerevisiae)	2162	Sites in UTR	1	0	0	1	0	mmu-miR-3535	-0.15	-0.16	N/A
VTI1B	ENST00000554659.1	vesicle transport through interaction with t-SNAREs 1B	264	Sites in UTR	1	0	1	0	1	mmu-miR-3535	-0.15	-0.22	N/A
BARD1	ENST00000260947.4	BRCA1 associated RING domain 1	162	Sites in UTR	1	0	1	0	0	mmu-miR-3535	-0.15	-0.16	N/A
NLGN1	ENST00000457714.1	neuroligin 1	36	Sites in UTR	1	0	0	1	2	mmu-miR-3535	-0.15	-0.19	N/A
MXI1	ENST00000332674.5	MAX interactor 1, dimerization protein	278	Sites in UTR	1	0	0	1	0	mmu-miR-3535	-0.15	-0.16	N/A
H1F0	ENST00000340857.2	H1 histone family, member 0	234	Sites in UTR	1	0	0	1	0	mmu-miR-3535	-0.15	-0.17	N/A
ATP6V0E2	ENST00000425642.2	ATPase, H+ transporting V0 subunit e2	85	Sites in UTR	1	0	0	1	0	mmu-miR-3535	-0.15	-0.15	N/A
FRMD3	ENST00000304195.3	FERM domain containing 3	14	Sites in UTR	1	0	0	1	0	mmu-miR-3535	-0.15	-0.18	N/A
PPP1R15B	ENST00000367188.4	protein phosphatase 1, regulatory subunit 15B	2154	Sites in UTR	1	0	0	1	1	mmu-miR-3535	-0.15	-0.17	N/A
TMEM156	ENST00000381938.3	transmembrane protein 156	15	Sites in UTR	1	0	1	0	0	mmu-miR-3535	-0.15	-0.24	N/A
RNF26	ENST00000311413.4	ring finger protein 26	1208	Sites in UTR	1	0	0	1	0	mmu-miR-3535	-0.15	-0.15	N/A
LRAT	ENST00000336356.3	lecithin retinol acyltransferase (phosphatidylcholine--retinol O-acyltransferase)	9	Sites in UTR	1	0	0	1	0	mmu-miR-3535	-0.15	-0.15	N/A
SEMA6D	ENST00000355997.3	sema domain, transmembrane domain (TM), and cytoplasmic domain, (semaphorin) 6D	179	Sites in UTR	2	0	1	1	0	mmu-miR-3535	-0.15	-0.2	N/A
FMO2	ENST00000441535.1	flavin containing monooxygenase 2 (non-functional)	5	Sites in UTR	1	0	1	0	0	mmu-miR-3535	-0.15	-0.15	N/A
MORC3	ENST00000400485.1	MORC family CW-type zinc finger 3	142	Sites in UTR	1	0	0	1	0	mmu-miR-3535	-0.15	-0.15	N/A
PDE2A	ENST00000334456.5	phosphodiesterase 2A, cGMP-stimulated	75	Sites in UTR	1	1	0	0	0	mmu-miR-3535	-0.15	-0.15	N/A
DTWD2	ENST00000304058.4	DTW domain containing 2	83	Sites in UTR	1	0	0	1	0	mmu-miR-3535	-0.15	-0.2	N/A
CCNI	ENST00000237654.4	cyclin I	12152	Sites in UTR	1	0	0	1	0	mmu-miR-3535	-0.15	-0.15	N/A
NSFL1C	ENST00000353088.2	NSFL1 (p97) cofactor (p47)	397	Sites in UTR	1	0	1	0	0	mmu-miR-3535	-0.15	-0.16	N/A
CLIP4	ENST00000320081.5	CAP-GLY domain containing linker protein family, member 4	490	Sites in UTR	1	0	0	1	0	mmu-miR-3535	-0.15	-0.16	N/A
BTBD3	ENST00000254977.3	BTB (POZ) domain containing 3	3798	Sites in UTR	2	0	0	2	0	mmu-miR-3535	-0.15	-0.16	N/A
RASSF4	ENST00000374417.2	Ras association (RalGDS/AF-6) domain family member 4	515	Sites in UTR	1	0	0	1	1	mmu-miR-3535	-0.15	-0.15	N/A
ADRA2A	ENST00000280155.2	adrenoceptor alpha 2A	239	Sites in UTR	1	0	1	0	0	mmu-miR-3535	-0.15	-0.15	N/A
UVRAG	ENST00000356136.3	UV radiation resistance associated	116	Sites in UTR	1	1	0	0	0	mmu-miR-3535	-0.15	-0.28	N/A
TRIM68	ENST00000300747.5	tripartite motif containing 68	98	Sites in UTR	1	0	1	0	0	mmu-miR-3535	-0.15	-0.15	N/A
PIK3C2G	ENST00000433979.1	phosphatidylinositol-4-phosphate 3-kinase, catalytic subunit type 2 gamma	5	Sites in UTR	1	0	0	1	0	mmu-miR-3535	-0.15	-0.15	N/A
TRIM6-TRIM34	ENST00000354852.5	TRIM6-TRIM34 readthrough	233	Sites in UTR	1	0	0	1	0	mmu-miR-3535	-0.15	-0.15	N/A
POU2F3	ENST00000260264.4	POU class 2 homeobox 3	5	Sites in UTR	1	0	0	1	0	mmu-miR-3535	-0.15	-0.15	N/A
WNT3A	ENST00000284523.1	wingless-type MMTV integration site family, member 3A	7	Sites in UTR	1	0	0	1	0	mmu-miR-3535	-0.15	-0.15	N/A
LCOR	ENST00000371103.3	ligand dependent nuclear receptor corepressor	94	Sites in UTR	1	0	1	0	0	mmu-miR-3535	-0.15	-0.15	N/A
TMEM239	ENST00000361033.1	transmembrane protein 239	5	Sites in UTR	1	1	0	0	0	mmu-miR-3535	-0.15	-0.15	N/A
SMPD3	ENST00000219334.5	sphingomyelin phosphodiesterase 3, neutral membrane (neutral sphingomyelinase II)	9	Sites in UTR	1	0	0	1	0	mmu-miR-3535	-0.15	-0.15	N/A
DKFZP434E1119	ENST00000598970.1		5	Sites in UTR	1	0	0	1	0	mmu-miR-3535	-0.15	-0.15	N/A
CPNE8	ENST00000331366.5	copine VIII	343	Sites in UTR	1	0	0	1	1	mmu-miR-3535	-0.15	-0.15	N/A
CHRNA2	ENST00000407991.1	cholinergic receptor, nicotinic, alpha 2 (neuronal)	5	Sites in UTR	1	0	1	0	0	mmu-miR-3535	-0.15	-0.15	N/A
SEMA5B	ENST00000195173.4	sema domain, seven thrombospondin repeats (type 1 and type 1-like), transmembrane domain (TM) and short cytoplasmic domain, (semaphorin) 5B	15	Sites in UTR	1	0	0	1	0	mmu-miR-3535	-0.15	-0.15	N/A
RP11-126K1.2	ENST00000447795.2	Uncharacterized protein	145	Sites in UTR	1	0	0	1	0	mmu-miR-3535	-0.15	-0.35	N/A
SH3RF1	ENST00000284637.9	SH3 domain containing ring finger 1	2747	Sites in UTR	1	0	0	1	0	mmu-miR-3535	-0.15	-0.15	N/A
ELMO1	ENST00000341056.3	engulfment and cell motility 1	118	Sites in UTR	2	1	0	1	0	mmu-miR-3535	-0.15	-0.28	N/A
KANSL1	ENST00000574590.1	KAT8 regulatory NSL complex subunit 1	5	Sites in UTR	2	0	2	0	0	mmu-miR-3535	-0.15	-0.15	N/A
TRPM8	ENST00000324695.4	transient receptor potential cation channel, subfamily M, member 8	5	Sites in UTR	1	0	1	0	0	mmu-miR-3535	-0.15	-0.15	N/A
ZNF608	ENST00000504926.1	zinc finger protein 608	22	Sites in UTR	1	0	1	0	0	mmu-miR-3535	-0.15	-0.15	N/A
SHISA6	ENST00000441885.3	shisa family member 6	5	Sites in UTR	2	0	2	0	0	mmu-miR-3535	-0.15	-0.15	N/A
MTPN	ENST00000393085.3	myotrophin	1296	Sites in UTR	1	0	1	0	1	mmu-miR-3535	-0.15	-0.15	N/A
ZNF362	ENST00000539719.1	zinc finger protein 362	27	Sites in UTR	1	0	1	0	0	mmu-miR-3535	-0.15	-0.15	N/A
RUNDC3B	ENST00000338056.3	RUN domain containing 3B	41	Sites in UTR	1	0	1	0	1	mmu-miR-3535	-0.14	-0.14	N/A
ARG1	ENST00000368087.3	arginase 1	5	Sites in UTR	1	0	0	1	0	mmu-miR-3535	-0.14	-0.14	N/A
MACROD2	ENST00000217246.4	MACRO domain containing 2	5	Sites in UTR	1	0	0	1	0	mmu-miR-3535	-0.14	-0.14	N/A
HIBADH	ENST00000265395.2	3-hydroxyisobutyrate dehydrogenase	1676	Sites in UTR	1	0	0	1	0	mmu-miR-3535	-0.14	-0.15	N/A
ZBTB7C	ENST00000535628.2	zinc finger and BTB domain containing 7C	23	Sites in UTR	1	0	0	1	1	mmu-miR-3535	-0.14	-0.15	N/A
RNF20	ENST00000389120.3	ring finger protein 20, E3 ubiquitin protein ligase	772	Sites in UTR	1	0	0	1	0	mmu-miR-3535	-0.14	-0.16	N/A
MREG	ENST00000263268.6	melanoregulin	95	Sites in UTR	1	0	1	0	0	mmu-miR-3535	-0.14	-0.21	N/A
MBNL2	ENST00000345429.6	muscleblind-like splicing regulator 2	34	Sites in UTR	2	0	0	2	0	mmu-miR-3535	-0.14	-0.28	N/A
AC007375.1	ENST00000600936.1	Uncharacterized protein; cDNA FLJ43210 fis, clone FEBRA2020582	7	Sites in UTR	1	0	1	0	0	mmu-miR-3535	-0.14	-0.14	N/A
PGLYRP2	ENST00000292609.4	peptidoglycan recognition protein 2	22	Sites in UTR	1	0	0	1	0	mmu-miR-3535	-0.14	-0.14	N/A
SYT4	ENST00000255224.3	synaptotagmin IV	11	Sites in UTR	1	0	0	1	0	mmu-miR-3535	-0.14	-0.14	N/A
METTL16	ENST00000263092.6	methyltransferase like 16	8	Sites in UTR	2	0	0	2	0	mmu-miR-3535	-0.14	-0.24	N/A
MPV17L	ENST00000396385.3	MPV17 mitochondrial membrane protein-like	23	Sites in UTR	3	1	0	2	0	mmu-miR-3535	-0.14	-0.8	N/A
STAT3	ENST00000585517.1	signal transducer and activator of transcription 3 (acute-phase response factor)	478	Sites in UTR	1	0	0	1	1	mmu-miR-3535	-0.14	-0.16	N/A
CD4	ENST00000011653.4	CD4 molecule	5	Sites in UTR	1	0	0	1	0	mmu-miR-3535	-0.14	-0.14	N/A
CYSLTR1	ENST00000373304.3	cysteinyl leukotriene receptor 1	5	Sites in UTR	1	0	0	1	0	mmu-miR-3535	-0.14	-0.14	N/A
MT-ND5	ENST00000361567.2	mitochondrially encoded NADH dehydrogenase 5	675	Sites in UTR	1	0	0	1	0	mmu-miR-3535	-0.14	-0.25	N/A
SLC30A7	ENST00000370112.4	solute carrier family 30 (zinc transporter), member 7	204	Sites in UTR	2	0	1	1	0	mmu-miR-3535	-0.14	-0.23	N/A
ZNF609	ENST00000326648.3	zinc finger protein 609	103	Sites in UTR	3	1	0	2	0	mmu-miR-3535	-0.14	-0.15	N/A
CACNA1E	ENST00000526775.1	calcium channel, voltage-dependent, R type, alpha 1E subunit	5	Sites in UTR	2	0	2	0	1	mmu-miR-3535	-0.14	-0.14	N/A
PEX12	ENST00000225873.4	peroxisomal biogenesis factor 12	23	Sites in UTR	1	0	0	1	0	mmu-miR-3535	-0.14	-0.14	N/A
OPRL1	ENST00000336866.2	opiate receptor-like 1	12	Sites in UTR	1	1	0	0	0	mmu-miR-3535	-0.14	-0.21	N/A
KCNA6	ENST00000433855.1	potassium voltage-gated channel, shaker-related subfamily, member 6	5	Sites in UTR	1	0	1	0	1	mmu-miR-3535	-0.14	-0.14	N/A
SH2D4B	ENST00000339284.2	SH2 domain containing 4B	5	Sites in UTR	1	0	0	1	0	mmu-miR-3535	-0.14	-0.14	N/A
TMEM174	ENST00000296776.5	transmembrane protein 174	5	Sites in UTR	1	0	0	1	0	mmu-miR-3535	-0.14	-0.14	N/A
RP5-1052I5.2	ENST00000370548.2	Heparan sulfate 2-O-sulfotransferase 1	21	Sites in UTR	1	0	0	1	0	mmu-miR-3535	-0.14	-0.14	N/A
ADAM12	ENST00000368679.4	ADAM metallopeptidase domain 12	758	Sites in UTR	1	0	0	1	0	mmu-miR-3535	-0.14	-0.15	N/A
NR5A2	ENST00000367362.3	nuclear receptor subfamily 5, group A, member 2	121	Sites in UTR	2	0	0	2	0	mmu-miR-3535	-0.14	-0.19	N/A
TACC1	ENST00000330691.6	transforming, acidic coiled-coil containing protein 1	186	Sites in UTR	2	1	1	0	0	mmu-miR-3535	-0.14	-0.18	N/A
C5orf22	ENST00000325366.9	chromosome 5 open reading frame 22	598	Sites in UTR	1	0	0	1	0	mmu-miR-3535	-0.14	-0.15	N/A
ARAP1	ENST00000359373.5	ArfGAP with RhoGAP domain, ankyrin repeat and PH domain 1	253	Sites in UTR	2	0	1	1	1	mmu-miR-3535	-0.14	-0.15	N/A
PRPF31	ENST00000321030.4	pre-mRNA processing factor 31	3751	Sites in UTR	1	0	0	1	0	mmu-miR-3535	-0.14	-0.14	N/A
PHLDA3	ENST00000367311.3	pleckstrin homology-like domain, family A, member 3	82	Sites in UTR	1	0	0	1	0	mmu-miR-3535	-0.14	-0.14	N/A
RPP14	ENST00000528153.1	Hydroxyacyl-thioester dehydratase type 2, mitochondrial	1344	Sites in UTR	1	0	0	1	0	mmu-miR-3535	-0.14	-0.14	N/A
PANK3	ENST00000239231.6	pantothenate kinase 3	522	Sites in UTR	1	0	1	0	1	mmu-miR-3535	-0.14	-0.28	N/A
INPP4A	ENST00000409016.4	inositol polyphosphate-4-phosphatase, type I, 107kDa	387	Sites in UTR	1	0	0	1	0	mmu-miR-3535	-0.14	-0.15	N/A
PIK3IP1	ENST00000441972.1	phosphoinositide-3-kinase interacting protein 1	22	Sites in UTR	1	0	0	1	0	mmu-miR-3535	-0.14	-0.14	N/A
CHRNE	ENST00000293780.4	cholinergic receptor, nicotinic, epsilon (muscle)	11	Sites in UTR	1	0	0	1	0	mmu-miR-3535	-0.14	-0.14	N/A
TMEM41B	ENST00000528080.1	transmembrane protein 41B	191	Sites in UTR	1	0	0	1	0	mmu-miR-3535	-0.14	-0.19	N/A
STARD4	ENST00000512160.1	StAR-related lipid transfer (START) domain containing 4	767	Sites in UTR	1	0	0	1	1	mmu-miR-3535	-0.14	-0.18	N/A
CCDC41	ENST00000397809.5	coiled-coil domain containing 41	76	Sites in UTR	1	0	0	1	0	mmu-miR-3535	-0.14	-0.14	N/A
PAFAH2	ENST00000374282.3	platelet-activating factor acetylhydrolase 2, 40kDa	287	Sites in UTR	1	0	0	1	0	mmu-miR-3535	-0.14	-0.19	N/A
TGM2	ENST00000361475.2	transglutaminase 2	731	Sites in UTR	1	0	0	1	0	mmu-miR-3535	-0.14	-0.14	N/A
ATP10D	ENST00000273859.3	ATPase, class V, type 10D	440	Sites in UTR	1	1	0	0	1	mmu-miR-3535	-0.14	-0.18	N/A
XYLT1	ENST00000261381.6	xylosyltransferase I	159	Sites in UTR	2	0	1	1	0	mmu-miR-3535	-0.14	-0.14	N/A
STK32B	ENST00000282908.5	serine/threonine kinase 32B	196	Sites in UTR	1	0	1	0	0	mmu-miR-3535	-0.14	-0.14	N/A
ARID2	ENST00000457135.1	AT rich interactive domain 2 (ARID, RFX-like)	891	Sites in UTR	1	0	0	1	0	mmu-miR-3535	-0.14	-0.14	N/A
MORC4	ENST00000535534.1	MORC family CW-type zinc finger 4	112	Sites in UTR	1	0	0	1	1	mmu-miR-3535	-0.13	-0.15	N/A
LRRC8B	ENST00000330947.2	leucine rich repeat containing 8 family, member B	326	Sites in UTR	2	0	0	2	0	mmu-miR-3535	-0.13	-0.14	N/A
PUS7	ENST00000356362.2	pseudouridylate synthase 7 homolog (S. cerevisiae)	150	Sites in UTR	1	0	1	0	0	mmu-miR-3535	-0.13	-0.17	N/A
TGIF2	ENST00000373874.2	TGFB-induced factor homeobox 2	192	Sites in UTR	1	0	0	1	1	mmu-miR-3535	-0.13	-0.16	N/A
ALKBH5	ENST00000399138.4	alkB, alkylation repair homolog 5 (E. coli)	2211	Sites in UTR	1	0	0	1	0	mmu-miR-3535	-0.13	-0.14	N/A
PPP2R3A	ENST00000264977.3	protein phosphatase 2, regulatory subunit B'', alpha	32	Sites in UTR	1	0	0	1	1	mmu-miR-3535	-0.13	-0.14	N/A
GABBR1	ENST00000376977.3	gamma-aminobutyric acid (GABA) B receptor, 1	213	Sites in UTR	1	0	1	0	1	mmu-miR-3535	-0.13	-0.13	N/A
THRA	ENST00000450525.2	thyroid hormone receptor, alpha	547	Sites in UTR	1	0	1	0	0	mmu-miR-3535	-0.13	-0.13	N/A
ARID5B	ENST00000279873.7	AT rich interactive domain 5B (MRF1-like)	397	Sites in UTR	1	1	0	0	0	mmu-miR-3535	-0.13	-0.13	N/A
PIGK	ENST00000370812.3	phosphatidylinositol glycan anchor biosynthesis, class K	1203	Sites in UTR	1	0	1	0	0	mmu-miR-3535	-0.13	-0.28	N/A
TDRD15	ENST00000405799.1	tudor domain containing 15	0	Sites in UTR	1	0	0	1	0	mmu-miR-3535	-0.13	-0.13	N/A
ATP10B	ENST00000327245.5	ATPase, class V, type 10B	5	Sites in UTR	1	0	1	0	0	mmu-miR-3535	-0.13	-0.13	N/A
ADORA1	ENST00000367236.4	adenosine A1 receptor	5	Sites in UTR	1	0	0	1	0	mmu-miR-3535	-0.13	-0.13	N/A
EREG	ENST00000244869.2	epiregulin	5	Sites in UTR	1	0	0	1	0	mmu-miR-3535	-0.13	-0.13	N/A
RCE1	ENST00000309657.3	RCE1 homolog, prenyl protein protease (S. cerevisiae)	4698	Sites in UTR	1	0	0	1	0	mmu-miR-3535	-0.13	-0.13	N/A
CHST11	ENST00000549260.1	carbohydrate (chondroitin 4) sulfotransferase 11	686	Sites in UTR	1	0	1	0	1	mmu-miR-3535	-0.13	-0.16	N/A
ANKRD10	ENST00000375758.5	ankyrin repeat domain 10	37	Sites in UTR	1	0	0	1	0	mmu-miR-3535	-0.13	-0.13	N/A
ETV1	ENST00000430479.1	ets variant 1	160	Sites in UTR	2	0	0	2	1	mmu-miR-3535	-0.13	-0.23	N/A
STXBP5	ENST00000367481.3	syntaxin binding protein 5 (tomosyn)	555	Sites in UTR	1	0	1	0	0	mmu-miR-3535	-0.13	-0.17	N/A
EIF4EBP2	ENST00000373218.4	eukaryotic translation initiation factor 4E binding protein 2	690	Sites in UTR	2	0	2	0	0	mmu-miR-3535	-0.13	-0.19	N/A
FRS2	ENST00000550389.1	fibroblast growth factor receptor substrate 2	176	Sites in UTR	1	1	0	0	0	mmu-miR-3535	-0.13	-0.18	N/A
ANGPT2	ENST00000325203.5	angiopoietin 2	5	Sites in UTR	1	0	0	1	0	mmu-miR-3535	-0.13	-0.13	N/A
LANCL2	ENST00000254770.2	LanC lantibiotic synthetase component C-like 2 (bacterial)	237	Sites in UTR	1	0	0	1	1	mmu-miR-3535	-0.13	-0.16	N/A
COX10	ENST00000261643.3	cytochrome c oxidase assembly homolog 10 (yeast)	72	Sites in UTR	1	0	0	1	0	mmu-miR-3535	-0.13	-0.15	N/A
CABLES2	ENST00000279101.5	Cdk5 and Abl enzyme substrate 2	450	Sites in UTR	1	0	0	1	0	mmu-miR-3535	-0.13	-0.13	N/A
GPR113	ENST00000421160.2	G protein-coupled receptor 113	5	Sites in UTR	1	0	0	1	0	mmu-miR-3535	-0.13	-0.13	N/A
SPTLC1	ENST00000262554.2	serine palmitoyltransferase, long chain base subunit 1	2578	Sites in UTR	1	0	1	0	0	mmu-miR-3535	-0.13	-0.13	N/A
SGIP1	ENST00000371036.3	SH3-domain GRB2-like (endophilin) interacting protein 1	180	Sites in UTR	1	0	0	1	0	mmu-miR-3535	-0.13	-0.13	N/A
KIAA0513	ENST00000566428.1	KIAA0513	5	Sites in UTR	1	0	0	1	0	mmu-miR-3535	-0.13	-0.13	N/A
USP31	ENST00000219689.7	ubiquitin specific peptidase 31	214	Sites in UTR	1	0	1	0	1	mmu-miR-3535	-0.13	-0.25	N/A
HOOK3	ENST00000307602.4	hook microtubule-tethering protein 3	403	Sites in UTR	1	1	0	0	1	mmu-miR-3535	-0.13	-0.14	N/A
VASH1	ENST00000167106.4	vasohibin 1	39	Sites in UTR	1	0	1	0	0	mmu-miR-3535	-0.13	-0.13	N/A
ANLN	ENST00000265748.2	anillin, actin binding protein	2637	Sites in UTR	1	0	0	1	0	mmu-miR-3535	-0.13	-0.13	N/A
CDKL2	ENST00000429927.2	cyclin-dependent kinase-like 2 (CDC2-related kinase)	7	Sites in UTR	1	0	0	1	0	mmu-miR-3535	-0.13	-0.13	N/A
INPP4B	ENST00000513000.1	inositol polyphosphate-4-phosphatase, type II, 105kDa	43	Sites in UTR	3	1	0	2	0	mmu-miR-3535	-0.13	-0.26	N/A
ATP11C	ENST00000327569.3	ATPase, class VI, type 11C	590	Sites in UTR	1	0	0	1	1	mmu-miR-3535	-0.13	-0.13	N/A
MIEF2	ENST00000395704.4	mitochondrial elongation factor 2	29	Sites in UTR	1	0	0	1	0	mmu-miR-3535	-0.13	-0.13	N/A
SPRED2	ENST00000356388.4	sprouty-related, EVH1 domain containing 2	53	Sites in UTR	1	0	0	1	0	mmu-miR-3535	-0.13	-0.14	N/A
C4orf17	ENST00000514652.1	chromosome 4 open reading frame 17	5	Sites in UTR	1	0	0	1	0	mmu-miR-3535	-0.13	-0.13	N/A
INHBA	ENST00000242208.4	inhibin, beta A	1260	Sites in UTR	1	0	1	0	1	mmu-miR-3535	-0.13	-0.13	N/A
TMTC3	ENST00000266712.6	transmembrane and tetratricopeptide repeat containing 3	406	Sites in UTR	1	0	0	1	0	mmu-miR-3535	-0.13	-0.13	N/A
LIMD1	ENST00000273317.4	LIM domains containing 1	1092	Sites in UTR	3	1	2	0	1	mmu-miR-3535	-0.13	-0.2	N/A
CGRRF1	ENST00000216420.7	cell growth regulator with ring finger domain 1	138	Sites in UTR	1	0	0	1	0	mmu-miR-3535	-0.13	-0.2	N/A
CDC25A	ENST00000302506.3	cell division cycle 25A	5	Sites in UTR	1	0	0	1	1	mmu-miR-3535	-0.13	-0.13	N/A
ZFP3	ENST00000318833.3	ZFP3 zinc finger protein	29	Sites in UTR	1	0	1	0	0	mmu-miR-3535	-0.13	-0.13	N/A
MC1R	ENST00000555147.1	melanocortin 1 receptor (alpha melanocyte stimulating hormone receptor)	49	Sites in UTR	1	0	0	1	0	mmu-miR-3535	-0.13	-0.13	N/A
PVRL1	ENST00000264025.3	poliovirus receptor-related 1 (herpesvirus entry mediator C)	50	Sites in UTR	1	1	0	0	0	mmu-miR-3535	-0.13	-0.13	N/A
MOCS1	ENST00000373186.4	molybdenum cofactor synthesis 1	179	Sites in UTR	1	0	1	0	1	mmu-miR-3535	-0.12	-0.12	N/A
PURB	ENST00000395699.2	purine-rich element binding protein B	497	Sites in UTR	1	0	1	0	0	mmu-miR-3535	-0.12	-0.23	N/A
ART4	ENST00000228936.4	ADP-ribosyltransferase 4	5	Sites in UTR	1	0	1	0	1	mmu-miR-3535	-0.12	-0.12	N/A
SYT9	ENST00000318881.6	synaptotagmin IX	5	Sites in UTR	1	0	0	1	0	mmu-miR-3535	-0.12	-0.12	N/A
RAPGEF2	ENST00000264431.4	Rap guanine nucleotide exchange factor (GEF) 2	484	Sites in UTR	1	0	0	1	1	mmu-miR-3535	-0.12	-0.12	N/A
TKT	ENST00000462138.1	transketolase	1351	Sites in UTR	1	1	0	0	0	mmu-miR-3535	-0.12	-0.47	N/A
CDH11	ENST00000394156.3	cadherin 11, type 2, OB-cadherin (osteoblast)	448	Sites in UTR	2	0	1	1	0	mmu-miR-3535	-0.12	-0.18	N/A
IKZF1	ENST00000331340.3	IKAROS family zinc finger 1 (Ikaros)	11	Sites in UTR	1	0	0	1	0	mmu-miR-3535	-0.12	-0.12	N/A
GLIPR2	ENST00000377960.4	GLI pathogenesis-related 2	218	Sites in UTR	1	0	0	1	0	mmu-miR-3535	-0.12	-0.22	N/A
PLEKHG2	ENST00000425673.1	pleckstrin homology domain containing, family G (with RhoGef domain) member 2	399	Sites in UTR	2	0	1	1	0	mmu-miR-3535	-0.12	-0.41	N/A
NAA40	ENST00000377793.4	N(alpha)-acetyltransferase 40, NatD catalytic subunit	217	Sites in UTR	1	0	1	0	0	mmu-miR-3535	-0.12	-0.12	N/A
HECA	ENST00000367658.2	headcase homolog (Drosophila)	783	Sites in UTR	1	0	0	1	0	mmu-miR-3535	-0.12	-0.12	N/A
PDK1	ENST00000282077.3	pyruvate dehydrogenase kinase, isozyme 1	637	Sites in UTR	3	1	1	1	0	mmu-miR-3535	-0.12	-0.32	N/A
GRPEL2	ENST00000329271.3	GrpE-like 2, mitochondrial (E. coli)	79	Sites in UTR	1	0	0	1	0	mmu-miR-3535	-0.12	-0.15	N/A
CACNG4	ENST00000262138.3	calcium channel, voltage-dependent, gamma subunit 4	5	Sites in UTR	1	0	1	0	0	mmu-miR-3535	-0.12	-0.12	N/A
IL7R	ENST00000303115.3	interleukin 7 receptor	293	Sites in UTR	1	0	0	1	0	mmu-miR-3535	-0.12	-0.12	N/A
PHF14	ENST00000403050.3	PHD finger protein 14	112	Sites in UTR	2	0	0	2	1	mmu-miR-3535	-0.12	-0.23	N/A
PDXP	ENST00000215904.6	pyridoxal (pyridoxine, vitamin B6) phosphatase	58	Sites in UTR	1	0	1	0	0	mmu-miR-3535	-0.12	-0.12	N/A
HK2	ENST00000290573.2	hexokinase 2	5	Sites in UTR	1	0	1	0	0	mmu-miR-3535	-0.12	-0.12	N/A
TCTEX1D1	ENST00000282670.2	Tctex1 domain containing 1	20	Sites in UTR	1	0	0	1	0	mmu-miR-3535	-0.12	-0.14	N/A
SLC6A11	ENST00000254488.2	solute carrier family 6 (neurotransmitter transporter), member 11	83	Sites in UTR	1	1	0	0	1	mmu-miR-3535	-0.12	-0.14	N/A
STAG2	ENST00000371160.1	stromal antigen 2	216	Sites in UTR	1	0	0	1	0	mmu-miR-3535	-0.12	-0.12	N/A
MOGAT2	ENST00000526712.1	monoacylglycerol O-acyltransferase 2	5	Sites in UTR	1	0	0	1	0	mmu-miR-3535	-0.12	-0.12	N/A
WASL	ENST00000223023.4	Wiskott-Aldrich syndrome-like	230	Sites in UTR	1	0	0	1	0	mmu-miR-3535	-0.12	-0.12	N/A
GAB2	ENST00000340149.2	GRB2-associated binding protein 2	627	Sites in UTR	1	0	0	1	0	mmu-miR-3535	-0.12	-0.12	N/A
PTPRT	ENST00000373187.1	protein tyrosine phosphatase, receptor type, T	5	Sites in UTR	3	1	1	1	3	mmu-miR-3535	-0.12	-0.12	N/A
CDH5	ENST00000341529.3	cadherin 5, type 2 (vascular endothelium)	8	Sites in UTR	1	0	0	1	0	mmu-miR-3535	-0.12	-0.12	N/A
42795	ENST00000274056.7	membrane-associated ring finger (C3HC4) 1, E3 ubiquitin protein ligase	5	Sites in UTR	1	1	0	0	1	mmu-miR-3535	-0.12	-0.12	N/A
CRTC1	ENST00000338797.6	CREB regulated transcription coactivator 1	322	Sites in UTR	2	0	2	0	1	mmu-miR-3535	-0.12	-0.12	N/A
GPATCH8	ENST00000591680.1	G patch domain containing 8	337	Sites in UTR	1	0	1	0	0	mmu-miR-3535	-0.12	-0.12	N/A
ALCAM	ENST00000306107.5	activated leukocyte cell adhesion molecule	371	Sites in UTR	2	0	2	0	0	mmu-miR-3535	-0.12	-0.33	N/A
PLXNC1	ENST00000258526.4	plexin C1	47	Sites in UTR	1	0	0	1	0	mmu-miR-3535	-0.12	-0.12	N/A
TBX4	ENST00000393853.4	T-box 4	21	Sites in UTR	1	0	1	0	0	mmu-miR-3535	-0.12	-0.12	N/A
MLXIPL	ENST00000434326.1	MLX interacting protein-like	58	Sites in UTR	1	0	1	0	0	mmu-miR-3535	-0.12	-0.12	N/A
C6orf141	ENST00000529246.2	chromosome 6 open reading frame 141	28	Sites in UTR	1	0	1	0	0	mmu-miR-3535	-0.12	-0.18	N/A
KLF12	ENST00000377669.2	Kruppel-like factor 12	251	Sites in UTR	2	0	1	1	3	mmu-miR-3535	-0.12	-0.13	N/A
GPR26	ENST00000284674.1	G protein-coupled receptor 26	5	Sites in UTR	3	0	2	1	1	mmu-miR-3535	-0.12	-0.12	N/A
CNNM4	ENST00000540067.1	cyclin M4	1249	Sites in UTR	1	0	0	1	1	mmu-miR-3535	-0.12	-0.12	N/A
CAMSAP1	ENST00000389532.4	calmodulin regulated spectrin-associated protein 1	966	Sites in UTR	1	0	0	1	0	mmu-miR-3535	-0.12	-0.12	N/A
REL	ENST00000295025.8	v-rel avian reticuloendotheliosis viral oncogene homolog	116	Sites in UTR	1	0	0	1	1	mmu-miR-3535	-0.12	-0.12	N/A
SLC38A11	ENST00000303735.4	solute carrier family 38, member 11	5	Sites in UTR	1	0	0	1	1	mmu-miR-3535	-0.12	-0.12	N/A
GPR64	ENST00000379873.2	G protein-coupled receptor 64	175	Sites in UTR	1	0	0	1	0	mmu-miR-3535	-0.12	-0.12	N/A
CTBS	ENST00000370630.5	chitobiase, di-N-acetyl-	33	Sites in UTR	1	0	0	1	2	mmu-miR-3535	-0.12	-0.18	N/A
INPP5B	ENST00000373027.1	inositol polyphosphate-5-phosphatase, 75kDa	12	Sites in UTR	1	0	1	0	0	mmu-miR-3535	-0.12	-0.15	N/A
UPB1	ENST00000413389.2	ureidopropionase, beta	26	Sites in UTR	1	0	1	0	0	mmu-miR-3535	-0.12	-0.12	N/A
RFWD2	ENST00000367669.3	ring finger and WD repeat domain 2, E3 ubiquitin protein ligase	81	Sites in UTR	1	0	0	1	0	mmu-miR-3535	-0.12	-0.12	N/A
GRK6	ENST00000393576.3	G protein-coupled receptor kinase 6	130	Sites in UTR	1	0	1	0	0	mmu-miR-3535	-0.12	-0.13	N/A
PRDM6	ENST00000407847.4	PR domain containing 6	69	Sites in UTR	2	0	0	2	0	mmu-miR-3535	-0.12	-0.14	N/A
IGSF9B	ENST00000321016.8	immunoglobulin superfamily, member 9B	5	Sites in UTR	1	0	1	0	0	mmu-miR-3535	-0.11	-0.12	N/A
ZFP1	ENST00000464850.1	ZFP1 zinc finger protein	32	Sites in UTR	1	0	0	1	0	mmu-miR-3535	-0.11	-0.22	N/A
CAMTA2	ENST00000358183.4	calmodulin binding transcription activator 2	424	Sites in UTR	1	0	1	0	0	mmu-miR-3535	-0.11	-0.11	N/A
CBFA2T2	ENST00000375279.2	core-binding factor, runt domain, alpha subunit 2; translocated to, 2	107	Sites in UTR	1	1	0	0	0	mmu-miR-3535	-0.11	-0.12	N/A
RPL36A-HNRNPH2	ENST00000409170.3	RPL36A-HNRNPH2 readthrough	85	Sites in UTR	1	0	0	1	1	mmu-miR-3535	-0.11	-0.12	N/A
SRPK2	ENST00000393651.3	SRSF protein kinase 2	381	Sites in UTR	1	0	1	0	0	mmu-miR-3535	-0.11	-0.14	N/A
TBC1D1	ENST00000261439.4	TBC1 (tre-2/USP6, BUB2, cdc16) domain family, member 1	150	Sites in UTR	1	1	0	0	0	mmu-miR-3535	-0.11	-0.23	N/A
GRIA2	ENST00000296526.7	glutamate receptor, ionotropic, AMPA 2	5	Sites in UTR	1	0	0	1	0	mmu-miR-3535	-0.11	-0.11	N/A
IL1RAP	ENST00000072516.3	interleukin 1 receptor accessory protein	313	Sites in UTR	1	0	0	1	0	mmu-miR-3535	-0.11	-0.11	N/A
FZD3	ENST00000240093.3	frizzled family receptor 3	192	Sites in UTR	2	0	0	2	0	mmu-miR-3535	-0.11	-0.12	N/A
PIGA	ENST00000542278.1	phosphatidylinositol glycan anchor biosynthesis, class A	104	Sites in UTR	1	0	0	1	0	mmu-miR-3535	-0.11	-0.11	N/A
ARPP21	ENST00000428373.1	cAMP-regulated phosphoprotein, 21kDa	5	Sites in UTR	1	0	0	1	0	mmu-miR-3535	-0.11	-0.11	N/A
SLC22A15	ENST00000369503.4	solute carrier family 22, member 15	25	Sites in UTR	1	0	1	0	0	mmu-miR-3535	-0.11	-0.11	N/A
GORASP1	ENST00000319283.3	golgi reassembly stacking protein 1, 65kDa	102	Sites in UTR	1	0	0	1	0	mmu-miR-3535	-0.11	-0.12	N/A
KCNC2	ENST00000548513.1	potassium voltage-gated channel, Shaw-related subfamily, member 2	5	Sites in UTR	1	0	0	1	1	mmu-miR-3535	-0.11	-0.11	N/A
ABCG2	ENST00000515655.1	ATP-binding cassette, sub-family G (WHITE), member 2	20	Sites in UTR	1	1	0	0	0	mmu-miR-3535	-0.11	-0.38	N/A
CCM2	ENST00000541586.1	cerebral cavernous malformation 2	1046	Sites in UTR	1	0	1	0	0	mmu-miR-3535	-0.11	-0.11	N/A
PSAPL1	ENST00000319098.4	prosaposin-like 1 (gene/pseudogene)	25	Sites in UTR	1	0	1	0	0	mmu-miR-3535	-0.11	-0.11	N/A
GCNT2	ENST00000316170.3	glucosaminyl (N-acetyl) transferase 2, I-branching enzyme (I blood group)	651	Sites in UTR	1	0	0	1	0	mmu-miR-3535	-0.11	-0.11	N/A
SLC9A4	ENST00000295269.4	solute carrier family 9, subfamily A (NHE4, cation proton antiporter 4), member 4	5	Sites in UTR	1	0	0	1	0	mmu-miR-3535	-0.11	-0.11	N/A
TMEM181	ENST00000367090.3	transmembrane protein 181	924	Sites in UTR	1	0	1	0	0	mmu-miR-3535	-0.11	-0.11	N/A
IFI44L	ENST00000370751.5	interferon-induced protein 44-like	11	Sites in UTR	1	0	0	1	0	mmu-miR-3535	-0.11	-0.11	N/A
STON1	ENST00000309835.3	stonin 1	254	Sites in UTR	1	0	0	1	0	mmu-miR-3535	-0.11	-0.11	N/A
CYP7B1	ENST00000310193.3	cytochrome P450, family 7, subfamily B, polypeptide 1	53	Sites in UTR	1	0	0	1	1	mmu-miR-3535	-0.11	-0.12	N/A
POLR3G	ENST00000504930.1	polymerase (RNA) III (DNA directed) polypeptide G (32kD)	67	Sites in UTR	1	0	0	1	0	mmu-miR-3535	-0.11	-0.11	N/A
IL33	ENST00000381434.3	interleukin 33	8	Sites in UTR	1	0	1	0	0	mmu-miR-3535	-0.11	-0.11	N/A
ARID3B	ENST00000346246.5	AT rich interactive domain 3B (BRIGHT-like)	11	Sites in UTR	1	1	0	0	0	mmu-miR-3535	-0.11	-0.11	N/A
SMIM13	ENST00000416247.2	small integral membrane protein 13	199	Sites in UTR	1	0	0	1	0	mmu-miR-3535	-0.11	-0.14	N/A
FMNL2	ENST00000288670.9	formin-like 2	31	Sites in UTR	1	0	0	1	0	mmu-miR-3535	-0.11	-0.12	N/A
CD5	ENST00000347785.3	CD5 molecule	5	Sites in UTR	1	0	1	0	1	mmu-miR-3535	-0.11	-0.11	N/A
ZNF770	ENST00000356321.4	zinc finger protein 770	52	Sites in UTR	1	0	0	1	0	mmu-miR-3535	-0.11	-0.11	N/A
SNPH	ENST00000381873.3	syntaphilin	13	Sites in UTR	1	0	1	0	0	mmu-miR-3535	-0.11	-0.11	N/A
NKX6-1	ENST00000515820.2	NK6 homeobox 1	9	Sites in UTR	1	0	1	0	0	mmu-miR-3535	-0.11	-0.27	N/A
PLCB3	ENST00000540288.1	phospholipase C, beta 3 (phosphatidylinositol-specific)	15	Sites in UTR	1	1	0	0	0	mmu-miR-3535	-0.11	-0.17	N/A
ARHGEF26	ENST00000356448.4	Rho guanine nucleotide exchange factor (GEF) 26	164	Sites in UTR	1	0	1	0	0	mmu-miR-3535	-0.11	-0.11	N/A
MTR	ENST00000366577.5	5-methyltetrahydrofolate-homocysteine methyltransferase	378	Sites in UTR	1	0	1	0	1	mmu-miR-3535	-0.11	-0.11	N/A
SYNE2	ENST00000358025.3	spectrin repeat containing, nuclear envelope 2	27	Sites in UTR	1	0	0	1	0	mmu-miR-3535	-0.11	-0.11	N/A
SLAMF1	ENST00000302035.6	signaling lymphocytic activation molecule family member 1	5	Sites in UTR	1	0	0	1	0	mmu-miR-3535	-0.11	-0.11	N/A
GPR61	ENST00000527748.1	G protein-coupled receptor 61	5	Sites in UTR	1	0	0	1	0	mmu-miR-3535	-0.11	-0.11	N/A
KL	ENST00000380099.3	klotho	5	Sites in UTR	1	0	0	1	0	mmu-miR-3535	-0.11	-0.11	N/A
LPL	ENST00000311322.8	lipoprotein lipase	7658	Sites in UTR	1	0	0	1	0	mmu-miR-3535	-0.11	-0.11	N/A
MEX3A	ENST00000532414.2	mex-3 RNA binding family member A	912	Sites in UTR	1	0	1	0	0	mmu-miR-3535	-0.11	-0.13	N/A
OSBPL3	ENST00000313367.2	oxysterol binding protein-like 3	200	Sites in UTR	1	0	1	0	0	mmu-miR-3535	-0.11	-0.18	N/A
GABRB2	ENST00000393959.1	gamma-aminobutyric acid (GABA) A receptor, beta 2	5	Sites in UTR	2	0	0	2	0	mmu-miR-3535	-0.11	-0.11	N/A
PDGFRB	ENST00000261799.4	platelet-derived growth factor receptor, beta polypeptide	320	Sites in UTR	1	0	1	0	0	mmu-miR-3535	-0.11	-0.11	N/A
BAG4	ENST00000287322.4	BCL2-associated athanogene 4	29	Sites in UTR	1	0	1	0	0	mmu-miR-3535	-0.11	-0.21	N/A
NRIP3	ENST00000309166.3	nuclear receptor interacting protein 3	58	Sites in UTR	1	0	0	1	0	mmu-miR-3535	-0.11	-0.12	N/A
C3orf67	ENST00000491845.1	chromosome 3 open reading frame 67	50	Sites in UTR	1	0	0	1	0	mmu-miR-3535	-0.1	-0.18	N/A
ZHX3	ENST00000309060.3	zinc fingers and homeoboxes 3	131	Sites in UTR	1	1	0	0	0	mmu-miR-3535	-0.1	-0.23	N/A
NUDT3	ENST00000607016.1	nudix (nucleoside diphosphate linked moiety X)-type motif 3	190	Sites in UTR	2	0	2	0	0	mmu-miR-3535	-0.1	-0.27	N/A
TAB3	ENST00000378933.1	TGF-beta activated kinase 1/MAP3K7 binding protein 3	201	Sites in UTR	1	1	0	0	0	mmu-miR-3535	-0.1	-0.14	N/A
TIFAB	ENST00000537858.1	TRAF-interacting protein with forkhead-associated domain, family member B	5	Sites in UTR	1	0	1	0	2	mmu-miR-3535	-0.1	-0.1	N/A
SPN	ENST00000360121.3	sialophorin	5	Sites in UTR	1	0	1	0	0	mmu-miR-3535	-0.1	-0.1	N/A
CDH19	ENST00000262150.2	cadherin 19, type 2	5	Sites in UTR	1	0	0	1	0	mmu-miR-3535	-0.1	-0.1	N/A
RGL1	ENST00000304685.4	ral guanine nucleotide dissociation stimulator-like 1	188	Sites in UTR	1	0	0	1	0	mmu-miR-3535	-0.1	-0.1	N/A
GMEB1	ENST00000373816.1	glucocorticoid modulatory element binding protein 1	154	Sites in UTR	1	0	0	1	0	mmu-miR-3535	-0.1	-0.12	N/A
FAM175B	ENST00000298492.5	family with sequence similarity 175, member B	525	Sites in UTR	1	0	0	1	0	mmu-miR-3535	-0.1	-0.12	N/A
IPCEF1	ENST00000265198.4	interaction protein for cytohesin exchange factors 1	16	Sites in UTR	1	0	0	1	0	mmu-miR-3535	-0.1	-0.1	N/A
UBP1	ENST00000283629.3	upstream binding protein 1 (LBP-1a)	1418	Sites in UTR	1	0	1	0	0	mmu-miR-3535	-0.1	-0.1	N/A
TENM1	ENST00000371130.3	teneurin transmembrane protein 1	5	Sites in UTR	1	1	0	0	0	mmu-miR-3535	-0.1	-0.1	N/A
NCEH1	ENST00000475381.1	neutral cholesterol ester hydrolase 1	1779	Sites in UTR	1	0	0	1	0	mmu-miR-3535	-0.1	-0.1	N/A
SECISBP2L	ENST00000559471.1	SECIS binding protein 2-like	161	Sites in UTR	1	0	0	1	0	mmu-miR-3535	-0.1	-0.11	N/A
FAM172A	ENST00000395965.3	family with sequence similarity 172, member A	257	Sites in UTR	2	0	1	1	1	mmu-miR-3535	-0.1	-0.33	N/A
ST6GAL2	ENST00000361686.4	ST6 beta-galactosamide alpha-2,6-sialyltranferase 2	5	Sites in UTR	1	0	0	1	0	mmu-miR-3535	-0.1	-0.1	N/A
BCAS1	ENST00000371440.3	breast carcinoma amplified sequence 1	0	Sites in UTR	1	0	0	1	0	mmu-miR-3535	-0.1	-0.1	N/A
ITGB8	ENST00000222573.4	integrin, beta 8	17	Sites in UTR	2	1	0	1	1	mmu-miR-3535	-0.1	-0.13	N/A
SGCD	ENST00000435422.3	sarcoglycan, delta (35kDa dystrophin-associated glycoprotein)	39	Sites in UTR	2	0	1	1	1	mmu-miR-3535	-0.1	-0.13	N/A
GABRA2	ENST00000507460.1	gamma-aminobutyric acid (GABA) A receptor, alpha 2	10	Sites in UTR	1	0	0	1	0	mmu-miR-3535	-0.1	-0.2	N/A
FANCI	ENST00000300027.8	Fanconi anemia, complementation group I	1706	Sites in UTR	1	0	0	1	0	mmu-miR-3535	-0.1	-0.12	N/A
FLT1	ENST00000282397.4	fms-related tyrosine kinase 1	7	Sites in UTR	2	0	0	2	0	mmu-miR-3535	-0.1	-0.1	N/A
PPM1E	ENST00000308249.2	protein phosphatase, Mg2+/Mn2+ dependent, 1E	178	Sites in UTR	1	0	1	0	0	mmu-miR-3535	-0.1	-0.1	N/A
VAT1L	ENST00000302536.2	vesicle amine transport 1-like	123	Sites in UTR	1	0	1	0	0	mmu-miR-3535	-0.1	-0.1	N/A
DCUN1D3	ENST00000324344.4	DCN1, defective in cullin neddylation 1, domain containing 3	53	Sites in UTR	1	0	1	0	2	mmu-miR-3535	-0.1	-0.19	N/A
ACVR1C	ENST00000243349.8	activin A receptor, type IC	27	Sites in UTR	2	0	1	1	0	mmu-miR-3535	-0.1	-0.13	N/A
KIAA1671	ENST00000401395.1	KIAA1671	549	Sites in UTR	1	0	1	0	1	mmu-miR-3535	-0.1	-0.1	N/A
MDGA2	ENST00000426342.1	MAM domain containing glycosylphosphatidylinositol anchor 2	5	Sites in UTR	1	0	1	0	0	mmu-miR-3535	-0.1	-0.1	N/A
TAL1	ENST00000371884.2	T-cell acute lymphocytic leukemia 1	5	Sites in UTR	1	0	0	1	0	mmu-miR-3535	-0.1	-0.1	N/A
CEP170	ENST00000366542.1	centrosomal protein 170kDa	6	Sites in UTR	1	0	0	1	0	mmu-miR-3535	-0.1	-0.1	N/A
PDZRN3	ENST00000263666.4	PDZ domain containing ring finger 3	146	Sites in UTR	1	0	0	1	0	mmu-miR-3535	-0.1	-0.1	N/A
PIGH	ENST00000216452.4	phosphatidylinositol glycan anchor biosynthesis, class H	107	Sites in UTR	1	0	0	1	0	mmu-miR-3535	-0.1	-0.21	N/A
EXPH5	ENST00000265843.4	exophilin 5	49	Sites in UTR	1	0	1	0	0	mmu-miR-3535	-0.1	-0.12	N/A
ESR1	ENST00000440973.1	estrogen receptor 1	5	Sites in UTR	1	0	0	1	0	mmu-miR-3535	-0.1	-0.1	N/A
KCNH8	ENST00000328405.2	potassium voltage-gated channel, subfamily H (eag-related), member 8	5	Sites in UTR	1	0	0	1	1	mmu-miR-3535	-0.1	-0.1	N/A
TNS3	ENST00000311160.9	tensin 3	28	Sites in UTR	1	0	0	1	0	mmu-miR-3535	-0.1	-0.1	N/A
ICAM1	ENST00000264832.3	intercellular adhesion molecule 1	861	Sites in UTR	1	0	0	1	0	mmu-miR-3535	-0.1	-0.16	N/A
FSTL4	ENST00000265342.7	follistatin-like 4	60	Sites in UTR	2	0	1	1	1	mmu-miR-3535	-0.1	-0.13	N/A
LLPH	ENST00000266604.2	LLP homolog, long-term synaptic facilitation (Aplysia)	88	Sites in UTR	1	1	0	0	0	mmu-miR-3535	-0.1	-0.51	N/A
ACSS3	ENST00000548058.1	acyl-CoA synthetase short-chain family member 3	306	Sites in UTR	1	0	0	1	0	mmu-miR-3535	-0.1	-0.16	N/A
PHF12	ENST00000577226.1	PHD finger protein 12	307	Sites in UTR	1	0	0	1	1	mmu-miR-3535	-0.1	-0.1	N/A
FAM81A	ENST00000288228.5	family with sequence similarity 81, member A	53	Sites in UTR	1	0	0	1	0	mmu-miR-3535	-0.1	-0.1	N/A
PRKCI	ENST00000295797.4	protein kinase C, iota	103	Sites in UTR	1	0	0	1	0	mmu-miR-3535	-0.1	-0.1	N/A
GRAMD1C	ENST00000358160.4	GRAM domain containing 1C	12	Sites in UTR	1	0	0	1	0	mmu-miR-3535	-0.1	-0.1	N/A
DCTN3	ENST00000447983.2	dynactin 3 (p22)	1816	Sites in UTR	1	0	0	1	0	mmu-miR-3535	-0.1	-0.1	N/A
EFNA5	ENST00000333274.6	ephrin-A5	225	Sites in UTR	1	0	0	1	0	mmu-miR-3535	-0.1	-0.1	N/A
FAM102B	ENST00000370035.3	family with sequence similarity 102, member B	392	Sites in UTR	1	0	0	1	0	mmu-miR-3535	-0.1	-0.11	N/A
ARC	ENST00000356613.2	activity-regulated cytoskeleton-associated protein	5	Sites in UTR	1	0	0	1	0	mmu-miR-3535	-0.1	-0.1	N/A
FRMD4A	ENST00000358621.4	FERM domain containing 4A	192	Sites in UTR	1	1	0	0	0	mmu-miR-3535	-0.1	-0.27	N/A
MUC20	ENST00000320736.6	mucin 20, cell surface associated	11	Sites in UTR	1	0	1	0	0	mmu-miR-3535	-0.1	-0.23	N/A
KLHL42	ENST00000381271.2	kelch-like family member 42	2120	Sites in UTR	1	0	1	0	0	mmu-miR-3535	-0.1	-0.1	N/A
RUNX1T1	ENST00000523629.1	runt-related transcription factor 1; translocated to, 1 (cyclin D-related)	9	Sites in UTR	1	0	0	1	1	mmu-miR-3535	-0.1	-0.1	N/A
CREB5	ENST00000357727.2	cAMP responsive element binding protein 5	54	Sites in UTR	2	0	1	1	0	mmu-miR-3535	-0.1	-0.14	N/A
DIO2	ENST00000438257.4	deiodinase, iodothyronine, type II	98	Sites in UTR	1	0	0	1	1	mmu-miR-3535	-0.1	-0.13	N/A
KDM2A	ENST00000529006.2	lysine (K)-specific demethylase 2A	729	Sites in UTR	1	0	1	0	0	mmu-miR-3535	-0.1	-0.1	N/A
PEX5L	ENST00000467460.1	peroxisomal biogenesis factor 5-like	5	Sites in UTR	1	0	1	0	2	mmu-miR-3535	-0.1	-0.1	N/A
LHX1	ENST00000254457.5	LIM homeobox 1	15	Sites in UTR	1	0	0	1	1	mmu-miR-3535	-0.1	-0.1	N/A
TMED8	ENST00000216468.7	transmembrane emp24 protein transport domain containing 8	53	Sites in UTR	2	0	0	2	0	mmu-miR-3535	-0.1	-0.12	N/A
FBXO33	ENST00000298097.7	F-box protein 33	306	Sites in UTR	1	0	0	1	0	mmu-miR-3535	-0.1	-0.1	N/A
C15orf52	ENST00000397536.2	chromosome 15 open reading frame 52	14	Sites in UTR	1	1	0	0	0	mmu-miR-3535	-0.1	-0.1	N/A
GLRA3	ENST00000274093.3	glycine receptor, alpha 3	5	Sites in UTR	1	0	0	1	2	mmu-miR-3535	-0.1	-0.1	N/A
REEP1	ENST00000165698.5	receptor accessory protein 1	49	Sites in UTR	1	1	0	0	0	mmu-miR-3535	-0.1	-0.1	N/A
SLC25A42	ENST00000318596.7	solute carrier family 25, member 42	1088	Sites in UTR	1	0	1	0	0	mmu-miR-3535	-0.1	-0.1	N/A
CREBZF	ENST00000398294.2	CREB/ATF bZIP transcription factor	1115	Sites in UTR	1	0	0	1	0	mmu-miR-3535	-0.09	-0.12	N/A
MPP7	ENST00000375732.1	membrane protein, palmitoylated 7 (MAGUK p55 subfamily member 7)	50	Sites in UTR	1	0	0	1	0	mmu-miR-3535	-0.09	-0.13	N/A
MEIS2	ENST00000397624.3	Meis homeobox 2	63	Sites in UTR	1	0	0	1	1	mmu-miR-3535	-0.09	-0.13	N/A
RNF217	ENST00000521654.2	ring finger protein 217	92	Sites in UTR	1	0	1	0	3	mmu-miR-3535	-0.09	-0.35	N/A
ZC3H12C	ENST00000278590.3	zinc finger CCCH-type containing 12C	150	Sites in UTR	2	1	0	1	0	mmu-miR-3535	-0.09	-0.11	N/A
CACNA1D	ENST00000288139.4	calcium channel, voltage-dependent, L type, alpha 1D subunit	5	Sites in UTR	2	1	0	1	0	mmu-miR-3535	-0.09	-0.09	N/A
NDUFA5	ENST00000471770.1	NADH dehydrogenase (ubiquinone) 1 alpha subcomplex, 5	28	Sites in UTR	1	0	0	1	0	mmu-miR-3535	-0.09	-0.19	N/A
RHOA	ENST00000454011.2	ras homolog family member A	8507	Sites in UTR	1	0	1	0	0	mmu-miR-3535	-0.09	-0.21	N/A
ZNF473	ENST00000595661.1	zinc finger protein 473	187	Sites in UTR	1	0	0	1	0	mmu-miR-3535	-0.09	-0.14	N/A
VAMP7	ENST00000286448.6	vesicle-associated membrane protein 7	5	Sites in UTR	1	0	0	1	0	mmu-miR-3535	-0.09	-0.09	N/A
ZNF287	ENST00000395824.1	zinc finger protein 287	14	Sites in UTR	1	1	0	0	0	mmu-miR-3535	-0.09	-0.14	N/A
PPIG	ENST00000260970.3	peptidylprolyl isomerase G (cyclophilin G)	470	Sites in UTR	1	1	0	0	3	mmu-miR-3535	-0.09	-0.21	N/A
LDLRAD4	ENST00000399848.3	low density lipoprotein receptor class A domain containing 4	314	Sites in UTR	1	0	1	0	0	mmu-miR-3535	-0.09	-0.23	N/A
ERO1L	ENST00000395686.3	ERO1-like (S. cerevisiae)	1333	Sites in UTR	2	0	0	2	0	mmu-miR-3535	-0.09	-0.12	N/A
PPP1R1C	ENST00000409137.3	protein phosphatase 1, regulatory (inhibitor) subunit 1C	5	Sites in UTR	1	0	0	1	0	mmu-miR-3535	-0.09	-0.09	N/A
OTUD4	ENST00000454497.2	OTU domain containing 4	18	Sites in UTR	1	0	0	1	0	mmu-miR-3535	-0.09	-0.09	N/A
USP24	ENST00000294383.6	ubiquitin specific peptidase 24	306	Sites in UTR	1	0	0	1	0	mmu-miR-3535	-0.09	-0.09	N/A
KIAA1737	ENST00000361786.2	KIAA1737	57	Sites in UTR	1	0	1	0	0	mmu-miR-3535	-0.09	-0.1	N/A
MKI67	ENST00000368653.3	antigen identified by monoclonal antibody Ki-67	468	Sites in UTR	1	0	0	1	0	mmu-miR-3535	-0.09	-0.12	N/A
FAM155B	ENST00000252338.4	family with sequence similarity 155, member B	21	Sites in UTR	1	0	1	0	0	mmu-miR-3535	-0.09	-0.09	N/A
CLMP	ENST00000448775.2	CXADR-like membrane protein	212	Sites in UTR	1	0	0	1	0	mmu-miR-3535	-0.09	-0.09	N/A
ZBTB33	ENST00000326624.2	zinc finger and BTB domain containing 33	65	Sites in UTR	1	0	0	1	0	mmu-miR-3535	-0.09	-0.09	N/A
ATP7A	ENST00000343533.5	ATPase, Cu++ transporting, alpha polypeptide	141	Sites in UTR	1	0	0	1	0	mmu-miR-3535	-0.09	-0.09	N/A
PGRMC2	ENST00000296425.5	progesterone receptor membrane component 2	2089	Sites in UTR	1	0	0	1	0	mmu-miR-3535	-0.09	-0.1	N/A
LRP12	ENST00000424843.2	low density lipoprotein receptor-related protein 12	378	Sites in UTR	1	0	0	1	0	mmu-miR-3535	-0.09	-0.09	N/A
DACT1	ENST00000395153.3	dishevelled-binding antagonist of beta-catenin 1	248	Sites in UTR	1	0	0	1	0	mmu-miR-3535	-0.09	-0.09	N/A
CDH13	ENST00000566620.1	cadherin 13	1020	Sites in UTR	1	0	1	0	0	mmu-miR-3535	-0.09	-0.09	N/A
TACR3	ENST00000304883.2	tachykinin receptor 3	5	Sites in UTR	1	0	0	1	0	mmu-miR-3535	-0.09	-0.09	N/A
GPC4	ENST00000370828.3	glypican 4	542	Sites in UTR	1	0	1	0	0	mmu-miR-3535	-0.09	-0.12	N/A
KCNS2	ENST00000287042.4	potassium voltage-gated channel, delayed-rectifier, subfamily S, member 2	5	Sites in UTR	1	0	1	0	0	mmu-miR-3535	-0.09	-0.09	N/A
ATG10	ENST00000282185.3	autophagy related 10	25	Sites in UTR	1	0	1	0	0	mmu-miR-3535	-0.09	-0.17	N/A
ASB9	ENST00000380483.3	ankyrin repeat and SOCS box containing 9	98	Sites in UTR	1	0	0	1	0	mmu-miR-3535	-0.09	-0.2	N/A
TOM1L2	ENST00000581396.1	target of myb1-like 2 (chicken)	35	Sites in UTR	1	0	1	0	0	mmu-miR-3535	-0.09	-0.1	N/A
C20orf144	ENST00000375222.3	chromosome 20 open reading frame 144	10	Sites in UTR	1	0	0	1	0	mmu-miR-3535	-0.09	-0.18	N/A
CTDSPL	ENST00000443503.2	CTD (carboxy-terminal domain, RNA polymerase II, polypeptide A) small phosphatase-like	372	Sites in UTR	1	0	1	0	0	mmu-miR-3535	-0.09	-0.11	N/A
NPNT	ENST00000379987.2	nephronectin	518	Sites in UTR	1	0	0	1	0	mmu-miR-3535	-0.09	-0.09	N/A
ERC2	ENST00000288221.6	ELKS/RAB6-interacting/CAST family member 2	11	Sites in UTR	1	0	0	1	1	mmu-miR-3535	-0.09	-0.09	N/A
BMP6	ENST00000283147.6	bone morphogenetic protein 6	1070	Sites in UTR	1	0	0	1	1	mmu-miR-3535	-0.09	-0.2	N/A
C21orf91	ENST00000400558.3	chromosome 21 open reading frame 91	998	Sites in UTR	1	0	0	1	0	mmu-miR-3535	-0.09	-0.1	N/A
ROCK1	ENST00000399799.2	Rho-associated, coiled-coil containing protein kinase 1	7	Sites in UTR	1	0	0	1	0	mmu-miR-3535	-0.09	-0.09	N/A
PAQR9	ENST00000340634.3	progestin and adipoQ receptor family member IX	233	Sites in UTR	1	0	0	1	0	mmu-miR-3535	-0.09	-0.09	N/A
SUV420H1	ENST00000304363.4	suppressor of variegation 4-20 homolog 1 (Drosophila)	62	Sites in UTR	1	0	0	1	0	mmu-miR-3535	-0.09	-0.09	N/A
CRYZ	ENST00000370872.3	crystallin, zeta (quinone reductase)	317	Sites in UTR	1	0	1	0	1	mmu-miR-3535	-0.08	-0.31	N/A
POLR1D	ENST00000399697.3	polymerase (RNA) I polypeptide D, 16kDa	2372	Sites in UTR	1	0	1	0	0	mmu-miR-3535	-0.08	-0.12	N/A
GBP1	ENST00000370473.4	guanylate binding protein 1, interferon-inducible	40	Sites in UTR	1	0	0	1	1	mmu-miR-3535	-0.08	-0.25	N/A
CSRNP3	ENST00000314499.7	cysteine-serine-rich nuclear protein 3	24	Sites in UTR	2	1	0	1	1	mmu-miR-3535	-0.08	-0.08	N/A
PREX2	ENST00000288368.4	phosphatidylinositol-3,4,5-trisphosphate-dependent Rac exchange factor 2	11	Sites in UTR	1	0	0	1	2	mmu-miR-3535	-0.08	-0.08	N/A
CLCN4	ENST00000380833.4	chloride channel, voltage-sensitive 4	182	Sites in UTR	1	0	0	1	0	mmu-miR-3535	-0.08	-0.1	N/A
NEDD4	ENST00000338963.2	neural precursor cell expressed, developmentally down-regulated 4, E3 ubiquitin protein ligase	289	Sites in UTR	1	0	0	1	0	mmu-miR-3535	-0.08	-0.09	N/A
ALG10B	ENST00000308742.4	ALG10B, alpha-1,2-glucosyltransferase	471	Sites in UTR	1	0	0	1	0	mmu-miR-3535	-0.08	-0.09	N/A
NFIX	ENST00000360105.4	nuclear factor I/X (CCAAT-binding transcription factor)	24	Sites in UTR	1	0	1	0	1	mmu-miR-3535	-0.08	-0.08	N/A
PIP4K2B	ENST00000269554.3	phosphatidylinositol-5-phosphate 4-kinase, type II, beta	148	Sites in UTR	1	0	1	0	0	mmu-miR-3535	-0.08	-0.1	N/A
BACH2	ENST00000257749.4	BTB and CNC homology 1, basic leucine zipper transcription factor 2	74	Sites in UTR	1	0	0	1	1	mmu-miR-3535	-0.08	-0.08	N/A
OASL	ENST00000339275.5	2'-5'-oligoadenylate synthetase-like	5	Sites in UTR	1	0	0	1	0	mmu-miR-3535	-0.08	-0.08	N/A
ZNF618	ENST00000288466.7	zinc finger protein 618	778	Sites in UTR	1	0	0	1	0	mmu-miR-3535	-0.08	-0.08	N/A
FAM76B	ENST00000358780.5	family with sequence similarity 76, member B	186	Sites in UTR	1	0	1	0	0	mmu-miR-3535	-0.08	-0.15	N/A
SCG3	ENST00000220478.3	secretogranin III	15	Sites in UTR	1	0	1	0	1	mmu-miR-3535	-0.08	-0.26	N/A
NLRP1	ENST00000262467.5	NLR family, pyrin domain containing 1	547	Sites in UTR	1	0	0	1	0	mmu-miR-3535	-0.08	-0.08	N/A
PI15	ENST00000260113.2	peptidase inhibitor 15	12	Sites in UTR	1	0	0	1	0	mmu-miR-3535	-0.08	-0.08	N/A
ANKRD52	ENST00000267116.7	ankyrin repeat domain 52	2913	Sites in UTR	1	0	1	0	1	mmu-miR-3535	-0.08	-0.08	N/A
AC129492.6	ENST00000399413.3		5	Sites in UTR	1	0	0	1	0	mmu-miR-3535	-0.08	-0.08	N/A
FBXW7	ENST00000281708.4	F-box and WD repeat domain containing 7, E3 ubiquitin protein ligase	12	Sites in UTR	1	0	0	1	0	mmu-miR-3535	-0.08	-0.08	N/A
PPARGC1B	ENST00000309241.5	peroxisome proliferator-activated receptor gamma, coactivator 1 beta	12	Sites in UTR	2	1	0	1	2	mmu-miR-3535	-0.08	-0.1	N/A
B4GALNT1	ENST00000341156.4	beta-1,4-N-acetyl-galactosaminyl transferase 1	23	Sites in UTR	1	0	1	0	0	mmu-miR-3535	-0.08	-0.09	N/A
PLD1	ENST00000342215.6	phospholipase D1, phosphatidylcholine-specific	128	Sites in UTR	1	0	0	1	0	mmu-miR-3535	-0.08	-0.09	N/A
INADL	ENST00000371158.2	InaD-like (Drosophila)	96	Sites in UTR	1	0	1	0	0	mmu-miR-3535	-0.08	-0.08	N/A
GATA5	ENST00000252997.2	GATA binding protein 5	7	Sites in UTR	1	0	0	1	0	mmu-miR-3535	-0.08	-0.08	N/A
RNF111	ENST00000348370.4	ring finger protein 111	395	Sites in UTR	1	0	0	1	0	mmu-miR-3535	-0.08	-0.19	N/A
FAM219B	ENST00000357635.5	family with sequence similarity 219, member B	270	Sites in UTR	1	1	0	0	0	mmu-miR-3535	-0.08	-0.2	N/A
SLC1A3	ENST00000265113.4	solute carrier family 1 (glial high affinity glutamate transporter), member 3	34	Sites in UTR	1	0	0	1	0	mmu-miR-3535	-0.08	-0.08	N/A
BTN2A1	ENST00000429381.1	butyrophilin, subfamily 2, member A1	839	Sites in UTR	1	0	0	1	0	mmu-miR-3535	-0.08	-0.08	N/A
NRN1	ENST00000244766.2	neuritin 1	45	Sites in UTR	1	0	0	1	0	mmu-miR-3535	-0.08	-0.17	N/A
HECTD3	ENST00000372168.3	HECT domain containing E3 ubiquitin protein ligase 3	45	Sites in UTR	1	1	0	0	0	mmu-miR-3535	-0.08	-0.17	N/A
CFTR	ENST00000454343.1	cystic fibrosis transmembrane conductance regulator (ATP-binding cassette sub-family C, member 7)	5	Sites in UTR	1	0	0	1	0	mmu-miR-3535	-0.08	-0.08	N/A
PABPC4L	ENST00000421491.3	poly(A) binding protein, cytoplasmic 4-like	55	Sites in UTR	1	0	0	1	0	mmu-miR-3535	-0.08	-0.14	N/A
GPR20	ENST00000377741.3	G protein-coupled receptor 20	34	Sites in UTR	1	1	0	0	1	mmu-miR-3535	-0.08	-0.09	N/A
PPP1R11	ENST00000376773.1	protein phosphatase 1, regulatory (inhibitor) subunit 11	17	Sites in UTR	1	0	0	1	0	mmu-miR-3535	-0.08	-0.21	N/A
PEG10	ENST00000482108.1	paternally expressed 10	8778	Sites in UTR	1	1	0	0	0	mmu-miR-3535	-0.08	-0.08	N/A
PBX1	ENST00000420696.2	pre-B-cell leukemia homeobox 1	18	Sites in UTR	1	0	1	0	0	mmu-miR-3535	-0.08	-0.08	N/A
PDLIM5	ENST00000437932.1	PDZ and LIM domain 5	1002	Sites in UTR	1	0	0	1	0	mmu-miR-3535	-0.08	-0.1	N/A
CASP2	ENST00000310447.5	caspase 2, apoptosis-related cysteine peptidase	274	Sites in UTR	1	0	0	1	0	mmu-miR-3535	-0.08	-0.08	N/A
CACNA1C	ENST00000399655.1	calcium channel, voltage-dependent, L type, alpha 1C subunit	69	Sites in UTR	2	0	1	1	0	mmu-miR-3535	-0.08	-0.13	N/A
MARK2	ENST00000402010.2	MAP/microtubule affinity-regulating kinase 2	845	Sites in UTR	1	0	1	0	0	mmu-miR-3535	-0.08	-0.08	N/A
EGLN1	ENST00000366641.3	egl-9 family hypoxia-inducible factor 1	505	Sites in UTR	1	0	1	0	0	mmu-miR-3535	-0.07	-0.07	N/A
C18orf63	ENST00000579455.1	chromosome 18 open reading frame 63	5	Sites in UTR	1	0	0	1	0	mmu-miR-3535	-0.07	-0.07	N/A
RC3H1	ENST00000367696.2	ring finger and CCCH-type domains 1	165	Sites in UTR	1	0	0	1	0	mmu-miR-3535	-0.07	-0.1	N/A
ZNF281	ENST00000294740.3	zinc finger protein 281	595	Sites in UTR	1	0	0	1	1	mmu-miR-3535	-0.07	-0.09	N/A
BRWD3	ENST00000373275.4	bromodomain and WD repeat domain containing 3	506	Sites in UTR	1	0	0	1	1	mmu-miR-3535	-0.07	-0.08	N/A
SLCO2B1	ENST00000289575.5	solute carrier organic anion transporter family, member 2B1	1614	Sites in UTR	1	0	1	0	0	mmu-miR-3535	-0.07	-0.07	N/A
LUZP1	ENST00000418342.1	leucine zipper protein 1	434	Sites in UTR	1	0	0	1	0	mmu-miR-3535	-0.07	-0.08	N/A
PLEKHF2	ENST00000315367.3	pleckstrin homology domain containing, family F (with FYVE domain) member 2	286	Sites in UTR	1	0	1	0	0	mmu-miR-3535	-0.07	-0.09	N/A
HEG1	ENST00000311127.4	heart development protein with EGF-like domains 1	380	Sites in UTR	1	0	0	1	1	mmu-miR-3535	-0.07	-0.07	N/A
IL6R	ENST00000344086.4	interleukin 6 receptor	13	Sites in UTR	1	0	1	0	0	mmu-miR-3535	-0.07	-0.12	N/A
L2HGDH	ENST00000267436.4	L-2-hydroxyglutarate dehydrogenase	893	Sites in UTR	1	0	1	0	2	mmu-miR-3535	-0.07	-0.08	N/A
SPRTN	ENST00000391858.4	SprT-like N-terminal domain	1128	Sites in UTR	1	0	1	0	0	mmu-miR-3535	-0.07	-0.08	N/A
PDPR	ENST00000568530.1	pyruvate dehydrogenase phosphatase regulatory subunit	69	Sites in UTR	1	0	0	1	0	mmu-miR-3535	-0.07	-0.07	N/A
CARD14	ENST00000573882.1	caspase recruitment domain family, member 14	5	Sites in UTR	1	0	1	0	0	mmu-miR-3535	-0.07	-0.07	N/A
DTX4	ENST00000227451.3	deltex homolog 4 (Drosophila)	5	Sites in UTR	1	0	1	0	0	mmu-miR-3535	-0.07	-0.07	N/A
CELF1	ENST00000395290.2	CUGBP, Elav-like family member 1	153	Sites in UTR	1	0	1	0	0	mmu-miR-3535	-0.07	-0.07	N/A
ZBTB41	ENST00000367405.4	zinc finger and BTB domain containing 41	33	Sites in UTR	1	0	1	0	1	mmu-miR-3535	-0.07	-0.09	N/A
TBC1D14	ENST00000448507.1	TBC1 domain family, member 14	1583	Sites in UTR	1	0	0	1	0	mmu-miR-3535	-0.07	-0.07	N/A
IGF1	ENST00000337514.6	insulin-like growth factor 1 (somatomedin C)	19	Sites in UTR	2	0	0	2	0	mmu-miR-3535	-0.07	-0.29	N/A
DHDDS	ENST00000360009.2	dehydrodolichyl diphosphate synthase	325	Sites in UTR	1	0	1	0	0	mmu-miR-3535	-0.07	-0.14	N/A
EXOC5	ENST00000413566.2	exocyst complex component 5	242	Sites in UTR	1	0	0	1	1	mmu-miR-3535	-0.07	-0.1	N/A
CDYL2	ENST00000570137.2	chromodomain protein, Y-like 2	239	Sites in UTR	1	1	0	0	1	mmu-miR-3535	-0.07	-0.09	N/A
BNIP3L	ENST00000380629.2	BCL2/adenovirus E1B 19kDa interacting protein 3-like	191	Sites in UTR	1	0	0	1	1	mmu-miR-3535	-0.07	-0.19	N/A
GAS2L3	ENST00000547754.1	growth arrest-specific 2 like 3	478	Sites in UTR	1	0	0	1	0	mmu-miR-3535	-0.07	-0.07	N/A
XKR4	ENST00000327381.6	XK, Kell blood group complex subunit-related family, member 4	5	Sites in UTR	3	0	0	3	3	mmu-miR-3535	-0.07	-0.07	N/A
TTC9	ENST00000256367.2	tetratricopeptide repeat domain 9	39	Sites in UTR	2	1	0	1	1	mmu-miR-3535	-0.07	-0.19	N/A
ABCD2	ENST00000308666.3	ATP-binding cassette, sub-family D (ALD), member 2	5	Sites in UTR	2	0	1	1	1	mmu-miR-3535	-0.07	-0.21	N/A
MAN2A1	ENST00000261483.4	mannosidase, alpha, class 2A, member 1	1521	Sites in UTR	1	0	0	1	0	mmu-miR-3535	-0.07	-0.07	N/A
SELT	ENST00000471696.1	Selenoprotein T	538	Sites in UTR	1	0	0	1	0	mmu-miR-3535	-0.07	-0.07	N/A
ADIPOQ	ENST00000412955.2	adiponectin, C1Q and collagen domain containing	5	Sites in UTR	1	0	0	1	0	mmu-miR-3535	-0.07	-0.07	N/A
GPR161	ENST00000367838.1	G protein-coupled receptor 161	1712	Sites in UTR	1	0	1	0	0	mmu-miR-3535	-0.07	-0.09	N/A
GSTK1	ENST00000358406.5	glutathione S-transferase kappa 1	299	Sites in UTR	1	0	0	1	1	mmu-miR-3535	-0.07	-0.17	N/A
FBXO28	ENST00000424254.2	F-box protein 28	461	Sites in UTR	1	0	0	1	0	mmu-miR-3535	-0.07	-0.14	N/A
MPP2	ENST00000377184.3	membrane protein, palmitoylated 2 (MAGUK p55 subfamily member 2)	78	Sites in UTR	1	0	1	0	0	mmu-miR-3535	-0.07	-0.08	N/A
LANCL1	ENST00000443314.1	LanC lantibiotic synthetase component C-like 1 (bacterial)	3395	Sites in UTR	1	0	1	0	0	mmu-miR-3535	-0.07	-0.07	N/A
NRK	ENST00000243300.9	Nik related kinase	5	Sites in UTR	1	1	0	0	0	mmu-miR-3535	-0.07	-0.07	N/A
KAT6A	ENST00000265713.2	K(lysine) acetyltransferase 6A	21	Sites in UTR	1	0	0	1	0	mmu-miR-3535	-0.07	-0.12	N/A
CAB39	ENST00000258418.5	calcium binding protein 39	27	Sites in UTR	1	0	0	1	0	mmu-miR-3535	-0.07	-0.12	N/A
PALM2	ENST00000448454.2	paralemmin 2	35	Sites in UTR	1	0	0	1	2	mmu-miR-3535	-0.07	-0.08	N/A
ADD2	ENST00000264436.4	adducin 2 (beta)	59	Sites in UTR	1	0	1	0	1	mmu-miR-3535	-0.07	-0.07	N/A
TANC2	ENST00000424789.2	tetratricopeptide repeat, ankyrin repeat and coiled-coil containing 2	155	Sites in UTR	3	0	0	3	0	mmu-miR-3535	-0.07	-0.08	N/A
WDR64	ENST00000366552.2	WD repeat domain 64	5	Sites in UTR	1	0	0	1	0	mmu-miR-3535	-0.07	-0.07	N/A
CXCR5	ENST00000292174.4	chemokine (C-X-C motif) receptor 5	5	Sites in UTR	1	0	0	1	0	mmu-miR-3535	-0.07	-0.07	N/A
NFASC	ENST00000401399.1	neurofascin	10	Sites in UTR	1	0	1	0	0	mmu-miR-3535	-0.07	-0.07	N/A
SLC16A7	ENST00000261187.4	solute carrier family 16 (monocarboxylate transporter), member 7	73	Sites in UTR	2	1	0	1	0	mmu-miR-3535	-0.07	-0.26	N/A
GFPT1	ENST00000357308.4	glutamine--fructose-6-phosphate transaminase 1	1313	Sites in UTR	3	1	2	0	0	mmu-miR-3535	-0.07	-0.33	N/A
RHOH	ENST00000381799.5	ras homolog family member H	16	Sites in UTR	1	0	1	0	0	mmu-miR-3535	-0.07	-0.22	N/A
PDE8B	ENST00000264917.5	phosphodiesterase 8B	186	Sites in UTR	1	0	0	1	1	mmu-miR-3535	-0.07	-0.07	N/A
GNAL	ENST00000334049.6	guanine nucleotide binding protein (G protein), alpha activating activity polypeptide, olfactory type	99	Sites in UTR	1	0	1	0	0	mmu-miR-3535	-0.07	-0.1	N/A
SUFU	ENST00000369902.3	suppressor of fused homolog (Drosophila)	247	Sites in UTR	1	0	1	0	0	mmu-miR-3535	-0.07	-0.12	N/A
AGO1	ENST00000373204.4	argonaute RISC catalytic component 1	402	Sites in UTR	1	0	1	0	0	mmu-miR-3535	-0.07	-0.07	N/A
MEGF11	ENST00000360698.4	multiple EGF-like-domains 11	7	Sites in UTR	1	0	0	1	0	mmu-miR-3535	-0.07	-0.07	N/A
CBX2	ENST00000310942.4	chromobox homolog 2	1816	Sites in UTR	1	1	0	0	0	mmu-miR-3535	-0.07	-0.07	N/A
TSPAN6	ENST00000373020.4	tetraspanin 6	885	Sites in UTR	1	0	0	1	0	mmu-miR-3535	-0.07	-0.21	N/A
RGS17	ENST00000367225.2	regulator of G-protein signaling 17	11	Sites in UTR	1	0	0	1	2	mmu-miR-3535	-0.07	-0.11	N/A
MCCC2	ENST00000340941.6	methylcrotonoyl-CoA carboxylase 2 (beta)	1590	Sites in UTR	1	0	0	1	0	mmu-miR-3535	-0.07	-0.07	N/A
IDS	ENST00000422081.2	Iduronate 2-sulfatase (Hunter syndrome), isoform CRA_e; Iduronate 2-sulfatase 14 kDa chain; cDNA FLJ42669 fis, clone BRAMY2022168, highly similar to IDURONATE 2-SULFATASE	810	Sites in UTR	1	0	0	1	0	mmu-miR-3535	-0.07	-0.07	N/A
ADAM19	ENST00000257527.4	ADAM metallopeptidase domain 19	981	Sites in UTR	1	1	0	0	0	mmu-miR-3535	-0.07	-0.07	N/A
OR1L8	ENST00000304865.2	olfactory receptor, family 1, subfamily L, member 8	8	Sites in UTR	1	0	0	1	0	mmu-miR-3535	-0.06	-0.18	N/A
TBC1D19	ENST00000264866.4	TBC1 domain family, member 19	77	Sites in UTR	1	0	1	0	1	mmu-miR-3535	-0.06	-0.2	N/A
CALN1	ENST00000329008.5	calneuron 1	5	Sites in UTR	1	0	1	0	1	mmu-miR-3535	-0.06	-0.06	N/A
PAQR3	ENST00000512733.1	progestin and adipoQ receptor family member III	217	Sites in UTR	1	0	1	0	1	mmu-miR-3535	-0.06	-0.06	N/A
FREM1	ENST00000380881.4	FRAS1 related extracellular matrix 1	25	Sites in UTR	1	0	0	1	0	mmu-miR-3535	-0.06	-0.08	N/A
PPM1L	ENST00000498165.1	protein phosphatase, Mg2+/Mn2+ dependent, 1L	59	Sites in UTR	1	0	1	0	0	mmu-miR-3535	-0.06	-0.19	N/A
MAPK14	ENST00000229795.3	mitogen-activated protein kinase 14	1191	Sites in UTR	1	0	0	1	1	mmu-miR-3535	-0.06	-0.2	N/A
PXDN	ENST00000252804.4	peroxidasin homolog (Drosophila)	872	Sites in UTR	1	0	0	1	0	mmu-miR-3535	-0.06	-0.09	N/A
PHEX	ENST00000537599.1	phosphate regulating endopeptidase homolog, X-linked	22	Sites in UTR	1	0	1	0	0	mmu-miR-3535	-0.06	-0.13	N/A
FAM212B	ENST00000357260.5	family with sequence similarity 212, member B	211	Sites in UTR	1	0	1	0	0	mmu-miR-3535	-0.06	-0.11	N/A
PAK3	ENST00000372007.5	p21 protein (Cdc42/Rac)-activated kinase 3	8	Sites in UTR	3	0	1	2	1	mmu-miR-3535	-0.06	-0.1	N/A
CD47	ENST00000361309.5	CD47 molecule	520	Sites in UTR	1	0	0	1	1	mmu-miR-3535	-0.06	-0.17	N/A
DAAM2	ENST00000538976.1	dishevelled associated activator of morphogenesis 2	5	Sites in UTR	1	0	0	1	0	mmu-miR-3535	-0.06	-0.06	N/A
CNTN5	ENST00000524871.1	contactin 5	5	Sites in UTR	1	0	0	1	1	mmu-miR-3535	-0.06	-0.06	N/A
FRMD6	ENST00000395718.2	FERM domain containing 6	508	Sites in UTR	1	0	0	1	0	mmu-miR-3535	-0.06	-0.07	N/A
TMEM33	ENST00000504986.1	transmembrane protein 33	1470	Sites in UTR	2	0	0	2	1	mmu-miR-3535	-0.06	-0.2	N/A
CHRM3	ENST00000255380.4	cholinergic receptor, muscarinic 3	47	Sites in UTR	1	0	0	1	1	mmu-miR-3535	-0.06	-0.08	N/A
ARHGAP28	ENST00000419673.2	Rho GTPase activating protein 28	31	Sites in UTR	2	1	1	0	0	mmu-miR-3535	-0.06	-0.23	N/A
KIAA1324	ENST00000369939.3	KIAA1324	41	Sites in UTR	1	0	0	1	1	mmu-miR-3535	-0.06	-0.1	N/A
GPC1	ENST00000264039.2	glypican 1	1687	Sites in UTR	1	0	0	1	0	mmu-miR-3535	-0.06	-0.06	N/A
KIAA1549	ENST00000440172.1	KIAA1549	508	Sites in UTR	1	0	0	1	0	mmu-miR-3535	-0.06	-0.07	N/A
TBX18	ENST00000369663.5	T-box 18	54	Sites in UTR	1	0	0	1	1	mmu-miR-3535	-0.06	-0.12	N/A
ANO5	ENST00000324559.8	anoctamin 5	12	Sites in UTR	1	0	0	1	0	mmu-miR-3535	-0.06	-0.08	N/A
SGCB	ENST00000381431.5	sarcoglycan, beta (43kDa dystrophin-associated glycoprotein)	1795	Sites in UTR	1	0	1	0	0	mmu-miR-3535	-0.06	-0.12	N/A
ALG6	ENST00000371108.4	ALG6, alpha-1,3-glucosyltransferase	140	Sites in UTR	1	0	0	1	1	mmu-miR-3535	-0.06	-0.17	N/A
ADAMTS5	ENST00000284987.5	ADAM metallopeptidase with thrombospondin type 1 motif, 5	68	Sites in UTR	3	0	1	2	1	mmu-miR-3535	-0.06	-0.19	N/A
SLCO2A1	ENST00000310926.4	solute carrier organic anion transporter family, member 2A1	113	Sites in UTR	1	0	0	1	1	mmu-miR-3535	-0.06	-0.06	N/A
MARVELD1	ENST00000285605.6	MARVEL domain containing 1	2470	Sites in UTR	1	0	0	1	0	mmu-miR-3535	-0.06	-0.06	N/A
ZC3H13	ENST00000242848.4	zinc finger CCCH-type containing 13	229	Sites in UTR	3	1	1	1	0	mmu-miR-3535	-0.06	-0.16	N/A
GJA3	ENST00000241125.3	gap junction protein, alpha 3, 46kDa	244	Sites in UTR	1	1	0	0	0	mmu-miR-3535	-0.06	-0.07	N/A
C6orf120	ENST00000332290.2	chromosome 6 open reading frame 120	1415	Sites in UTR	1	1	0	0	1	mmu-miR-3535	-0.06	-0.23	N/A
AJAP1	ENST00000378191.4	adherens junctions associated protein 1	5	Sites in UTR	2	0	0	2	1	mmu-miR-3535	-0.06	-0.06	N/A
PTPN3	ENST00000412145.1	protein tyrosine phosphatase, non-receptor type 3	374	Sites in UTR	1	1	0	0	1	mmu-miR-3535	-0.06	-0.13	N/A
C1orf170	ENST00000433179.2	chromosome 1 open reading frame 170	7	Sites in UTR	1	0	0	1	0	mmu-miR-3535	-0.06	-0.09	N/A
PAWR	ENST00000328827.4	PRKC, apoptosis, WT1, regulator	1872	Sites in UTR	2	0	0	2	2	mmu-miR-3535	-0.06	-0.13	N/A
RRP15	ENST00000366932.3	ribosomal RNA processing 15 homolog (S. cerevisiae)	243	Sites in UTR	2	1	1	0	0	mmu-miR-3535	-0.06	-0.28	N/A
PTPRD	ENST00000381196.4	protein tyrosine phosphatase, receptor type, D	101	Sites in UTR	2	1	1	0	0	mmu-miR-3535	-0.06	-0.1	N/A
ARHGAP31	ENST00000264245.4	Rho GTPase activating protein 31	32	Sites in UTR	1	1	0	0	0	mmu-miR-3535	-0.06	-0.06	N/A
LYST	ENST00000389794.3	lysosomal trafficking regulator	9	Sites in UTR	2	0	0	2	1	mmu-miR-3535	-0.06	-0.06	N/A
ZBTB34	ENST00000319119.4	zinc finger and BTB domain containing 34	726	Sites in UTR	1	1	0	0	0	mmu-miR-3535	-0.06	-0.06	N/A
SFT2D1	ENST00000361731.3	SFT2 domain containing 1	433	Sites in UTR	1	0	0	1	0	mmu-miR-3535	-0.06	-0.22	N/A
MKX	ENST00000375790.5	mohawk homeobox	165	Sites in UTR	1	0	1	0	0	mmu-miR-3535	-0.06	-0.24	N/A
PARD6G	ENST00000353265.3	par-6 family cell polarity regulator gamma	172	Sites in UTR	1	0	0	1	0	mmu-miR-3535	-0.06	-0.06	N/A
KBTBD8	ENST00000295568.4	kelch repeat and BTB (POZ) domain containing 8	22	Sites in UTR	1	0	0	1	0	mmu-miR-3535	-0.06	-0.06	N/A
LRRC1	ENST00000370888.1	leucine rich repeat containing 1	343	Sites in UTR	1	0	0	1	0	mmu-miR-3535	-0.06	-0.13	N/A
MYO1A	ENST00000300119.3	myosin IA	106	Sites in UTR	1	0	0	1	0	mmu-miR-3535	-0.06	-0.13	N/A
RAB5B	ENST00000553116.1	RAB5B, member RAS oncogene family	14	Sites in UTR	1	0	0	1	0	mmu-miR-3535	-0.06	-0.17	N/A
TMED10	ENST00000303575.4	transmembrane emp24-like trafficking protein 10 (yeast)	1753	Sites in UTR	1	0	1	0	1	mmu-miR-3535	-0.06	-0.18	N/A
ZBED3	ENST00000255198.2	zinc finger, BED-type containing 3	399	Sites in UTR	1	0	0	1	1	mmu-miR-3535	-0.06	-0.21	N/A
PDXK	ENST00000468090.1	pyridoxal (pyridoxine, vitamin B6) kinase	5653	Sites in UTR	4	0	4	0	1	mmu-miR-3535	-0.06	-0.35	N/A
RBBP7	ENST00000380087.2	retinoblastoma binding protein 7	270	Sites in UTR	1	0	1	0	0	mmu-miR-3535	-0.06	-0.32	N/A
DCDC2	ENST00000378450.3	doublecortin domain containing 2	11	Sites in UTR	1	0	0	1	0	mmu-miR-3535	-0.06	-0.13	N/A
RNF157	ENST00000269391.6	ring finger protein 157	163	Sites in UTR	1	0	0	1	0	mmu-miR-3535	-0.06	-0.06	N/A
DGKI	ENST00000453654.2	diacylglycerol kinase, iota	16	Sites in UTR	3	0	0	3	1	mmu-miR-3535	-0.06	-0.18	N/A
FAM84A	ENST00000295092.2	family with sequence similarity 84, member A	69	Sites in UTR	1	0	1	0	2	mmu-miR-3535	-0.06	-0.14	N/A
SH2B3	ENST00000341259.2	SH2B adaptor protein 3	89	Sites in UTR	1	0	0	1	0	mmu-miR-3535	-0.06	-0.07	N/A
PCSK1	ENST00000311106.3	proprotein convertase subtilisin/kexin type 1	83	Sites in UTR	1	0	1	0	0	mmu-miR-3535	-0.06	-0.13	N/A
DMRTA1	ENST00000325870.2	DMRT-like family A1	124	Sites in UTR	1	0	0	1	1	mmu-miR-3535	-0.06	-0.23	N/A
CHRM2	ENST00000445907.2	cholinergic receptor, muscarinic 2	5	Sites in UTR	1	0	1	0	1	mmu-miR-3535	-0.06	-0.06	N/A
GOLT1B	ENST00000540141.1	golgi transport 1B	848	Sites in UTR	2	0	0	2	0	mmu-miR-3535	-0.05	-0.39	N/A
PTEN	ENST00000371953.3	phosphatase and tensin homolog	118	Sites in UTR	1	0	0	1	0	mmu-miR-3535	-0.05	-0.07	N/A
EIF4E3	ENST00000425534.3	eukaryotic translation initiation factor 4E family member 3	475	Sites in UTR	3	0	1	2	1	mmu-miR-3535	-0.05	-0.33	N/A
DLX3	ENST00000434704.2	distal-less homeobox 3	5	Sites in UTR	1	0	0	1	0	mmu-miR-3535	-0.05	-0.05	N/A
NOP9	ENST00000396802.3	NOP9 nucleolar protein	353	Sites in UTR	1	0	1	0	0	mmu-miR-3535	-0.05	-0.08	N/A
PTGS2	ENST00000367468.5	prostaglandin-endoperoxide synthase 2 (prostaglandin G/H synthase and cyclooxygenase)	263	Sites in UTR	1	0	0	1	0	mmu-miR-3535	-0.05	-0.14	N/A
FTO	ENST00000471389.1	fat mass and obesity associated	240	Sites in UTR	1	1	0	0	2	mmu-miR-3535	-0.05	-0.19	N/A
CSNK1G1	ENST00000303052.7	casein kinase 1, gamma 1	149	Sites in UTR	1	1	0	0	0	mmu-miR-3535	-0.05	-0.05	N/A
STOX2	ENST00000308497.4	storkhead box 2	379	Sites in UTR	1	0	0	1	0	mmu-miR-3535	-0.05	-0.06	N/A
CBFA2T3	ENST00000327483.5	core-binding factor, runt domain, alpha subunit 2; translocated to, 3	7	Sites in UTR	1	0	1	0	0	mmu-miR-3535	-0.05	-0.08	N/A
UBA6	ENST00000322244.5	ubiquitin-like modifier activating enzyme 6	169	Sites in UTR	1	0	1	0	0	mmu-miR-3535	-0.05	-0.21	N/A
GUCY1A2	ENST00000526355.2	guanylate cyclase 1, soluble, alpha 2	24	Sites in UTR	1	0	0	1	5	mmu-miR-3535	-0.05	-0.28	N/A
KIRREL	ENST00000368172.1	kin of IRRE like (Drosophila)	493	Sites in UTR	1	0	0	1	0	mmu-miR-3535	-0.05	-0.05	N/A
FAM126A	ENST00000409923.1	family with sequence similarity 126, member A	241	Sites in UTR	1	1	0	0	0	mmu-miR-3535	-0.05	-0.22	N/A
OGFRL1	ENST00000370435.4	opioid growth factor receptor-like 1	607	Sites in UTR	1	0	1	0	0	mmu-miR-3535	-0.05	-0.15	N/A
LHX9	ENST00000367390.3	LIM homeobox 9	40	Sites in UTR	1	0	0	1	1	mmu-miR-3535	-0.05	-0.14	N/A
TMEM53	ENST00000372237.3	transmembrane protein 53	234	Sites in UTR	1	0	1	0	0	mmu-miR-3535	-0.05	-0.26	N/A
ATAD2B	ENST00000238789.5	ATPase family, AAA domain containing 2B	11	Sites in UTR	1	0	1	0	0	mmu-miR-3535	-0.05	-0.08	N/A
TIMM8A	ENST00000372902.3	translocase of inner mitochondrial membrane 8 homolog A (yeast)	147	Sites in UTR	1	0	0	1	1	mmu-miR-3535	-0.05	-0.2	N/A
THRB	ENST00000396671.2	thyroid hormone receptor, beta	55	Sites in UTR	1	0	0	1	0	mmu-miR-3535	-0.05	-0.07	N/A
GPD1L	ENST00000282541.5	glycerol-3-phosphate dehydrogenase 1-like	130	Sites in UTR	1	0	0	1	0	mmu-miR-3535	-0.05	-0.06	N/A
MGA	ENST00000219905.7	MGA, MAX dimerization protein	250	Sites in UTR	1	1	0	0	0	mmu-miR-3535	-0.05	-0.05	N/A
CPLX2	ENST00000359546.4	complexin 2	5	Sites in UTR	1	0	0	1	0	mmu-miR-3535	-0.05	-0.05	N/A
SKIL	ENST00000458537.3	SKI-like oncogene	210	Sites in UTR	1	0	0	1	0	mmu-miR-3535	-0.05	-0.07	N/A
FBLN7	ENST00000409903.1	fibulin 7	44	Sites in UTR	1	0	1	0	0	mmu-miR-3535	-0.05	-0.13	N/A
BCL2	ENST00000398117.1	B-cell CLL/lymphoma 2	55	Sites in UTR	1	0	0	1	0	mmu-miR-3535	-0.05	-0.1	N/A
FBXO32	ENST00000517956.1	F-box protein 32	500	Sites in UTR	1	0	0	1	0	mmu-miR-3535	-0.05	-0.08	N/A
KCNJ14	ENST00000391884.1	potassium inwardly-rectifying channel, subfamily J, member 14	29	Sites in UTR	1	0	0	1	1	mmu-miR-3535	-0.05	-0.06	N/A
KLF9	ENST00000377126.2	Kruppel-like factor 9	20	Sites in UTR	1	0	0	1	0	mmu-miR-3535	-0.05	-0.07	N/A
THSD4	ENST00000355327.3	thrombospondin, type I, domain containing 4	69	Sites in UTR	1	0	1	0	0	mmu-miR-3535	-0.05	-0.09	N/A
TMEM178B	ENST00000565468.1	transmembrane protein 178B	129	Sites in UTR	1	0	0	1	0	mmu-miR-3535	-0.05	-0.05	N/A
TBX20	ENST00000408931.3	T-box 20	0	Sites in UTR	1	1	0	0	0	mmu-miR-3535	-0.05	-0.05	N/A
SLCO3A1	ENST00000318445.6	solute carrier organic anion transporter family, member 3A1	133	Sites in UTR	1	0	0	1	0	mmu-miR-3535	-0.05	-0.06	N/A
OMP	ENST00000529803.1	olfactory marker protein	9	Sites in UTR	1	0	1	0	0	mmu-miR-3535	-0.05	-0.05	N/A
SUZ12	ENST00000322652.5	SUZ12 polycomb repressive complex 2 subunit	104	Sites in UTR	1	0	0	1	0	mmu-miR-3535	-0.05	-0.12	N/A
AHCYL2	ENST00000325006.3	adenosylhomocysteinase-like 2	51	Sites in UTR	2	0	1	1	2	mmu-miR-3535	-0.05	-0.23	N/A
IGDCC4	ENST00000352385.2	immunoglobulin superfamily, DCC subclass, member 4	12	Sites in UTR	1	0	0	1	0	mmu-miR-3535	-0.05	-0.05	N/A
DSCAM	ENST00000400454.1	Down syndrome cell adhesion molecule	5	Sites in UTR	1	0	1	0	0	mmu-miR-3535	-0.05	-0.05	N/A
PDIK1L	ENST00000374271.4	PDLIM1 interacting kinase 1 like	5	Sites in UTR	1	0	0	1	0	mmu-miR-3535	-0.05	-0.05	N/A
BTBD7	ENST00000334746.5	BTB (POZ) domain containing 7	590	Sites in UTR	1	0	0	1	0	mmu-miR-3535	-0.05	-0.06	N/A
MOCS2	ENST00000450852.3	molybdenum cofactor synthesis 2	100	Sites in UTR	1	0	0	1	0	mmu-miR-3535	-0.05	-0.06	N/A
CD93	ENST00000246006.4	CD93 molecule	5	Sites in UTR	1	0	0	1	0	mmu-miR-3535	-0.05	-0.05	N/A
DENND4C	ENST00000380432.2	DENN/MADD domain containing 4C	195	Sites in UTR	1	0	0	1	0	mmu-miR-3535	-0.05	-0.05	N/A
MSRB3	ENST00000308259.5	methionine sulfoxide reductase B3	83	Sites in UTR	1	1	0	0	0	mmu-miR-3535	-0.05	-0.14	N/A
HSPA4L	ENST00000296464.4	heat shock 70kDa protein 4-like	348	Sites in UTR	2	1	0	1	0	mmu-miR-3535	-0.05	-0.19	N/A
EFCAB2	ENST00000366523.1	EF-hand calcium binding domain 2	204	Sites in UTR	1	0	1	0	0	mmu-miR-3535	-0.05	-0.14	N/A
HIP1R	ENST00000253083.4	huntingtin interacting protein 1 related	17	Sites in UTR	1	0	0	1	0	mmu-miR-3535	-0.04	-0.04	N/A
SH3RF3	ENST00000309415.6	SH3 domain containing ring finger 3	15	Sites in UTR	1	0	1	0	0	mmu-miR-3535	-0.04	-0.04	N/A
SFT2D3	ENST00000310981.4	SFT2 domain containing 3	313	Sites in UTR	1	0	0	1	1	mmu-miR-3535	-0.04	-0.12	N/A
LPGAT1	ENST00000366997.4	lysophosphatidylglycerol acyltransferase 1	135	Sites in UTR	1	0	0	1	0	mmu-miR-3535	-0.04	-0.05	N/A
GPR55	ENST00000392040.1	G protein-coupled receptor 55	5	Sites in UTR	1	0	0	1	0	mmu-miR-3535	-0.04	-0.04	N/A
ADCY6	ENST00000357869.3	adenylate cyclase 6	6	Sites in UTR	1	0	1	0	0	mmu-miR-3535	-0.04	-0.04	N/A
RAD51D	ENST00000345365.6	RAD51 paralog D	73	Sites in UTR	1	0	1	0	0	mmu-miR-3535	-0.04	-0.28	N/A
PIGM	ENST00000368090.2	phosphatidylinositol glycan anchor biosynthesis, class M	179	Sites in UTR	1	0	0	1	0	mmu-miR-3535	-0.04	-0.08	N/A
ABCA13	ENST00000544596.1	ATP-binding cassette, sub-family A (ABC1), member 13	5	Sites in UTR	1	0	0	1	0	mmu-miR-3535	-0.04	-0.04	N/A
PHF7	ENST00000327906.3	PHD finger protein 7	38	Sites in UTR	1	0	1	0	0	mmu-miR-3535	-0.04	-0.08	N/A
CPEB1	ENST00000450751.2	cytoplasmic polyadenylation element binding protein 1	5	Sites in UTR	1	0	1	0	0	mmu-miR-3535	-0.04	-0.04	N/A
TPRG1	ENST00000345063.3	tumor protein p63 regulated 1	24	Sites in UTR	2	0	0	2	0	mmu-miR-3535	-0.04	-0.22	N/A
DNAJB9	ENST00000249356.3	DnaJ (Hsp40) homolog, subfamily B, member 9	282	Sites in UTR	1	0	1	0	0	mmu-miR-3535	-0.04	-0.24	N/A
RFC1	ENST00000349703.2	replication factor C (activator 1) 1, 145kDa	205	Sites in UTR	1	0	0	1	0	mmu-miR-3535	-0.04	-0.08	N/A
GPR173	ENST00000332582.4	G protein-coupled receptor 173	99	Sites in UTR	1	0	0	1	0	mmu-miR-3535	-0.04	-0.04	N/A
UCHL5	ENST00000367455.4	ubiquitin carboxyl-terminal hydrolase L5	1150	Sites in UTR	1	0	0	1	2	mmu-miR-3535	-0.04	-0.18	N/A
TTF2	ENST00000369466.4	transcription termination factor, RNA polymerase II	837	Sites in UTR	1	0	1	0	1	mmu-miR-3535	-0.04	-0.2	N/A
EFR3B	ENST00000403714.3	EFR3 homolog B (S. cerevisiae)	14	Sites in UTR	2	0	1	1	0	mmu-miR-3535	-0.04	-0.06	N/A
PADI2	ENST00000375486.4	peptidyl arginine deiminase, type II	11	Sites in UTR	1	0	0	1	0	mmu-miR-3535	-0.04	-0.09	N/A
EPGN	ENST00000413830.1	epithelial mitogen	26	Sites in UTR	1	0	0	1	0	mmu-miR-3535	-0.04	-0.1	N/A
TBCK	ENST00000273980.5	TBC1 domain containing kinase	20	Sites in UTR	1	0	0	1	2	mmu-miR-3535	-0.04	-0.05	N/A
GABRQ	ENST00000370306.2	gamma-aminobutyric acid (GABA) A receptor, theta	14	Sites in UTR	1	0	0	1	2	mmu-miR-3535	-0.04	-0.12	N/A
SLITRK3	ENST00000475390.1	SLIT and NTRK-like family, member 3	5	Sites in UTR	1	0	1	0	2	mmu-miR-3535	-0.04	-0.1	N/A
MYRIP	ENST00000302541.6	myosin VIIA and Rab interacting protein	9	Sites in UTR	1	0	0	1	0	mmu-miR-3535	-0.04	-0.04	N/A
ATP2B3	ENST00000370186.1	ATPase, Ca++ transporting, plasma membrane 3	5	Sites in UTR	1	0	0	1	1	mmu-miR-3535	-0.04	-0.04	N/A
GMNC	ENST00000442080.1	geminin coiled-coil domain containing	19	Sites in UTR	1	0	0	1	0	mmu-miR-3535	-0.04	-0.04	N/A
GLG1	ENST00000422840.2	golgi glycoprotein 1	2175	Sites in UTR	1	0	1	0	0	mmu-miR-3535	-0.04	-0.04	N/A
ACTR8	ENST00000335754.3	ARP8 actin-related protein 8 homolog (yeast)	327	Sites in UTR	1	0	0	1	1	mmu-miR-3535	-0.04	-0.12	N/A
RAPGEF6	ENST00000509018.1	Rap guanine nucleotide exchange factor (GEF) 6	38	Sites in UTR	1	0	0	1	0	mmu-miR-3535	-0.04	-0.04	N/A
TMEM68	ENST00000523073.1	transmembrane protein 68	77	Sites in UTR	1	0	0	1	0	mmu-miR-3535	-0.04	-0.17	N/A
WNT2B	ENST00000369686.5	wingless-type MMTV integration site family, member 2B	5	Sites in UTR	1	0	1	0	1	mmu-miR-3535	-0.04	-0.04	N/A
MEGF8	ENST00000334370.4	multiple EGF-like-domains 8	28	Sites in UTR	1	1	0	0	0	mmu-miR-3535	-0.04	-0.04	N/A
AGPAT5	ENST00000285518.6	1-acylglycerol-3-phosphate O-acyltransferase 5	879	Sites in UTR	1	0	0	1	0	mmu-miR-3535	-0.04	-0.06	N/A
NFAT5	ENST00000354436.2	nuclear factor of activated T-cells 5, tonicity-responsive	128	Sites in UTR	1	0	0	1	1	mmu-miR-3535	-0.04	-0.06	N/A
MFAP5	ENST00000359478.2	microfibrillar associated protein 5	216	Sites in UTR	1	0	1	0	0	mmu-miR-3535	-0.04	-0.29	N/A
DTWD1	ENST00000251250.6	DTW domain containing 1	936	Sites in UTR	1	0	1	0	0	mmu-miR-3535	-0.04	-0.24	N/A
CEP78	ENST00000424347.2	centrosomal protein 78kDa	423	Sites in UTR	1	0	1	0	0	mmu-miR-3535	-0.04	-0.24	N/A
PANK1	ENST00000322191.6	pantothenate kinase 1	435	Sites in UTR	1	0	1	0	1	mmu-miR-3535	-0.04	-0.19	N/A
SOX8	ENST00000293894.3	SRY (sex determining region Y)-box 8	5	Sites in UTR	1	0	0	1	0	mmu-miR-3535	-0.04	-0.04	N/A
MAPK9	ENST00000452135.2	mitogen-activated protein kinase 9	655	Sites in UTR	1	1	0	0	0	mmu-miR-3535	-0.04	-0.2	N/A
GFRA2	ENST00000524240.1	GDNF family receptor alpha 2	13	Sites in UTR	1	0	0	1	3	mmu-miR-3535	-0.04	-0.1	N/A
ZNF207	ENST00000394670.4	zinc finger protein 207	839	Sites in UTR	1	0	0	1	0	mmu-miR-3535	-0.04	-0.06	N/A
RNF11	ENST00000242719.3	ring finger protein 11	5881	Sites in UTR	1	0	0	1	1	mmu-miR-3535	-0.04	-0.22	N/A
DAPK2	ENST00000261891.3	death-associated protein kinase 2	21	Sites in UTR	1	0	0	1	0	mmu-miR-3535	-0.04	-0.16	N/A
PTBP3	ENST00000374257.1	polypyrimidine tract binding protein 3	214	Sites in UTR	1	1	0	0	0	mmu-miR-3535	-0.04	-0.11	N/A
IFNE	ENST00000448696.3	interferon, epsilon	65	Sites in UTR	1	0	0	1	0	mmu-miR-3535	-0.04	-0.12	N/A
PTGER2	ENST00000245457.5	prostaglandin E receptor 2 (subtype EP2), 53kDa	84	Sites in UTR	1	0	0	1	0	mmu-miR-3535	-0.04	-0.1	N/A
RIF1	ENST00000243326.5	RAP1 interacting factor homolog (yeast)	213	Sites in UTR	1	0	0	1	0	mmu-miR-3535	-0.04	-0.1	N/A
GPM6B	ENST00000454189.2	glycoprotein M6B	135	Sites in UTR	1	0	0	1	0	mmu-miR-3535	-0.04	-0.04	N/A
HEBP2	ENST00000607197.1	heme binding protein 2	252	Sites in UTR	1	0	0	1	0	mmu-miR-3535	-0.03	-0.18	N/A
TOLLIP	ENST00000317204.6	toll interacting protein	1536	Sites in UTR	1	1	0	0	1	mmu-miR-3535	-0.03	-0.14	N/A
NPFFR1	ENST00000277942.6	neuropeptide FF receptor 1	5	Sites in UTR	1	0	1	0	0	mmu-miR-3535	-0.03	-0.03	N/A
NPAT	ENST00000278612.8	nuclear protein, ataxia-telangiectasia locus	163	Sites in UTR	1	1	0	0	0	mmu-miR-3535	-0.03	-0.22	N/A
KBTBD13	ENST00000432196.2	kelch repeat and BTB (POZ) domain containing 13	5	Sites in UTR	1	0	1	0	0	mmu-miR-3535	-0.03	-0.03	N/A
GCLM	ENST00000370238.3	glutamate-cysteine ligase, modifier subunit	809	Sites in UTR	1	0	0	1	0	mmu-miR-3535	-0.03	-0.1	N/A
ADCY2	ENST00000338316.4	adenylate cyclase 2 (brain)	13	Sites in UTR	1	0	0	1	0	mmu-miR-3535	-0.03	-0.09	N/A
TTLL4	ENST00000457313.1	tubulin tyrosine ligase-like family, member 4	303	Sites in UTR	1	1	0	0	0	mmu-miR-3535	-0.03	-0.36	N/A
CTC-432M15.3	ENST00000514667.1	Folliculin-interacting protein 1	38	Sites in UTR	1	0	0	1	0	mmu-miR-3535	-0.03	-0.04	N/A
NCKAP1L	ENST00000293373.6	NCK-associated protein 1-like	5	Sites in UTR	1	0	0	1	0	mmu-miR-3535	-0.03	-0.03	N/A
IMPAD1	ENST00000262644.4	inositol monophosphatase domain containing 1	1488	Sites in UTR	1	0	1	0	1	mmu-miR-3535	-0.03	-0.1	N/A
SNX13	ENST00000428135.3	sorting nexin 13	112	Sites in UTR	1	0	1	0	0	mmu-miR-3535	-0.03	-0.13	N/A
ST13	ENST00000216218.3	suppression of tumorigenicity 13 (colon carcinoma) (Hsp70 interacting protein)	83	Sites in UTR	1	0	1	0	0	mmu-miR-3535	-0.03	-0.13	N/A
MYO9A	ENST00000564571.1	myosin IXA	137	Sites in UTR	1	0	0	1	1	mmu-miR-3535	-0.03	-0.04	N/A
FNBP1	ENST00000355681.3	formin binding protein 1	165	Sites in UTR	1	1	0	0	0	mmu-miR-3535	-0.03	-0.18	N/A
APBB2	ENST00000295974.8	amyloid beta (A4) precursor protein-binding, family B, member 2	704	Sites in UTR	1	0	0	1	1	mmu-miR-3535	-0.03	-0.15	N/A
REV3L	ENST00000368802.3	REV3-like, polymerase (DNA directed), zeta, catalytic subunit	9	Sites in UTR	1	0	0	1	0	mmu-miR-3535	-0.03	-0.03	N/A
TSLP	ENST00000379706.4	thymic stromal lymphopoietin	62	Sites in UTR	1	1	0	0	0	mmu-miR-3535	-0.03	-0.46	N/A
BRCC3	ENST00000369462.1	BRCA1/BRCA2-containing complex, subunit 3	14	Sites in UTR	1	0	0	1	0	mmu-miR-3535	-0.03	-0.15	N/A
MAP2K6	ENST00000590474.1	mitogen-activated protein kinase kinase 6	235	Sites in UTR	1	0	0	1	1	mmu-miR-3535	-0.03	-0.2	N/A
PTAR1	ENST00000377200.5	protein prenyltransferase alpha subunit repeat containing 1	161	Sites in UTR	1	0	1	0	0	mmu-miR-3535	-0.03	-0.06	N/A
PYGO2	ENST00000368457.2	pygopus homolog 2 (Drosophila)	35	Sites in UTR	1	0	1	0	0	mmu-miR-3535	-0.03	-0.13	N/A
ILDR2	ENST00000469934.2	immunoglobulin-like domain containing receptor 2	7	Sites in UTR	1	0	1	0	0	mmu-miR-3535	-0.03	-0.1	N/A
ZDHHC21	ENST00000380916.4	zinc finger, DHHC-type containing 21	196	Sites in UTR	2	0	1	1	0	mmu-miR-3535	-0.03	-0.18	N/A
DIP2B	ENST00000301180.5	DIP2 disco-interacting protein 2 homolog B (Drosophila)	1613	Sites in UTR	1	0	0	1	0	mmu-miR-3535	-0.03	-0.03	N/A
SPTLC2	ENST00000216484.2	serine palmitoyltransferase, long chain base subunit 2	95	Sites in UTR	1	0	1	0	0	mmu-miR-3535	-0.03	-0.1	N/A
EHF	ENST00000257831.3	ets homologous factor	5	Sites in UTR	1	0	0	1	0	mmu-miR-3535	-0.03	-0.03	N/A
TRIM71	ENST00000383763.5	tripartite motif containing 71, E3 ubiquitin protein ligase	67	Sites in UTR	1	0	0	1	1	mmu-miR-3535	-0.03	-0.03	N/A
MTUS2	ENST00000431530.3	microtubule associated tumor suppressor candidate 2	17	Sites in UTR	2	0	0	2	0	mmu-miR-3535	-0.03	-0.08	N/A
CREB1	ENST00000432329.2	cAMP responsive element binding protein 1	295	Sites in UTR	1	0	0	1	0	mmu-miR-3535	-0.03	-0.08	N/A
AVL9	ENST00000318709.4	AVL9 homolog (S. cerevisiase)	246	Sites in UTR	1	0	0	1	0	mmu-miR-3535	-0.03	-0.04	N/A
RNF165	ENST00000269439.7	ring finger protein 165	18	Sites in UTR	1	1	0	0	1	mmu-miR-3535	-0.03	-0.03	N/A
KIAA2022	ENST00000055682.6	KIAA2022	5	Sites in UTR	1	1	0	0	2	mmu-miR-3535	-0.03	-0.03	N/A
GRIN2B	ENST00000609686.1	glutamate receptor, ionotropic, N-methyl D-aspartate 2B	5	Sites in UTR	2	0	1	1	0	mmu-miR-3535	-0.03	-0.03	N/A
SCN4A	ENST00000578147.1	sodium channel, voltage-gated, type IV, alpha subunit	5	Sites in UTR	1	1	0	0	0	mmu-miR-3535	-0.03	-0.03	N/A
HS2ST1	ENST00000370550.5	heparan sulfate 2-O-sulfotransferase 1	787	Sites in UTR	1	0	0	1	0	mmu-miR-3535	-0.03	-0.06	N/A
SH3PXD2B	ENST00000311601.5	SH3 and PX domains 2B	123	Sites in UTR	1	0	1	0	1	mmu-miR-3535	-0.03	-0.04	N/A
SRPX2	ENST00000373004.3	sushi-repeat containing protein, X-linked 2	69	Sites in UTR	1	0	1	0	0	mmu-miR-3535	-0.03	-0.05	N/A
STK40	ENST00000359297.2	serine/threonine kinase 40	214	Sites in UTR	1	1	0	0	0	mmu-miR-3535	-0.03	-0.03	N/A
COA4	ENST00000355693.4	cytochrome c oxidase assembly factor 4 homolog (S. cerevisiae)	5127	Sites in UTR	1	0	1	0	0	mmu-miR-3535	-0.03	-0.39	N/A
FEM1C	ENST00000274457.3	fem-1 homolog c (C. elegans)	222	Sites in UTR	1	0	1	0	0	mmu-miR-3535	-0.03	-0.18	N/A
SLC7A6OS	ENST00000263997.6	solute carrier family 7, member 6 opposite strand	751	Sites in UTR	1	0	0	1	0	mmu-miR-3535	-0.03	-0.15	N/A
DSC1	ENST00000257197.3	desmocollin 1	7	Sites in UTR	1	0	0	1	0	mmu-miR-3535	-0.03	-0.1	N/A
CBLB	ENST00000264122.4	Cbl proto-oncogene B, E3 ubiquitin protein ligase	469	Sites in UTR	1	0	1	0	0	mmu-miR-3535	-0.03	-0.17	N/A
FBXO11	ENST00000402508.1	F-box protein 11	359	Sites in UTR	1	0	0	1	0	mmu-miR-3535	-0.03	-0.14	N/A
MAB21L1	ENST00000379919.4	mab-21-like 1 (C. elegans)	25	Sites in UTR	1	0	0	1	0	mmu-miR-3535	-0.03	-0.15	N/A
NOS1	ENST00000317775.6	nitric oxide synthase 1 (neuronal)	5	Sites in UTR	1	0	1	0	2	mmu-miR-3535	-0.03	-0.03	N/A
SORL1	ENST00000260197.7	sortilin-related receptor, L(DLR class) A repeats containing	40	Sites in UTR	1	0	0	1	1	mmu-miR-3535	-0.03	-0.11	N/A
ING1	ENST00000333219.7	inhibitor of growth family, member 1	142	Sites in UTR	1	0	0	1	0	mmu-miR-3535	-0.03	-0.16	N/A
CNOT6	ENST00000393356.1	CCR4-NOT transcription complex, subunit 6	300	Sites in UTR	1	0	0	1	0	mmu-miR-3535	-0.03	-0.08	N/A
ST8SIA2	ENST00000268164.3	ST8 alpha-N-acetyl-neuraminide alpha-2,8-sialyltransferase 2	9	Sites in UTR	1	0	1	0	0	mmu-miR-3535	-0.03	-0.03	N/A
COMMD10	ENST00000274458.4	COMM domain containing 10	108	Sites in UTR	1	0	1	0	0	mmu-miR-3535	-0.03	-0.36	N/A
FAM83F	ENST00000333407.6	family with sequence similarity 83, member F	5	Sites in UTR	1	0	1	0	0	mmu-miR-3535	-0.03	-0.03	N/A
CHP1	ENST00000334660.5	calcineurin-like EF-hand protein 1	2051	Sites in UTR	1	0	0	1	0	mmu-miR-3535	-0.03	-0.03	N/A
JPH2	ENST00000372980.3	junctophilin 2	76	Sites in UTR	1	0	1	0	1	mmu-miR-3535	-0.03	-0.03	N/A
SEMA5A	ENST00000382496.5	sema domain, seven thrombospondin repeats (type 1 and type 1-like), transmembrane domain (TM) and short cytoplasmic domain, (semaphorin) 5A	98	Sites in UTR	1	0	0	1	0	mmu-miR-3535	-0.03	-0.03	N/A
RFX3	ENST00000382004.3	regulatory factor X, 3 (influences HLA class II expression)	37	Sites in UTR	1	0	0	1	0	mmu-miR-3535	-0.03	-0.04	N/A
PTRH2	ENST00000393038.2	peptidyl-tRNA hydrolase 2	386	Sites in UTR	1	0	0	1	1	mmu-miR-3535	-0.03	-0.21	N/A
ATXN1	ENST00000244769.4	ataxin 1	106	Sites in UTR	1	0	0	1	0	mmu-miR-3535	-0.03	-0.04	N/A
FAIM2	ENST00000320634.3	Fas apoptotic inhibitory molecule 2	5	Sites in UTR	1	0	1	0	0	mmu-miR-3535	-0.03	-0.03	N/A
FLRT2	ENST00000330753.4	fibronectin leucine rich transmembrane protein 2	73	Sites in UTR	1	0	0	1	1	mmu-miR-3535	-0.03	-0.12	N/A
PIGC	ENST00000344529.4	phosphatidylinositol glycan anchor biosynthesis, class C	41	Sites in UTR	1	0	0	1	0	mmu-miR-3535	-0.03	-0.23	N/A
DNAJC5	ENST00000360864.4	DnaJ (Hsp40) homolog, subfamily C, member 5	1089	Sites in UTR	1	0	0	1	1	mmu-miR-3535	-0.03	-0.07	N/A
FMNL3	ENST00000335154.5	formin-like 3	132	Sites in UTR	1	0	1	0	2	mmu-miR-3535	-0.03	-0.09	N/A
HS1BP3	ENST00000304031.3	HCLS1 binding protein 3	191	Sites in UTR	1	0	0	1	0	mmu-miR-3535	-0.03	-0.15	N/A
PRDM10	ENST00000358825.5	PR domain containing 10	68	Sites in UTR	1	0	0	1	0	mmu-miR-3535	-0.03	-0.03	N/A
CDCP1	ENST00000296129.1	CUB domain containing protein 1	137	Sites in UTR	1	0	1	0	0	mmu-miR-3535	-0.03	-0.03	N/A
C20orf194	ENST00000453730.2	chromosome 20 open reading frame 194	1083	Sites in UTR	1	0	0	1	1	mmu-miR-3535	-0.03	-0.03	N/A
ITPRIP	ENST00000337478.1	inositol 1,4,5-trisphosphate receptor interacting protein	1138	Sites in UTR	1	0	1	0	0	mmu-miR-3535	-0.03	-0.04	N/A
EGFR	ENST00000275493.2	epidermal growth factor receptor	632	Sites in UTR	1	1	0	0	0	mmu-miR-3535	-0.03	-0.03	N/A
NETO2	ENST00000562435.1	neuropilin (NRP) and tolloid (TLL)-like 2	723	Sites in UTR	1	0	0	1	1	mmu-miR-3535	-0.03	-0.36	N/A
DNAJC16	ENST00000375847.3	DnaJ (Hsp40) homolog, subfamily C, member 16	366	Sites in UTR	1	0	1	0	0	mmu-miR-3535	-0.03	-0.03	N/A
AFF2	ENST00000370460.2	AF4/FMR2 family, member 2	8	Sites in UTR	2	1	0	1	0	mmu-miR-3535	-0.03	-0.04	N/A
LPHN3	ENST00000512091.2	latrophilin 3	93	Sites in UTR	1	0	0	1	2	mmu-miR-3535	-0.03	-0.04	N/A
NRAS	ENST00000369535.4	neuroblastoma RAS viral (v-ras) oncogene homolog	551	Sites in UTR	1	0	1	0	0	mmu-miR-3535	-0.03	-0.08	N/A
DDX11	ENST00000251758.5	DEAD/H (Asp-Glu-Ala-Asp/His) box helicase 11	175	Sites in UTR	1	0	1	0	0	mmu-miR-3535	-0.03	-0.03	N/A
BMP3	ENST00000282701.2	bone morphogenetic protein 3	36	Sites in UTR	1	1	0	0	0	mmu-miR-3535	-0.03	-0.05	N/A
AGO4	ENST00000373210.3	argonaute RISC catalytic component 4	96	Sites in UTR	1	0	1	0	0	mmu-miR-3535	-0.03	-0.04	N/A
UHRF1BP1L	ENST00000279907.7	UHRF1 binding protein 1-like	369	Sites in UTR	1	0	0	1	0	mmu-miR-3535	-0.02	-0.04	N/A
PLS3	ENST00000420625.2	plastin 3	8789	Sites in UTR	1	0	0	1	0	mmu-miR-3535	-0.02	-0.03	N/A
TBC1D16	ENST00000310924.2	TBC1 domain family, member 16	556	Sites in UTR	1	0	0	1	0	mmu-miR-3535	-0.02	-0.03	N/A
ZDHHC14	ENST00000359775.5	zinc finger, DHHC-type containing 14	253	Sites in UTR	1	1	0	0	1	mmu-miR-3535	-0.02	-0.12	N/A
WAC	ENST00000375664.4	WW domain containing adaptor with coiled-coil	322	Sites in UTR	1	0	0	1	0	mmu-miR-3535	-0.02	-0.19	N/A
PHF20L1	ENST00000395386.2	PHD finger protein 20-like 1	169	Sites in UTR	1	0	0	1	0	mmu-miR-3535	-0.02	-0.1	N/A
ANKRD29	ENST00000592179.1	ankyrin repeat domain 29	60	Sites in UTR	1	1	0	0	0	mmu-miR-3535	-0.02	-0.33	N/A
ANTXR2	ENST00000403729.2	anthrax toxin receptor 2	51	Sites in UTR	1	0	0	1	0	mmu-miR-3535	-0.02	-0.07	N/A
PSPC1	ENST00000338910.4	paraspeckle component 1	14	Sites in UTR	1	0	0	1	1	mmu-miR-3535	-0.02	-0.05	N/A
CCDC171	ENST00000380701.3	coiled-coil domain containing 171	25	Sites in UTR	1	0	0	1	1	mmu-miR-3535	-0.02	-0.06	N/A
VPS13D	ENST00000358136.3	vacuolar protein sorting 13 homolog D (S. cerevisiae)	290	Sites in UTR	1	0	0	1	0	mmu-miR-3535	-0.02	-0.09	N/A
AK5	ENST00000354567.2	adenylate kinase 5	225	Sites in UTR	1	0	1	0	0	mmu-miR-3535	-0.02	-0.08	N/A
THAP1	ENST00000345117.2	THAP domain containing, apoptosis associated protein 1	196	Sites in UTR	1	0	0	1	0	mmu-miR-3535	-0.02	-0.22	N/A
BCLAF1	ENST00000531224.1	BCL2-associated transcription factor 1	1732	Sites in UTR	2	0	0	2	0	mmu-miR-3535	-0.02	-0.15	N/A
BTN2A2	ENST00000432533.2	butyrophilin, subfamily 2, member A2	125	Sites in UTR	1	0	0	1	0	mmu-miR-3535	-0.02	-0.1	N/A
PLCB4	ENST00000378493.1	phospholipase C, beta 4	34	Sites in UTR	1	0	0	1	0	mmu-miR-3535	-0.02	-0.17	N/A
RPS6KA3	ENST00000379565.3	ribosomal protein S6 kinase, 90kDa, polypeptide 3	769	Sites in UTR	1	0	0	1	1	mmu-miR-3535	-0.02	-0.15	N/A
FAIM3	ENST00000420007.2	Fas apoptotic inhibitory molecule 3	311	Sites in UTR	1	0	1	0	0	mmu-miR-3535	-0.02	-0.23	N/A
LSAMP	ENST00000490035.2	limbic system-associated membrane protein	19	Sites in UTR	1	0	1	0	2	mmu-miR-3535	-0.02	-0.09	N/A
JAKMIP2	ENST00000507386.1	janus kinase and microtubule interacting protein 2	26	Sites in UTR	2	0	1	1	1	mmu-miR-3535	-0.02	-0.12	N/A
HEMK1	ENST00000232854.4	HemK methyltransferase family member 1	99	Sites in UTR	1	0	0	1	0	mmu-miR-3535	-0.02	-0.04	N/A
KCNH5	ENST00000322893.7	potassium voltage-gated channel, subfamily H (eag-related), member 5	157	Sites in UTR	1	1	0	0	0	mmu-miR-3535	-0.02	-0.03	N/A
ASXL2	ENST00000435504.4	additional sex combs like 2 (Drosophila)	139	Sites in UTR	1	0	0	1	1	mmu-miR-3535	-0.02	-0.08	N/A
RYR2	ENST00000366574.2	ryanodine receptor 2 (cardiac)	18	Sites in UTR	2	0	0	2	0	mmu-miR-3535	-0.02	-0.08	N/A
IGF1R	ENST00000268035.6	insulin-like growth factor 1 receptor	561	Sites in UTR	1	1	0	0	0	mmu-miR-3535	-0.02	-0.03	N/A
ZBTB4	ENST00000380599.4	zinc finger and BTB domain containing 4	1039	Sites in UTR	1	0	0	1	0	mmu-miR-3535	-0.02	-0.02	N/A
HMGCS2	ENST00000369406.3	3-hydroxy-3-methylglutaryl-CoA synthase 2 (mitochondrial)	63	Sites in UTR	1	1	0	0	0	mmu-miR-3535	-0.02	-0.3	N/A
SENP8	ENST00000544411.1	SUMO/sentrin specific peptidase family member 8	80	Sites in UTR	1	0	0	1	0	mmu-miR-3535	-0.02	-0.18	N/A
FXN	ENST00000396366.2	frataxin	99	Sites in UTR	1	0	1	0	0	mmu-miR-3535	-0.02	-0.15	N/A
IL18BP	ENST00000497194.2	interleukin 18 binding protein	41	Sites in UTR	1	0	1	0	0	mmu-miR-3535	-0.02	-0.18	N/A
IKZF2	ENST00000457361.1	IKAROS family zinc finger 2 (Helios)	32	Sites in UTR	1	0	0	1	0	mmu-miR-3535	-0.02	-0.02	N/A
EPG5	ENST00000282041.5	ectopic P-granules autophagy protein 5 homolog (C. elegans)	269	Sites in UTR	1	1	0	0	1	mmu-miR-3535	-0.02	-0.05	N/A
BICC1	ENST00000373886.3	bicaudal C homolog 1 (Drosophila)	165	Sites in UTR	1	0	1	0	0	mmu-miR-3535	-0.02	-0.02	N/A
NIPA1	ENST00000337435.4	non imprinted in Prader-Willi/Angelman syndrome 1	805	Sites in UTR	1	0	0	1	0	mmu-miR-3535	-0.02	-0.12	N/A
PARVB	ENST00000338758.7	parvin, beta	444	Sites in UTR	1	0	0	1	0	mmu-miR-3535	-0.02	-0.07	N/A
C1GALT1	ENST00000223122.3	core 1 synthase, glycoprotein-N-acetylgalactosamine 3-beta-galactosyltransferase, 1	44	Sites in UTR	1	0	0	1	0	mmu-miR-3535	-0.02	-0.09	N/A
GUF1	ENST00000281543.5	GUF1 GTPase homolog (S. cerevisiae)	110	Sites in UTR	1	0	0	1	1	mmu-miR-3535	-0.02	-0.12	N/A
AP5M1	ENST00000261558.3	adaptor-related protein complex 5, mu 1 subunit	198	Sites in UTR	1	0	0	1	0	mmu-miR-3535	-0.02	-0.09	N/A
FOXP4	ENST00000373063.3	forkhead box P4	228	Sites in UTR	1	0	1	0	0	mmu-miR-3535	-0.02	-0.02	N/A
SYT11	ENST00000368324.4	synaptotagmin XI	750	Sites in UTR	1	0	1	0	1	mmu-miR-3535	-0.02	-0.02	N/A
NEURL1B	ENST00000369800.5	neuralized homolog 1B (Drosophila)	5	Sites in UTR	1	0	1	0	0	mmu-miR-3535	-0.02	-0.02	N/A
42987	ENST00000431235.2	septin 9	7738	Sites in UTR	1	0	1	0	0	mmu-miR-3535	-0.02	-0.02	N/A
MAML3	ENST00000509479.2	mastermind-like 3 (Drosophila)	159	Sites in UTR	1	0	1	0	0	mmu-miR-3535	-0.02	-0.02	N/A
FBXO10	ENST00000432825.2	F-box protein 10	14	Sites in UTR	1	0	1	0	0	mmu-miR-3535	-0.02	-0.02	N/A
TNNI1	ENST00000361379.4	troponin I type 1 (skeletal, slow)	5	Sites in UTR	1	0	1	0	0	mmu-miR-3535	-0.02	-0.02	N/A
OBSCN	ENST00000284548.11	obscurin, cytoskeletal calmodulin and titin-interacting RhoGEF	46	Sites in UTR	1	0	1	0	0	mmu-miR-3535	-0.02	-0.02	N/A
OPHN1	ENST00000355520.5	oligophrenin 1	54	Sites in UTR	1	0	1	0	0	mmu-miR-3535	-0.02	-0.02	N/A
HCFC1	ENST00000310441.7	host cell factor C1 (VP16-accessory protein)	181	Sites in UTR	1	0	1	0	2	mmu-miR-3535	-0.02	-0.02	N/A
DST	ENST00000312431.6	dystonin	439	Sites in UTR	2	0	0	2	0	mmu-miR-3535	-0.02	-0.02	N/A
TMEM132D	ENST00000389441.4	transmembrane protein 132D	5	Sites in UTR	1	0	1	0	0	mmu-miR-3535	-0.02	-0.02	N/A
RAD54L2	ENST00000409535.2	RAD54-like 2 (S. cerevisiae)	215	Sites in UTR	1	0	1	0	1	mmu-miR-3535	-0.02	-0.02	N/A
SCN8A	ENST00000354534.6	sodium channel, voltage gated, type VIII, alpha subunit	44	Sites in UTR	1	0	1	0	1	mmu-miR-3535	-0.02	-0.02	N/A
TRERF1	ENST00000541110.1	transcriptional regulating factor 1	52	Sites in UTR	1	0	0	1	0	mmu-miR-3535	-0.02	-0.02	N/A
GRIN3A	ENST00000361820.3	glutamate receptor, ionotropic, N-methyl-D-aspartate 3A	5	Sites in UTR	1	0	1	0	0	mmu-miR-3535	-0.02	-0.02	N/A
TNR	ENST00000367674.2	tenascin R	5	Sites in UTR	2	0	0	2	2	mmu-miR-3535	-0.02	-0.02	N/A
ZMAT3	ENST00000311417.2	zinc finger, matrin-type 3	459	Sites in UTR	1	0	1	0	0	mmu-miR-3535	-0.02	-0.02	N/A
ATG14	ENST00000247178.5	autophagy related 14	25	Sites in UTR	1	0	1	0	0	mmu-miR-3535	-0.02	-0.1	N/A
PLXND1	ENST00000393239.1	plexin D1	211	Sites in UTR	1	0	1	0	0	mmu-miR-3535	-0.02	-0.02	N/A
LIFR	ENST00000263409.4	leukemia inhibitory factor receptor alpha	44	Sites in UTR	1	0	1	0	1	mmu-miR-3535	-0.02	-0.1	N/A
ELP3	ENST00000521015.1	elongator acetyltransferase complex subunit 3	566	Sites in UTR	1	0	0	1	0	mmu-miR-3535	-0.02	-0.17	N/A
OPN1SW	ENST00000249389.2	opsin 1 (cone pigments), short-wave-sensitive	6	Sites in UTR	1	0	0	1	0	mmu-miR-3535	-0.02	-0.15	N/A
GDF5OS	ENST00000374375.1	growth differentiation factor 5 opposite strand	122	Sites in UTR	1	0	1	0	0	mmu-miR-3535	-0.02	-0.15	N/A
MED21	ENST00000282892.3	mediator complex subunit 21	294	Sites in UTR	1	0	0	1	0	mmu-miR-3535	-0.02	-0.16	N/A
THAP2	ENST00000308086.2	THAP domain containing, apoptosis associated protein 2	109	Sites in UTR	1	0	0	1	0	mmu-miR-3535	-0.02	-0.1	N/A
ZBTB37	ENST00000367701.5	zinc finger and BTB domain containing 37	213	Sites in UTR	2	0	0	2	1	mmu-miR-3535	-0.02	-0.02	N/A
TET2	ENST00000545826.1	tet methylcytosine dioxygenase 2	558	Sites in UTR	1	0	0	1	0	mmu-miR-3535	-0.02	-0.02	N/A
HSPG2	ENST00000374695.3	heparan sulfate proteoglycan 2	616	Sites in UTR	1	0	1	0	0	mmu-miR-3535	-0.02	-0.02	N/A
LPP	ENST00000312675.4	LIM domain containing preferred translocation partner in lipoma	1894	Sites in UTR	1	0	0	1	2	mmu-miR-3535	-0.02	-0.02	N/A
KIAA1456	ENST00000524591.2	KIAA1456	24	Sites in UTR	1	0	0	1	0	mmu-miR-3535	-0.02	-0.02	N/A
LAYN	ENST00000525126.1	layilin	175	Sites in UTR	1	0	0	1	0	mmu-miR-3535	-0.02	-0.12	N/A
DGAT2	ENST00000228027.7	diacylglycerol O-acyltransferase 2	287	Sites in UTR	1	0	1	0	0	mmu-miR-3535	-0.02	-0.09	N/A
MAP2	ENST00000360351.4	microtubule-associated protein 2	68	Sites in UTR	1	0	0	1	0	mmu-miR-3535	-0.02	-0.03	N/A
NAV2	ENST00000360655.4	neuron navigator 2	337	Sites in UTR	1	0	1	0	0	mmu-miR-3535	-0.02	-0.02	N/A
COQ7	ENST00000321998.5	coenzyme Q7 homolog, ubiquinone (yeast)	315	Sites in UTR	1	0	0	1	0	mmu-miR-3535	-0.02	-0.1	N/A
ANKRD9	ENST00000559651.1	ankyrin repeat domain 9	766	Sites in UTR	1	0	1	0	0	mmu-miR-3535	-0.02	-0.16	N/A
GZF1	ENST00000338121.5	GDNF-inducible zinc finger protein 1	252	Sites in UTR	1	0	0	1	0	mmu-miR-3535	-0.02	-0.07	N/A
SENP6	ENST00000370014.3	SUMO1/sentrin specific peptidase 6	298	Sites in UTR	1	0	0	1	0	mmu-miR-3535	-0.02	-0.08	N/A
SLC46A1	ENST00000440501.1	solute carrier family 46 (folate transporter), member 1	580	Sites in UTR	1	0	1	0	0	mmu-miR-3535	-0.02	-0.02	N/A
MCC	ENST00000302475.4	mutated in colorectal cancers	115	Sites in UTR	2*	0	1	0	1	mmu-miR-3535	-0.02	-0.02	N/A
SLC2A13	ENST00000380858.1	solute carrier family 2 (facilitated glucose transporter), member 13	50	Sites in UTR	1	0	0	1	1	mmu-miR-3535	-0.02	-0.18	N/A
XIRP1	ENST00000396251.1	xin actin-binding repeat containing 1	5	Sites in UTR	1	0	0	1	0	mmu-miR-3535	-0.02	-0.02	N/A
GFRA1	ENST00000439649.3	GDNF family receptor alpha 1	69	Sites in UTR	2	0	0	2	1	mmu-miR-3535	-0.02	-0.25	N/A
EML6	ENST00000356458.6	echinoderm microtubule associated protein like 6	39	Sites in UTR	1	0	0	1	0	mmu-miR-3535	-0.02	-0.14	N/A
BBS4	ENST00000268057.4	Bardet-Biedl syndrome 4	121	Sites in UTR	1	0	0	1	0	mmu-miR-3535	-0.02	-0.16	N/A
MAP3K3	ENST00000361357.3	mitogen-activated protein kinase kinase kinase 3	144	Sites in UTR	1	0	1	0	0	mmu-miR-3535	-0.02	-0.02	N/A
ANKIB1	ENST00000265742.3	ankyrin repeat and IBR domain containing 1	127	Sites in UTR	1	0	0	1	1	mmu-miR-3535	-0.02	-0.05	N/A
HOXD12	ENST00000404162.2	homeobox D12	6	Sites in UTR	2	0	0	2	0	mmu-miR-3535	-0.02	-0.13	N/A
KIAA1244	ENST00000251691.4	KIAA1244	169	Sites in UTR	2	0	0	2	2	mmu-miR-3535	-0.02	-0.02	N/A
ATP2B4	ENST00000367218.3	ATPase, Ca++ transporting, plasma membrane 4	7311	Sites in UTR	1	0	0	1	1	mmu-miR-3535	-0.02	-0.02	N/A
ABCG8	ENST00000272286.2	ATP-binding cassette, sub-family G (WHITE), member 8	197	Sites in UTR	1	0	0	1	1	mmu-miR-3535	-0.02	-0.1	N/A
CCDC93	ENST00000376300.2	coiled-coil domain containing 93	395	Sites in UTR	1	0	1	0	0	mmu-miR-3535	-0.02	-0.06	N/A
TRIOBP	ENST00000406386.3	TRIO and F-actin binding protein	1545	Sites in UTR	1	1	0	0	0	mmu-miR-3535	-0.02	-0.03	N/A
TNKS2	ENST00000371627.4	tankyrase, TRF1-interacting ankyrin-related ADP-ribose polymerase 2	205	Sites in UTR	1	0	1	0	1	mmu-miR-3535	-0.02	-0.04	N/A
PPIE	ENST00000324379.5	peptidylprolyl isomerase E (cyclophilin E)	376	Sites in UTR	1	1	0	0	0	mmu-miR-3535	-0.02	-0.3	N/A
PDE7A	ENST00000401827.3	phosphodiesterase 7A	84	Sites in UTR	1	0	0	1	1	mmu-miR-3535	-0.02	-0.18	N/A
LNPEP	ENST00000231368.5	leucyl/cystinyl aminopeptidase	28	Sites in UTR	2	2	0	0	0	mmu-miR-3535	-0.02	-0.09	N/A
PDE12	ENST00000311180.8	phosphodiesterase 12	326	Sites in UTR	1	0	0	1	0	mmu-miR-3535	-0.02	-0.12	N/A
TMEM86B	ENST00000327042.4	transmembrane protein 86B	2783	Sites in UTR	1	0	1	0	0	mmu-miR-3535	-0.02	-0.33	N/A
NAA30	ENST00000556492.1	N(alpha)-acetyltransferase 30, NatC catalytic subunit	418	Sites in UTR	2*	0	1	0	2	mmu-miR-3535	-0.02	-0.15	N/A
PGM2L1	ENST00000298198.4	phosphoglucomutase 2-like 1	183	Sites in UTR	1	0	0	1	0	mmu-miR-3535	-0.02	-0.03	N/A
ALPK3	ENST00000258888.5	alpha-kinase 3	16	Sites in UTR	1	0	0	1	0	mmu-miR-3535	-0.01	-0.01	N/A
MKNK1	ENST00000341183.5	MAP kinase interacting serine/threonine kinase 1	150	Sites in UTR	1	0	0	1	0	mmu-miR-3535	-0.01	-0.01	N/A
CBL	ENST00000264033.4	Cbl proto-oncogene, E3 ubiquitin protein ligase	309	Sites in UTR	1	0	0	1	1	mmu-miR-3535	-0.01	-0.01	N/A
ZZEF1	ENST00000381638.2	zinc finger, ZZ-type with EF-hand domain 1	83	Sites in UTR	1	0	1	0	1	mmu-miR-3535	-0.01	-0.02	N/A
CMTM4	ENST00000394106.2	CKLF-like MARVEL transmembrane domain containing 4	22	Sites in UTR	1	0	0	1	2	mmu-miR-3535	-0.01	-0.05	N/A
USP25	ENST00000285681.2	ubiquitin specific peptidase 25	2012	Sites in UTR	1	0	0	1	2	mmu-miR-3535	-0.01	-0.39	N/A
PRDM16	ENST00000270722.5	PR domain containing 16	64	Sites in UTR	1	0	1	0	1	mmu-miR-3535	-0.01	-0.02	N/A
ATXN10	ENST00000252934.5	ataxin 10	4734	Sites in UTR	1	1	0	0	0	mmu-miR-3535	-0.01	-0.24	N/A
A1CF	ENST00000374001.2	APOBEC1 complementation factor	80	Sites in UTR	1	1	0	0	1	mmu-miR-3535	-0.01	-0.08	N/A
RMND5A	ENST00000283632.4	required for meiotic nuclear division 5 homolog A (S. cerevisiae)	261	Sites in UTR	1	1	0	0	0	mmu-miR-3535	-0.01	-0.2	N/A
IKZF3	ENST00000346872.3	IKAROS family zinc finger 3 (Aiolos)	7	Sites in UTR	1	0	0	1	0	mmu-miR-3535	-0.01	-0.05	N/A
ERBB4	ENST00000342788.4	v-erb-b2 avian erythroblastic leukemia viral oncogene homolog 4	27	Sites in UTR	1	0	0	1	0	mmu-miR-3535	-0.01	-0.02	N/A
MCTP1	ENST00000515393.1	multiple C2 domains, transmembrane 1	81	Sites in UTR	1	0	0	1	0	mmu-miR-3535	-0.01	-0.13	N/A
TCF21	ENST00000367882.4	transcription factor 21	552	Sites in UTR	1	0	0	1	0	mmu-miR-3535	-0.01	-0.13	N/A
UBN2	ENST00000473989.3	ubinuclein 2	238	Sites in UTR	1	0	1	0	1	mmu-miR-3535	-0.01	-0.02	N/A
CHRAC1	ENST00000220913.5	chromatin accessibility complex 1	560	Sites in UTR	1	0	0	1	0	mmu-miR-3535	-0.01	-0.18	N/A
SYPL1	ENST00000470347.1	synaptophysin-like 1	2423	Sites in UTR	1	0	0	1	0	mmu-miR-3535	-0.01	-0.12	N/A
AZIN1	ENST00000337198.5	antizyme inhibitor 1	2287	Sites in UTR	1	0	0	1	0	mmu-miR-3535	-0.01	-0.18	N/A
TSHZ2	ENST00000371497.5	teashirt zinc finger homeobox 2	351	Sites in UTR	1	0	0	1	2	mmu-miR-3535	-0.01	-0.01	N/A
LGALSL	ENST00000238875.5	lectin, galactoside-binding-like	334	Sites in UTR	1	0	0	1	0	mmu-miR-3535	-0.01	-0.15	N/A
PAIP2B	ENST00000244221.8	poly(A) binding protein interacting protein 2B	42	Sites in UTR	1	0	0	1	0	mmu-miR-3535	-0.01	-0.07	N/A
PHC3	ENST00000495893.2	polyhomeotic homolog 3 (Drosophila)	366	Sites in UTR	1	1	0	0	2	mmu-miR-3535	-0.01	-0.05	N/A
COPZ1	ENST00000551779.1	coatomer protein complex, subunit zeta 1	2623	Sites in UTR	1	0	1	0	0	mmu-miR-3535	-0.01	-0.19	N/A
WDR72	ENST00000396328.1	WD repeat domain 72	77	Sites in UTR	1	0	0	1	0	mmu-miR-3535	-0.01	-0.05	N/A
MYO5A	ENST00000399231.3	myosin VA (heavy chain 12, myoxin)	573	Sites in UTR	1	1	0	0	0	mmu-miR-3535	-0.01	-0.03	N/A
ZWILCH	ENST00000307897.5	zwilch kinetochore protein	43	Sites in UTR	1	0	0	1	0	mmu-miR-3535	-0.01	-0.12	N/A
EIF2S1	ENST00000256383.4	eukaryotic translation initiation factor 2, subunit 1 alpha, 35kDa	3360	Sites in UTR	1	0	0	1	0	mmu-miR-3535	-0.01	-0.13	N/A
AGAP1	ENST00000304032.8	ArfGAP with GTPase domain, ankyrin repeat and PH domain 1	109	Sites in UTR	1	0	1	0	0	mmu-miR-3535	-0.01	-0.02	N/A
FAM26E	ENST00000368599.3	family with sequence similarity 26, member E	32	Sites in UTR	1	0	0	1	0	mmu-miR-3535	-0.01	-0.09	N/A
QKI	ENST00000392127.2	QKI, KH domain containing, RNA binding	323	Sites in UTR	1	1	0	0	2	mmu-miR-3535	-0.01	-0.18	N/A
LARP1	ENST00000336314.4	La ribonucleoprotein domain family, member 1	4979	Sites in UTR	1	0	0	1	0	mmu-miR-3535	-0.01	-0.01	N/A
CPSF6	ENST00000435070.2	cleavage and polyadenylation specific factor 6, 68kDa	5819	Sites in UTR	1	0	0	1	0	mmu-miR-3535	-0.01	-0.13	N/A
CADPS2	ENST00000334010.7	Ca++-dependent secretion activator 2	100	Sites in UTR	1	0	0	1	0	mmu-miR-3535	-0.01	-0.17	N/A
NCAPH	ENST00000240423.4	non-SMC condensin I complex, subunit H	217	Sites in UTR	1	0	0	1	0	mmu-miR-3535	-0.01	-0.18	N/A
COL14A1	ENST00000297848.3	collagen, type XIV, alpha 1	117	Sites in UTR	1	0	0	1	0	mmu-miR-3535	-0.01	-0.01	N/A
SCUBE2	ENST00000457346.2	signal peptide, CUB domain, EGF-like 2	57	Sites in UTR	1	0	1	0	0	mmu-miR-3535	-0.01	-0.15	N/A
MIPOL1	ENST00000327441.7	mirror-image polydactyly 1	45	Sites in UTR	1	0	0	1	0	mmu-miR-3535	-0.01	-0.09	N/A
RAB3C	ENST00000282878.4	RAB3C, member RAS oncogene family	242	Sites in UTR	1	1	0	0	1	mmu-miR-3535	-0.01	-0.18	N/A
FLI1	ENST00000527786.2	Fli-1 proto-oncogene, ETS transcription factor	116	Sites in UTR	2	0	1	1	0	mmu-miR-3535	-0.01	-0.31	N/A
ATP1B2	ENST00000250111.4	ATPase, Na+/K+ transporting, beta 2 polypeptide	34	Sites in UTR	1	0	0	1	0	mmu-miR-3535	-0.01	-0.08	N/A
MCOLN2	ENST00000370608.3	mucolipin 2	39	Sites in UTR	1	0	1	0	0	mmu-miR-3535	-0.01	-0.16	N/A
C9orf69	ENST00000561457.1	chromosome 9 open reading frame 69	134	Sites in UTR	1	0	1	0	0	mmu-miR-3535	-0.01	-0.14	N/A
SMAD4	ENST00000398417.2	SMAD family member 4	403	Sites in UTR	1	0	0	1	0	mmu-miR-3535	-0.01	-0.07	N/A
ACADSB	ENST00000358776.4	acyl-CoA dehydrogenase, short/branched chain	239	Sites in UTR	1	0	0	1	0	mmu-miR-3535	-0.01	-0.12	N/A
RNF169	ENST00000299563.4	ring finger protein 169	204	Sites in UTR	1	0	0	1	0	mmu-miR-3535	-0.01	-0.01	N/A
CDH7	ENST00000397968.2	cadherin 7, type 2	42	Sites in UTR	1	0	0	1	1	mmu-miR-3535	-0.01	-0.11	N/A
PHF3	ENST00000262043.3	PHD finger protein 3	505	Sites in UTR	1	0	1	0	0	mmu-miR-3535	-0.01	-0.06	N/A
REPS2	ENST00000357277.3	RALBP1 associated Eps domain containing 2	36	Sites in UTR	1	1	0	0	0	mmu-miR-3535	-0.01	-0.07	N/A
CCDC174	ENST00000383794.3	coiled-coil domain containing 174	107	Sites in UTR	1	1	0	0	0	mmu-miR-3535	-0.01	-0.29	N/A
ARL5B	ENST00000377275.3	ADP-ribosylation factor-like 5B	368	Sites in UTR	1	0	0	1	0	mmu-miR-3535	-0.01	-0.08	N/A
KIAA1045	ENST00000242315.3	KIAA1045	42	Sites in UTR	1	0	0	1	0	mmu-miR-3535	-0.01	-0.07	N/A
ASF1A	ENST00000229595.5	anti-silencing function 1A histone chaperone	790	Sites in UTR	1	0	1	0	0	mmu-miR-3535	-0.01	-0.18	N/A
ROBO2	ENST00000461745.1	roundabout, axon guidance receptor, homolog 2 (Drosophila)	22	Sites in UTR	1	0	0	1	0	mmu-miR-3535	-0.01	-0.05	N/A
PTPN4	ENST00000263708.2	protein tyrosine phosphatase, non-receptor type 4 (megakaryocyte)	215	Sites in UTR	1	0	0	1	0	mmu-miR-3535	-0.01	-0.03	N/A
CAMK2D	ENST00000296402.5	calcium/calmodulin-dependent protein kinase II delta	938	Sites in UTR	1	0	0	1	0	mmu-miR-3535	-0.01	-0.01	N/A
TRPM3	ENST00000377111.2	transient receptor potential cation channel, subfamily M, member 3	11	Sites in UTR	1	0	1	0	0	mmu-miR-3535	-0.01	-0.02	N/A
SOX6	ENST00000316399.6	SRY (sex determining region Y)-box 6	22	Sites in UTR	2	0	1	1	0	mmu-miR-3535	-0.01	-0.03	N/A
PELO	ENST00000274311.2	pelota homolog (Drosophila)	786	Sites in UTR	1	0	0	1	0	mmu-miR-3535	-0.01	-0.1	N/A
TRIM44	ENST00000299413.5	tripartite motif containing 44	4203	Sites in UTR	1	0	0	1	1	mmu-miR-3535	-0.01	-0.06	N/A
CA5B	ENST00000454127.2	carbonic anhydrase VB, mitochondrial	245	Sites in UTR	1	0	0	1	1	mmu-miR-3535	-0.01	-0.13	N/A
FANCB	ENST00000324138.3	Fanconi anemia, complementation group B	54	Sites in UTR	1	0	1	0	1	mmu-miR-3535	-0.01	-0.16	N/A
DNAJC18	ENST00000302060.5	DnaJ (Hsp40) homolog, subfamily C, member 18	253	Sites in UTR	1	0	1	0	0	mmu-miR-3535	-0.01	-0.2	N/A
TADA2A	ENST00000394395.2	transcriptional adaptor 2A	278	Sites in UTR	1	0	0	1	0	mmu-miR-3535	-0.01	-0.07	N/A
AQP11	ENST00000313578.3	aquaporin 11	75	Sites in UTR	1	0	0	1	0	mmu-miR-3535	-0.01	-0.16	N/A
TSKU	ENST00000333090.4	tsukushi, small leucine rich proteoglycan	293	Sites in UTR	1	0	0	1	0	mmu-miR-3535	-0.01	-0.11	N/A
FAM189A1	ENST00000261275.4	family with sequence similarity 189, member A1	12	Sites in UTR	1	0	0	1	0	mmu-miR-3535	-0.01	-0.01	N/A
TMEM106A	ENST00000331615.3	transmembrane protein 106A	22	Sites in UTR	1	0	0	1	0	mmu-miR-3535	-0.01	-0.01	N/A
LZTS1	ENST00000381569.1	leucine zipper, putative tumor suppressor 1	33	Sites in UTR	1	0	0	1	2	mmu-miR-3535	-0.01	-0.01	N/A
GRIK3	ENST00000373091.3	glutamate receptor, ionotropic, kainate 3	7	Sites in UTR	1	0	0	1	0	mmu-miR-3535	-0.01	-0.01	N/A
RP11-1055B8.7	ENST00000307745.7	BAH and coiled-coil domain-containing protein 1	247	Sites in UTR	1	0	0	1	0	mmu-miR-3535	-0.01	-0.01	N/A
KCNQ4	ENST00000347132.5	potassium voltage-gated channel, KQT-like subfamily, member 4	46	Sites in UTR	1	0	0	1	0	mmu-miR-3535	-0.01	-0.01	N/A
CUX2	ENST00000261726.6	cut-like homeobox 2	15	Sites in UTR	1	0	1	0	0	mmu-miR-3535	-0.01	-0.02	N/A
CTNS	ENST00000046640.3	cystinosin, lysosomal cystine transporter	308	Sites in UTR	1	1	0	0	0	mmu-miR-3535	-0.01	-0.34	N/A
KDELR1	ENST00000330720.2	KDEL (Lys-Asp-Glu-Leu) endoplasmic reticulum protein retention receptor 1	675	Sites in UTR	1	0	1	0	0	mmu-miR-3535	-0.01	-0.17	N/A
TEAD1	ENST00000361905.4	TEA domain family member 1 (SV40 transcriptional enhancer factor)	740	Sites in UTR	1	0	0	1	0	mmu-miR-3535	-0.01	-0.01	N/A
GPR37	ENST00000303921.2	G protein-coupled receptor 37 (endothelin receptor type B-like)	395	Sites in UTR	1	1	0	0	0	mmu-miR-3535	-0.01	-0.41	N/A
ST6GALNAC3	ENST00000328299.3	ST6 (alpha-N-acetyl-neuraminyl-2,3-beta-galactosyl-1,3)-N-acetylgalactosaminide alpha-2,6-sialyltransferase 3	41	Sites in UTR	1	0	0	1	0	mmu-miR-3535	-0.01	-0.01	N/A
APOA1	ENST00000375320.1	apolipoprotein A-I	1201	Sites in UTR	1	1	0	0	0	mmu-miR-3535	-0.01	-0.31	N/A
ZBTB44	ENST00000525842.1	zinc finger and BTB domain containing 44	236	Sites in UTR	1	0	0	1	0	mmu-miR-3535	-0.01	-0.04	N/A
RASGRP3	ENST00000402538.3	RAS guanyl releasing protein 3 (calcium and DAG-regulated)	24	Sites in UTR	1	0	1	0	0	mmu-miR-3535	-0.01	-0.02	N/A
PAPPA	ENST00000328252.3	pregnancy-associated plasma protein A, pappalysin 1	350	Sites in UTR	1*	0	0	0	2	mmu-miR-3535	-0.01	-0.01	N/A
ITGB3BP	ENST00000371092.3	integrin beta 3 binding protein (beta3-endonexin)	1136	Sites in UTR	1	0	1	0	0	mmu-miR-3535	-0.01	-0.21	N/A
HECW2	ENST00000260983.3	HECT, C2 and WW domain containing E3 ubiquitin protein ligase 2	28	Sites in UTR	1	1	0	0	1	mmu-miR-3535	-0.01	-0.05	N/A
TMEM26	ENST00000399298.3	transmembrane protein 26	10	Sites in UTR	1	0	0	1	0	mmu-miR-3535	-0.01	-0.02	N/A
CREB3L2	ENST00000330387.6	cAMP responsive element binding protein 3-like 2	2872	Sites in UTR	1	0	0	1	0	mmu-miR-3535	-0.01	-0.01	N/A
SRGAP3	ENST00000383836.3	SLIT-ROBO Rho GTPase activating protein 3	38	Sites in UTR	1	0	0	1	0	mmu-miR-3535	-0.01	-0.05	N/A
DYNC2H1	ENST00000375735.2	dynein, cytoplasmic 2, heavy chain 1	148	Sites in UTR	1	0	1	0	0	mmu-miR-3535	-0.01	-0.29	N/A
CAPN5	ENST00000278559.3	calpain 5	89	Sites in UTR	1	0	1	0	0	mmu-miR-3535	-0.01	-0.05	N/A
HOXD9	ENST00000249499.6	homeobox D9	78	Sites in UTR	1	0	1	0	0	mmu-miR-3535	-0.01	-0.1	N/A
ITPR2	ENST00000381340.3	inositol 1,4,5-trisphosphate receptor, type 2	334	Sites in UTR	1	0	0	1	0	mmu-miR-3535	-0.01	-0.01	N/A
RPGRIP1L	ENST00000262135.4	RPGRIP1-like	55	Sites in UTR	2	0	0	2	1	mmu-miR-3535	-0.01	-0.08	N/A
FAM167A	ENST00000284486.4	family with sequence similarity 167, member A	85	Sites in UTR	1	0	0	1	0	mmu-miR-3535	-0.01	-0.15	N/A
SNX24	ENST00000513881.1	sorting nexin 24	352	Sites in UTR	1	0	0	1	1	mmu-miR-3535	-0.01	-0.18	N/A
FAM122A	ENST00000394264.3	family with sequence similarity 122A	1277	Sites in UTR	1	0	0	1	1	mmu-miR-3535	-0.01	-0.07	N/A
RP11-108K14.8	ENST00000468317.2	Mitochondrial GTPase 1	1071	Sites in UTR	1	0	0	1	0	mmu-miR-3535	-0.01	-0.11	N/A
MTG1	ENST00000317502.6	mitochondrial ribosome-associated GTPase 1	1071	Sites in UTR	1	0	0	1	0	mmu-miR-3535	-0.01	-0.11	N/A
ZADH2	ENST00000322342.3	zinc binding alcohol dehydrogenase domain containing 2	207	Sites in UTR	2	0	1	1	1	mmu-miR-3535	-0.01	-0.39	N/A
SESTD1	ENST00000428443.3	SEC14 and spectrin domains 1	478	Sites in UTR	2	0	1	1	2	mmu-miR-3535	-0.01	-0.12	N/A
FAM204A	ENST00000369183.4	family with sequence similarity 204, member A	296	Sites in UTR	1	0	0	1	0	mmu-miR-3535	-0.01	-0.07	N/A
IMMP2L	ENST00000405709.2	IMP2 inner mitochondrial membrane peptidase-like (S. cerevisiae)	560	Sites in UTR	1	0	0	1	0	mmu-miR-3535	-0.01	-0.21	N/A
TIMM22	ENST00000327158.4	translocase of inner mitochondrial membrane 22 homolog (yeast)	290	Sites in UTR	1	0	0	1	0	mmu-miR-3535	-0.01	-0.2	N/A
TCERG1	ENST00000296702.5	transcription elongation regulator 1	152	Sites in UTR	1	1	0	0	0	mmu-miR-3535	-0.01	-0.3	N/A
GATA3	ENST00000379328.3	GATA binding protein 3	136	Sites in UTR	1	0	1	0	0	mmu-miR-3535	-0.01	-0.19	N/A
NEGR1	ENST00000357731.5	neuronal growth regulator 1	28	Sites in UTR	1	0	0	1	0	mmu-miR-3535	-0.01	-0.04	N/A
KCNK3	ENST00000302909.3	potassium channel, subfamily K, member 3	19	Sites in UTR	1	0	1	0	1	mmu-miR-3535	-0.01	-0.02	N/A
DZIP3	ENST00000361582.3	DAZ interacting zinc finger protein 3	336	Sites in UTR	1	0	0	1	0	mmu-miR-3535	-0.01	-0.11	N/A
MED12L	ENST00000474524.1	mediator complex subunit 12-like	30	Sites in UTR	1	0	1	0	0	mmu-miR-3535	-0.01	-0.02	N/A
ANKRD33B	ENST00000296657.5	ankyrin repeat domain 33B	9	Sites in UTR	1	0	0	1	0	mmu-miR-3535	-0.01	-0.02	N/A
VANGL1	ENST00000355485.2	VANGL planar cell polarity protein 1	721	Sites in UTR	1	1	0	0	0	mmu-miR-3535	-0.01	-0.38	N/A
DNAL1	ENST00000553645.2	dynein, axonemal, light chain 1	81	Sites in UTR	1	0	0	1	0	mmu-miR-3535	-0.01	-0.13	N/A
ZFAND5	ENST00000237937.3	zinc finger, AN1-type domain 5	2522	Sites in UTR	1	1	0	0	0	mmu-miR-3535	-0.01	-0.3	N/A
TNRC6B	ENST00000335727.9	trinucleotide repeat containing 6B	69	Sites in UTR	1	0	0	1	3	mmu-miR-3535	-0.01	-0.01	N/A
WEE1	ENST00000299613.6	WEE1 homolog (S. pombe)	331	Sites in UTR	1	0	0	1	0	mmu-miR-3535	-0.01	-0.15	N/A
NACC2	ENST00000371753.1	NACC family member 2, BEN and BTB (POZ) domain containing	172	Sites in UTR	1	0	0	1	1	mmu-miR-3535	-0.01	-0.01	N/A
GPR39	ENST00000329321.3	G protein-coupled receptor 39	151	Sites in UTR	2	1	1	0	0	mmu-miR-3535	-0.01	-0.5	N/A
LRP6	ENST00000261349.4	low density lipoprotein receptor-related protein 6	157	Sites in UTR	1	0	0	1	0	mmu-miR-3535	-0.01	-0.01	N/A
C6orf89	ENST00000480824.2	chromosome 6 open reading frame 89	1972	Sites in UTR	1	0	0	1	0	mmu-miR-3535	-0.01	-0.01	N/A
EEA1	ENST00000322349.8	early endosome antigen 1	78	Sites in UTR	1	0	0	1	1	mmu-miR-3535	-0.01	-0.01	N/A
DYRK3	ENST00000367108.3	dual-specificity tyrosine-(Y)-phosphorylation regulated kinase 3	173	Sites in UTR	1	0	1	0	0	mmu-miR-3535	-0.01	-0.15	N/A
CHD3	ENST00000380358.4	chromodomain helicase DNA binding protein 3	700	Sites in UTR	1	0	1	0	0	mmu-miR-3535	-0.01	-0.08	N/A
CTTNBP2NL	ENST00000271277.6	CTTNBP2 N-terminal like	182	Sites in UTR	1	0	0	1	0	mmu-miR-3535	-0.01	-0.09	N/A
OSBPL8	ENST00000393249.2	oxysterol binding protein-like 8	141	Sites in UTR	2	0	0	2	0	mmu-miR-3535	-0.01	-0.08	N/A
TNPO1	ENST00000337273.5	transportin 1	2041	Sites in UTR	1	0	1	0	1	mmu-miR-3535	-0.01	-0.07	N/A
VPS18	ENST00000220509.5	vacuolar protein sorting 18 homolog (S. cerevisiae)	295	Sites in UTR	1	0	1	0	0	mmu-miR-3535	-0.01	-0.13	N/A
SLC25A32	ENST00000297578.4	solute carrier family 25 (mitochondrial folate carrier), member 32	554	Sites in UTR	1	0	0	1	1	mmu-miR-3535	-0.01	-0.16	N/A
SLC6A4	ENST00000401766.2	solute carrier family 6 (neurotransmitter transporter), member 4	73	Sites in UTR	1	0	0	1	0	mmu-miR-3535	-0.01	-0.09	N/A
YME1L1	ENST00000326799.3	YME1-like 1 ATPase	477	Sites in UTR	1	1	0	0	0	mmu-miR-3535	-0.01	-0.43	N/A
LEPROTL1	ENST00000321250.8	leptin receptor overlapping transcript-like 1	1242	Sites in UTR	1	0	0	1	0	mmu-miR-3535	-0.01	-0.16	N/A
TMEFF2	ENST00000392314.1	transmembrane protein with EGF-like and two follistatin-like domains 2	179	Sites in UTR	1	0	1	0	0	mmu-miR-3535	-0.01	-0.22	N/A
CABLES1	ENST00000256925.7	Cdk5 and Abl enzyme substrate 1	341	Sites in UTR	1	0	0	1	0	mmu-miR-3535	-0.01	-0.11	N/A
CD55	ENST00000314754.8	CD55 molecule, decay accelerating factor for complement (Cromer blood group)	1242	Sites in UTR	1	0	0	1	1	mmu-miR-3535	-0.01	-0.13	N/A
FAXC	ENST00000389677.5	failed axon connections homolog (Drosophila)	95	Sites in UTR	1	0	0	1	2	mmu-miR-3535	-0.01	-0.1	N/A
CRNKL1	ENST00000377327.4	crooked neck pre-mRNA splicing factor 1	519	Sites in UTR	1	0	0	1	0	mmu-miR-3535	-0.01	-0.12	N/A
PPIC	ENST00000306442.4	peptidylprolyl isomerase C (cyclophilin C)	1030	Sites in UTR	1	0	1	0	0	mmu-miR-3535	-0.01	-0.3	N/A
APEH	ENST00000296456.5	acylaminoacyl-peptide hydrolase	794	Sites in UTR	1	0	0	1	0	mmu-miR-3535	-0.01	-0.1	N/A
GID4	ENST00000268719.4	GID complex subunit 4	79	Sites in UTR	1	0	0	1	0	mmu-miR-3535	0	-0.08	N/A
ATP8A2	ENST00000381655.2	ATPase, aminophospholipid transporter, class I, type 8A, member 2	22	Sites in UTR	1	0	0	1	0	mmu-miR-3535	0	-0.01	N/A
MRPL17	ENST00000288937.6	mitochondrial ribosomal protein L17	1447	Sites in UTR	1	0	0	1	0	mmu-miR-3535	0	-0.12	N/A
TROVE2	ENST00000432079.1	TROVE domain family, member 2	380	Sites in UTR	1	0	1	0	2	mmu-miR-3535	0	-0.21	N/A
NT5DC1	ENST00000319550.4	5'-nucleotidase domain containing 1	127	Sites in UTR	1	0	0	1	0	mmu-miR-3535	0	-0.09	N/A
KIAA0101	ENST00000558008.1	KIAA0101	6821	Sites in UTR	1	0	1	0	0	mmu-miR-3535	0	-0.3	N/A
FARSB	ENST00000281828.6	phenylalanyl-tRNA synthetase, beta subunit	1883	Sites in UTR	1	1	0	0	0	mmu-miR-3535	0	-0.45	N/A
SSBP2	ENST00000320672.4	single-stranded DNA binding protein 2	1996	Sites in UTR	2	0	0	2	1	mmu-miR-3535	0	-0.15	N/A
NCKAP1	ENST00000361354.4	NCK-associated protein 1	700	Sites in UTR	4	1	1	2	0	mmu-miR-3535	0	-0.45	N/A
DOCK5	ENST00000276440.7	dedicator of cytokinesis 5	504	Sites in UTR	1	0	1	0	0	mmu-miR-3535	0	-0.02	N/A
OXSM	ENST00000280701.3	3-oxoacyl-ACP synthase, mitochondrial	224	Sites in UTR	1	0	0	1	0	mmu-miR-3535	0	-0.26	N/A
KIAA0391	ENST00000534898.4	KIAA0391	822	Sites in UTR	1	0	0	1	0	mmu-miR-3535	0	-0.21	N/A
SLC44A1	ENST00000374720.3	solute carrier family 44 (choline transporter), member 1	407	Sites in UTR	1	0	0	1	0	mmu-miR-3535	0	-0.09	N/A
AHSA2	ENST00000394457.3	AHA1, activator of heat shock 90kDa protein ATPase homolog 2 (yeast)	820	Sites in UTR	1	1	0	0	1	mmu-miR-3535	0	-0.45	N/A
EMC2	ENST00000220853.3	ER membrane protein complex subunit 2	756	Sites in UTR	1	0	0	1	0	mmu-miR-3535	0	-0.16	N/A
KCNMB4	ENST00000258111.4	potassium large conductance calcium-activated channel, subfamily M, beta member 4	486	Sites in UTR	1	1	0	0	0	mmu-miR-3535	0	-0.2	N/A
AIFM1	ENST00000535724.1	apoptosis-inducing factor, mitochondrion-associated, 1	2582	Sites in UTR	1	1	0	0	0	mmu-miR-3535	0	-0.32	N/A
NSUN3	ENST00000314622.4	NOP2/Sun domain family, member 3	220	Sites in UTR	1	0	1	0	0	mmu-miR-3535	0	-0.19	N/A
HNRNPD	ENST00000313899.7	heterogeneous nuclear ribonucleoprotein D (AU-rich element RNA binding protein 1, 37kDa)	1763	Sites in UTR	1	0	1	0	0	mmu-miR-3535	0	-0.19	N/A
PKNOX1	ENST00000291547.5	PBX/knotted 1 homeobox 1	297	Sites in UTR	1	0	1	0	0	mmu-miR-3535	0	-0.1	N/A
DDB2	ENST00000378601.3	damage-specific DNA binding protein 2, 48kDa	198	Sites in UTR	1	0	1	0	0	mmu-miR-3535	0	-0.26	N/A
C7orf41	ENST00000324453.8	chromosome 7 open reading frame 41	235	Sites in UTR	1	0	0	1	1	mmu-miR-3535	0	-0.01	N/A
PHB2	ENST00000546111.1	prohibitin 2	120	Sites in UTR	1	0	0	1	0	mmu-miR-3535	0	-0.15	N/A
CUL3	ENST00000264414.4	cullin 3	1476	Sites in UTR	1	0	0	1	1	mmu-miR-3535	0	-0.11	N/A
CNP	ENST00000393892.3	2',3'-cyclic nucleotide 3' phosphodiesterase	399	Sites in UTR	1	0	1	0	0	mmu-miR-3535	0	-0.1	N/A
IWS1	ENST00000295321.4	IWS1 homolog (S. cerevisiae)	343	Sites in UTR	1	0	0	1	0	mmu-miR-3535	0	-0.12	N/A
NEK3	ENST00000339406.3	NIMA-related kinase 3	66	Sites in UTR	1	0	1	0	0	mmu-miR-3535	0	-0.11	N/A
MYH9	ENST00000216181.5	myosin, heavy chain 9, non-muscle	1317	Sites in UTR	1	0	0	1	0	mmu-miR-3535	0	-0.06	N/A
HNRNPR	ENST00000478691.1	heterogeneous nuclear ribonucleoprotein R	6629	Sites in UTR	1	0	0	1	0	mmu-miR-3535	0	-0.08	N/A
CD59	ENST00000395850.3	CD59 molecule, complement regulatory protein	19017	Sites in UTR	1	0	0	1	0	mmu-miR-3535	0	-0.14	N/A
SDC3	ENST00000336798.7	syndecan 3	34	Sites in UTR	1	0	0	1	0	mmu-miR-3535	0	-0.02	N/A
MPP6	ENST00000222644.5	membrane protein, palmitoylated 6 (MAGUK p55 subfamily member 6)	389	Sites in UTR	1	0	0	1	0	mmu-miR-3535	0	-0.01	N/A
ZMYM5	ENST00000382907.4	zinc finger, MYM-type 5	283	Sites in UTR	1	0	1	0	0	mmu-miR-3535	0	-0.47	N/A
TIGD2	ENST00000317005.2	tigger transposable element derived 2	132	Sites in UTR	2	2	0	0	0	mmu-miR-3535	0	-0.2	N/A
KIAA1324L	ENST00000450689.2	KIAA1324-like	181	Sites in UTR	1	0	1	0	0	mmu-miR-3535	0	-0.12	N/A
DYRK2	ENST00000344096.3	dual-specificity tyrosine-(Y)-phosphorylation regulated kinase 2	1091	Sites in UTR	1	0	1	0	0	mmu-miR-3535	0	-0.1	N/A
C1orf21	ENST00000235307.6	chromosome 1 open reading frame 21	935	Sites in UTR	1	0	0	1	0	mmu-miR-3535	0	-0.03	N/A
FAM46C	ENST00000369448.3	family with sequence similarity 46, member C	74	Sites in UTR	1	0	0	1	0	mmu-miR-3535	0	-0.01	N/A
OGFOD1	ENST00000566157.1	2-oxoglutarate and iron-dependent oxygenase domain containing 1	1030	Sites in UTR	1	0	1	0	0	mmu-miR-3535	0	-0.29	N/A
LMOD1	ENST00000367288.4	leiomodin 1 (smooth muscle)	148	Sites in UTR	1	0	1	0	0	mmu-miR-3535	0	-0.09	N/A
SLC8A1	ENST00000406785.2	solute carrier family 8 (sodium/calcium exchanger), member 1	61	Sites in UTR	1	0	0	1	5	mmu-miR-3535	0	-0.04	N/A
TFPI2	ENST00000222543.5	tissue factor pathway inhibitor 2	11151	Sites in UTR	1	0	0	1	1	mmu-miR-3535	0	-0.32	N/A
RNF2	ENST00000367510.3	ring finger protein 2	414	Sites in UTR	1	0	0	1	0	mmu-miR-3535	0	-0.15	N/A
WDFY2	ENST00000298125.5	WD repeat and FYVE domain containing 2	85	Sites in UTR	1	0	1	0	0	mmu-miR-3535	0	-0.02	N/A
TSPAN14	ENST00000429989.3	tetraspanin 14	239	Sites in UTR	1	0	1	0	0	mmu-miR-3535	0	-0.14	N/A
ZNF445	ENST00000425708.2	zinc finger protein 445	370	Sites in UTR	1	0	1	0	0	mmu-miR-3535	0	-0.15	N/A
LCORL	ENST00000326877.4	ligand dependent nuclear receptor corepressor-like	194	Sites in UTR	1	0	0	1	0	mmu-miR-3535	0	-0.1	N/A
CDK13	ENST00000181839.4	cyclin-dependent kinase 13	32	Sites in UTR	1	0	0	1	1	mmu-miR-3535	0	-0.06	N/A
UNKL	ENST00000389221.4	unkempt homolog (Drosophila)-like	308	Sites in UTR	1	0	0	1	0	mmu-miR-3535	0	-0.03	N/A
SESN3	ENST00000536441.1	sestrin 3	260	Sites in UTR	1	0	0	1	0	mmu-miR-3535	0	-0.04	N/A
RAB21	ENST00000261263.3	RAB21, member RAS oncogene family	1823	Sites in UTR	1	0	0	1	0	mmu-miR-3535	0	-0.12	N/A
CLK4	ENST00000316308.4	CDC-like kinase 4	218	Sites in UTR	1	0	0	1	0	mmu-miR-3535	0	-0.07	N/A
RAB11A	ENST00000569896.1	RAB11A, member RAS oncogene family	5781	Sites in UTR	1	0	1	0	0	mmu-miR-3535	0	-0.28	N/A
FAM179A	ENST00000379558.4	family with sequence similarity 179, member A	21	Sites in UTR	1	0	0	1	0	mmu-miR-3535	0	-0.01	N/A
SRI	ENST00000265729.2	sorcin	278	Sites in UTR	1	0	1	0	0	mmu-miR-3535	0	-0.06	N/A
MATN2	ENST00000254898.5	matrilin 2	371	Sites in UTR	1	0	0	1	0	mmu-miR-3535	0	-0.18	N/A
ARHGAP29	ENST00000260526.6	Rho GTPase activating protein 29	451	Sites in UTR	1	0	0	1	0	mmu-miR-3535	0	-0.1	N/A
LMO7	ENST00000341547.4	LIM domain 7	4663	Sites in UTR	1	0	0	1	0	mmu-miR-3535	0	-0.14	N/A
TJP1	ENST00000346128.6	tight junction protein 1	140	Sites in UTR	1	0	0	1	0	mmu-miR-3535	0	-0.07	N/A
FIG4	ENST00000230124.3	FIG4 homolog, SAC1 lipid phosphatase domain containing (S. cerevisiae)	138	Sites in UTR	1	0	1	0	0	mmu-miR-3535	0	-0.15	N/A
MON1B	ENST00000248248.3	MON1 secretory trafficking family member B	910	Sites in UTR	1	0	0	1	0	mmu-miR-3535	0	-0.08	N/A
CCDC59	ENST00000256151.7	coiled-coil domain containing 59	140	Sites in UTR	1	0	0	1	0	mmu-miR-3535	0	-0.1	N/A
GLP2R	ENST00000262441.5	glucagon-like peptide 2 receptor	247	Sites in UTR	1	0	1	0	0	mmu-miR-3535	0	-0.22	N/A
CNKSR3	ENST00000607772.1	CNKSR family member 3	567	Sites in UTR	1	1	0	0	0	mmu-miR-3535	0	-0.03	N/A
DCAF10	ENST00000242323.7	DDB1 and CUL4 associated factor 10	433	Sites in UTR	2	0	0	2	1	mmu-miR-3535	0	-0.09	N/A
WNK1	ENST00000315939.6	WNK lysine deficient protein kinase 1	950	Sites in UTR	1	0	1	0	0	mmu-miR-3535	0	-0.09	N/A
RPS6KA6	ENST00000262752.2	ribosomal protein S6 kinase, 90kDa, polypeptide 6	156	Sites in UTR	1	0	0	1	0	mmu-miR-3535	0	-0.1	N/A
NUDCD2	ENST00000302764.4	NudC domain containing 2	308	Sites in UTR	1	0	1	0	0	mmu-miR-3535	0	-0.12	N/A
HMGN3	ENST00000275036.7	high mobility group nucleosomal binding domain 3	2124	Sites in UTR	2	0	0	2	0	mmu-miR-3535	0	-0.4	N/A
PQBP1	ENST00000376563.1	polyglutamine binding protein 1	1742	Sites in UTR	1	1	0	0	0	mmu-miR-3535	0	-0.76	N/A
CAST	ENST00000395812.2	calpastatin	4674	Sites in UTR	1	0	0	1	1	mmu-miR-3535	0	-0.14	N/A
DVL3	ENST00000313143.3	dishevelled segment polarity protein 3	373	Sites in UTR	1	0	1	0	0	mmu-miR-3535	0	-0.13	N/A
PPFIBP2	ENST00000533792.1	PTPRF interacting protein, binding protein 2 (liprin beta 2)	90	Sites in UTR	2	0	1	1	0	mmu-miR-3535	0	-0.03	N/A
RELT	ENST00000064780.2	RELT tumor necrosis factor receptor	412	Sites in UTR	1	0	0	1	0	mmu-miR-3535	0	-0.13	N/A
ELOVL6	ENST00000394607.3	ELOVL fatty acid elongase 6	901	Sites in UTR	1	0	0	1	0	mmu-miR-3535	0	-0.1	N/A
CPS1	ENST00000430249.2	carbamoyl-phosphate synthase 1, mitochondrial	11682	Sites in UTR	1	0	1	0	1	mmu-miR-3535	0	-0.19	N/A
ECHDC3	ENST00000379215.4	enoyl CoA hydratase domain containing 3	315	Sites in UTR	1	0	0	1	0	mmu-miR-3535	0	-0.12	N/A
BMPER	ENST00000297161.2	BMP binding endothelial regulator	723	Sites in UTR	1	1	0	0	0	mmu-miR-3535	0	-0.22	N/A
ARIH1	ENST00000379887.4	ariadne RBR E3 ubiquitin protein ligase 1	671	Sites in UTR	1	0	0	1	0	mmu-miR-3535	0	-0.06	N/A
RRAGC	ENST00000373001.3	Ras-related GTP binding C	1062	Sites in UTR	2	0	1	1	0	mmu-miR-3535	0	-0.32	N/A
CEP128	ENST00000281129.3	centrosomal protein 128kDa	280	Sites in UTR	1	1	0	0	1	mmu-miR-3535	0	-0.16	N/A
CCNG2	ENST00000316355.5	cyclin G2	1056	Sites in UTR	1	0	0	1	0	mmu-miR-3535	0	-0.1	N/A
KLHL5	ENST00000261425.3	kelch-like family member 5	366	Sites in UTR	1	0	0	1	0	mmu-miR-3535	0	-0.03	N/A
C8orf4	ENST00000315792.3	chromosome 8 open reading frame 4	3820	Sites in UTR	1	0	0	1	0	mmu-miR-3535	0	-0.2	N/A
SRSF3	ENST00000373715.6	serine/arginine-rich splicing factor 3	2593	Sites in UTR	1	0	1	0	0	mmu-miR-3535	0	-0.23	N/A
TNRC6C	ENST00000335749.4	trinucleotide repeat containing 6C	248	Sites in UTR	1	0	0	1	0	mmu-miR-3535	0	-0.02	N/A
LPHN2	ENST00000370715.1	latrophilin 2	407	Sites in UTR	1	0	0	1	0	mmu-miR-3535	0	-0.04	N/A
NFS1	ENST00000374092.4	NFS1 cysteine desulfurase	629	Sites in UTR	1	0	0	1	0	mmu-miR-3535	0	-0.14	N/A
PLAT	ENST00000270189.6	plasminogen activator, tissue	1452	Sites in UTR	2	1	1	0	0	mmu-miR-3535	0	-0.38	N/A
ISY1	ENST00000393295.3	ISY1 splicing factor homolog (S. cerevisiae)	897	Sites in UTR	1	0	1	0	0	mmu-miR-3535	0	-0.1	N/A
PEX7	ENST00000541292.1	peroxisomal biogenesis factor 7	661	Sites in UTR	1	0	0	1	0	mmu-miR-3535	0	-0.14	N/A
HSPA2	ENST00000394709.1	heat shock 70kDa protein 2	600	Sites in UTR	1	0	0	1	1	mmu-miR-3535	0	-0.09	N/A
STX7	ENST00000367941.2	syntaxin 7	1395	Sites in UTR	1	0	0	1	0	mmu-miR-3535	0	-0.09	N/A
LIPC	ENST00000433326.2	lipase, hepatic	1507	Sites in UTR	1	0	0	1	0	mmu-miR-3535	0	-0.12	N/A
FADS1	ENST00000350997.7	fatty acid desaturase 1	1170	Sites in UTR	1	0	0	1	0	mmu-miR-3535	0	-0.03	N/A
GABARAP	ENST00000302386.5	GABA(A) receptor-associated protein	10137	Sites in UTR	1	0	0	1	0	mmu-miR-3535	0	-0.24	N/A
MYCBP2	ENST00000544440.2	MYC binding protein 2, E3 ubiquitin protein ligase	343	Sites in UTR	1	0	0	1	0	mmu-miR-3535	0	-0.17	N/A
NTMT1	ENST00000372481.3	N-terminal Xaa-Pro-Lys N-methyltransferase 1	1628	Sites in UTR	1	0	1	0	0	mmu-miR-3535	0	-0.24	N/A
CCDC80	ENST00000206423.3	coiled-coil domain containing 80	570	Sites in UTR	1	0	0	1	0	mmu-miR-3535	0	-0.12	N/A
RAB40B	ENST00000571995.1	RAB40B, member RAS oncogene family	495	Sites in UTR	1	0	0	1	0	mmu-miR-3535	0	-0.1	N/A
C12orf49	ENST00000261318.3	chromosome 12 open reading frame 49	673	Sites in UTR	1	0	0	1	0	mmu-miR-3535	0	-0.08	N/A
PPIL2	ENST00000406385.1	peptidylprolyl isomerase (cyclophilin)-like 2	1911	Sites in UTR	1	0	0	1	0	mmu-miR-3535	0	-0.1	N/A
RNF115	ENST00000369291.5	ring finger protein 115	757	Sites in UTR	1	0	0	1	0	mmu-miR-3535	0	-0.14	N/A
PLCG1	ENST00000244007.3	phospholipase C, gamma 1	69	Sites in UTR	1	0	0	1	1	mmu-miR-3535	0	-0.03	N/A
EXD2	ENST00000409018.3	exonuclease 3'-5' domain containing 2	3135	Sites in UTR	1	0	0	1	0	mmu-miR-3535	0	-0.06	N/A
EIF2AK1	ENST00000199389.6	eukaryotic translation initiation factor 2-alpha kinase 1	1726	Sites in UTR	1	0	0	1	0	mmu-miR-3535	0	-0.01	N/A
STRN	ENST00000263918.4	striatin, calmodulin binding protein	476	Sites in UTR	1	0	0	1	1	mmu-miR-3535	0	-0.02	N/A
CPE	ENST00000402744.4	carboxypeptidase E	282	Sites in UTR	1	0	0	1	1	mmu-miR-3535	0	-0.06	N/A
MITF	ENST00000328528.6	microphthalmia-associated transcription factor	593	Sites in UTR	1	0	1	0	2	mmu-miR-3535	0	-0.13	N/A
RP11-210M15.2	ENST00000559008.1	Uncharacterized protein	5	Sites in UTR	2	0	1	1	0	mmu-miR-3535	0	-0.4	N/A
RBM23	ENST00000555209.1	RNA binding motif protein 23	1540	Sites in UTR	1	1	0	0	0	mmu-miR-3535	0	-0.38	N/A
EXT1	ENST00000378204.2	exostosin glycosyltransferase 1	694	Sites in UTR	1	0	0	1	0	mmu-miR-3535	0	-0.1	N/A
TMEM74	ENST00000297459.3	transmembrane protein 74	5	Sites in UTR	1	1	0	0	0	mmu-miR-3535	0	-0.4	N/A
USP3	ENST00000380324.3	ubiquitin specific peptidase 3	583	Sites in UTR	1	0	1	0	0	mmu-miR-3535	0	-0.03	N/A
MS4A2	ENST00000278888.3	membrane-spanning 4-domains, subfamily A, member 2	5	Sites in UTR	2	0	1	1	0	mmu-miR-3535	0	-0.4	N/A
ERLIN2	ENST00000276461.5	ER lipid raft associated 2	887	Sites in UTR	1	0	0	1	0	mmu-miR-3535	0	-0.1	N/A
AFF3	ENST00000409236.2	AF4/FMR2 family, member 3	296	Sites in UTR	1	0	1	0	0	mmu-miR-3535	0	-0.02	N/A
TPD52	ENST00000379096.5	tumor protein D52	4585	Sites in UTR	1	0	0	1	0	mmu-miR-3535	0	-0.14	N/A
MAF	ENST00000393350.1	v-maf avian musculoaponeurotic fibrosarcoma oncogene homolog	608	Sites in UTR	1	0	0	1	0	mmu-miR-3535	0	-0.16	N/A
ANGPT4	ENST00000381922.3	angiopoietin 4	5	Sites in UTR	2	1	0	1	0	mmu-miR-3535	0	-0.31	N/A
PSMD9	ENST00000541212.1	proteasome (prosome, macropain) 26S subunit, non-ATPase, 9	1981	Sites in UTR	1	0	1	0	0	mmu-miR-3535	0	-0.28	N/A
HUNK	ENST00000270112.2	hormonally up-regulated Neu-associated kinase	85	Sites in UTR	1	0	0	1	0	mmu-miR-3535	0	-0.01	N/A
CCS	ENST00000533244.1	copper chaperone for superoxide dismutase	2980	Sites in UTR	1	0	1	0	1	mmu-miR-3535	0	-0.22	N/A
CCDC6	ENST00000263102.6	coiled-coil domain containing 6	193	Sites in UTR	1	0	1	0	0	mmu-miR-3535	0	-0.02	N/A
SF3B5	ENST00000367569.2	splicing factor 3b, subunit 5, 10kDa	16144	Sites in UTR	2	0	2	0	0	mmu-miR-3535	0	-0.51	N/A
ZBTB20	ENST00000462705.1	zinc finger and BTB domain containing 20	5	Sites in UTR	4	1	2	1	2	mmu-miR-3535	0	-0.25	N/A
GABRB1	ENST00000295454.3	gamma-aminobutyric acid (GABA) A receptor, beta 1	5	Sites in UTR	2	1	0	1	1	mmu-miR-3535	0	-0.25	N/A
VPS35	ENST00000299138.7	vacuolar protein sorting 35 homolog (S. cerevisiae)	1801	Sites in UTR	1	0	1	0	0	mmu-miR-3535	0	-0.18	N/A
TLR5	ENST00000540964.1	toll-like receptor 5	5	Sites in UTR	1	1	0	0	0	mmu-miR-3535	0	-0.27	N/A
PSMB2	ENST00000373237.3	proteasome (prosome, macropain) subunit, beta type, 2	19765	Sites in UTR	1	0	1	0	0	mmu-miR-3535	0	-0.25	N/A
DNAH8	ENST00000359357.3	dynein, axonemal, heavy chain 8	5	Sites in UTR	1	0	1	0	0	mmu-miR-3535	0	-0.3	N/A
TRAT1	ENST00000295756.6	T cell receptor associated transmembrane adaptor 1	5	Sites in UTR	1	0	0	1	0	mmu-miR-3535	0	-0.25	N/A
PAX6	ENST00000419022.1	paired box 6	191	Sites in UTR	1	0	1	0	2	mmu-miR-3535	0	-0.02	N/A
C14orf23	ENST00000399387.4	chromosome 14 open reading frame 23	5	Sites in UTR	1	0	0	1	1	mmu-miR-3535	0	-0.24	N/A
F2	ENST00000311907.5	coagulation factor II (thrombin)	3672	Sites in UTR	1	0	1	0	0	mmu-miR-3535	0	-0.26	N/A
MTHFD1	ENST00000216605.8	methylenetetrahydrofolate dehydrogenase (NADP+ dependent) 1, methenyltetrahydrofolate cyclohydrolase, formyltetrahydrofolate synthetase	4677	Sites in UTR	1	0	1	0	0	mmu-miR-3535	0	-0.15	N/A
DCUN1D5	ENST00000260247.5	DCN1, defective in cullin neddylation 1, domain containing 5	1486	Sites in UTR	1	1	0	0	2	mmu-miR-3535	0	-0.14	N/A
DNASE1L3	ENST00000486455.1	deoxyribonuclease I-like 3	5	Sites in UTR	1	0	1	0	0	mmu-miR-3535	0	-0.24	N/A
ELF1	ENST00000442101.1	E74-like factor 1 (ets domain transcription factor)	466	Sites in UTR	1	0	0	1	0	mmu-miR-3535	0	-0.14	N/A
TMEM179	ENST00000556573.1	transmembrane protein 179	5	Sites in UTR	1	0	1	0	0	mmu-miR-3535	0	-0.22	N/A
GPR25	ENST00000304244.2	G protein-coupled receptor 25	5	Sites in UTR	1	0	0	1	0	mmu-miR-3535	0	-0.23	N/A
GPR22	ENST00000304402.4	G protein-coupled receptor 22	5	Sites in UTR	1	0	0	1	1	mmu-miR-3535	0	-0.19	N/A
FAM19A1	ENST00000478136.1	family with sequence similarity 19 (chemokine (C-C motif)-like), member A1	5	Sites in UTR	1	0	0	1	0	mmu-miR-3535	0	-0.19	N/A
CLIC4	ENST00000374379.4	chloride intracellular channel 4	226	Sites in UTR	1	0	0	1	0	mmu-miR-3535	0	-0.02	N/A
NNT	ENST00000264663.5	nicotinamide nucleotide transhydrogenase	2771	Sites in UTR	1	0	1	0	0	mmu-miR-3535	0	-0.22	N/A
CNNM2	ENST00000369878.4	cyclin M2	517	Sites in UTR	2	0	0	2	0	mmu-miR-3535	0	-0.02	N/A
C18orf42	ENST00000580650.1	chromosome 18 open reading frame 42	5	Sites in UTR	1	0	0	1	0	mmu-miR-3535	0	-0.19	N/A
ARMC2	ENST00000392644.4	armadillo repeat containing 2	9	Sites in UTR	1	1	0	0	0	mmu-miR-3535	0	-0.36	N/A
COLEC10	ENST00000332843.2	collectin sub-family member 10 (C-type lectin)	5	Sites in UTR	2	0	0	2	0	mmu-miR-3535	0	-0.23	N/A
PTAFR	ENST00000373857.3	platelet-activating factor receptor	5	Sites in UTR	1	0	0	1	0	mmu-miR-3535	0	-0.13	N/A
SAMD15	ENST00000216471.4	sterile alpha motif domain containing 15	5	Sites in UTR	1	0	0	1	0	mmu-miR-3535	0	-0.17	N/A
CD84	ENST00000534968.1	CD84 molecule	5	Sites in UTR	1	0	0	1	0	mmu-miR-3535	0	-0.15	N/A
DHFR	ENST00000511032.1	dihydrofolate reductase	5	Sites in UTR	1	0	0	1	0	mmu-miR-3535	0	-0.15	N/A
ATP1B4	ENST00000218008.3	ATPase, Na+/K+ transporting, beta 4 polypeptide	5	Sites in UTR	1	0	1	0	0	mmu-miR-3535	0	-0.15	N/A
ILVBL	ENST00000263383.3	ilvB (bacterial acetolactate synthase)-like	3333	Sites in UTR	1	1	0	0	0	mmu-miR-3535	0	-0.42	N/A
AQP6	ENST00000315520.5	aquaporin 6, kidney specific	5	Sites in UTR	1	0	0	1	0	mmu-miR-3535	0	-0.14	N/A
KCNJ13	ENST00000409779.1	potassium inwardly-rectifying channel, subfamily J, member 13	5	Sites in UTR	1	0	0	1	0	mmu-miR-3535	0	-0.16	N/A
ASB15	ENST00000451558.1	ankyrin repeat and SOCS box containing 15	5	Sites in UTR	2	0	2	0	0	mmu-miR-3535	0	-0.15	N/A
PIGP	ENST00000360525.4	phosphatidylinositol glycan anchor biosynthesis, class P	1621	Sites in UTR	1	0	1	0	0	mmu-miR-3535	0	-0.1	N/A
CNTNAP5	ENST00000431078.1	contactin associated protein-like 5	5	Sites in UTR	2	0	1	1	1	mmu-miR-3535	0	-0.17	N/A
EID1	ENST00000530028.2	EP300 interacting inhibitor of differentiation 1	6579	Sites in UTR	1	0	0	1	0	mmu-miR-3535	0	-0.23	N/A
CTNNA2	ENST00000496558.1	catenin (cadherin-associated protein), alpha 2	5	Sites in UTR	1	0	1	0	0	mmu-miR-3535	0	-0.14	N/A
IL5RA	ENST00000446632.2	interleukin 5 receptor, alpha	5	Sites in UTR	1	1	0	0	0	mmu-miR-3535	0	-0.17	N/A
BSND	ENST00000371265.4	Bartter syndrome, infantile, with sensorineural deafness (Barttin)	5	Sites in UTR	1	0	1	0	0	mmu-miR-3535	0	-0.11	N/A
ADAD1	ENST00000388724.2	adenosine deaminase domain containing 1 (testis-specific)	5	Sites in UTR	1	0	0	1	0	mmu-miR-3535	0	-0.13	N/A
CTSO	ENST00000433477.3	cathepsin O	5	Sites in UTR	1	0	0	1	0	mmu-miR-3535	0	-0.1	N/A
EBF4	ENST00000380648.4	early B-cell factor 4	1194	Sites in UTR	1	0	1	0	0	mmu-miR-3535	0	-0.14	N/A
WIZ	ENST00000389282.4	widely interspaced zinc finger motifs	1321	Sites in UTR	1	1	0	0	1	mmu-miR-3535	0	-0.06	N/A
MYOM2	ENST00000262113.4	myomesin 2	9	Sites in UTR	2	0	2	0	0	mmu-miR-3535	0	-0.14	N/A
SLC19A1	ENST00000311124.4	solute carrier family 19 (folate transporter), member 1	463	Sites in UTR	1	0	0	1	0	mmu-miR-3535	0	-0.07	N/A
ETFA	ENST00000557943.1	electron-transfer-flavoprotein, alpha polypeptide	4745	Sites in UTR	1	0	1	0	0	mmu-miR-3535	0	-0.19	N/A
ITGA1	ENST00000282588.6	integrin, alpha 1	400	Sites in UTR	1	0	1	0	0	mmu-miR-3535	0	-0.02	N/A
KLHL30	ENST00000409223.1	kelch-like family member 30	5	Sites in UTR	1	0	1	0	0	mmu-miR-3535	0	-0.12	N/A
XRCC5	ENST00000392133.3	X-ray repair complementing defective repair in Chinese hamster cells 5 (double-strand-break rejoining)	14802	Sites in UTR	2	1	1	0	0	mmu-miR-3535	0	-0.14	N/A
SOX30	ENST00000265007.6	SRY (sex determining region Y)-box 30	5	Sites in UTR	1	0	0	1	0	mmu-miR-3535	0	-0.1	N/A
AC002472.13	ENST00000543388.1	Leucine-rich repeat-containing protein LOC400891	5	Sites in UTR	1	0	0	1	0	mmu-miR-3535	0	-0.09	N/A
KANSL1L	ENST00000281772.9	KAT8 regulatory NSL complex subunit 1-like	5	Sites in UTR	1	0	0	1	0	mmu-miR-3535	0	-0.11	N/A
HCN1	ENST00000303230.4	hyperpolarization activated cyclic nucleotide-gated potassium channel 1	5	Sites in UTR	1	0	0	1	0	mmu-miR-3535	0	-0.08	N/A
METTL24	ENST00000338882.4	methyltransferase like 24	5	Sites in UTR	1	0	0	1	0	mmu-miR-3535	0	-0.04	N/A
PPP1R3A	ENST00000284601.3	protein phosphatase 1, regulatory subunit 3A	5	Sites in UTR	2	0	0	2	0	mmu-miR-3535	0	-0.03	N/A
ITGB1BP1	ENST00000360635.3	integrin beta 1 binding protein 1	14310	Sites in UTR	1	0	1	0	0	mmu-miR-3535	0	-0.21	N/A
ACAT1	ENST00000265838.4	acetyl-CoA acetyltransferase 1	597	Sites in UTR	1	1	0	0	0	mmu-miR-3535	0	-0.73	N/A
VCAN	ENST00000265077.3	versican	542	Sites in UTR	1	0	0	1	0	mmu-miR-3535	0	-0.03	N/A
ZNF697	ENST00000421812.2	zinc finger protein 697	43	Sites in UTR	1	0	1	0	0	mmu-miR-3535	0	-0.27	N/A
APEX1	ENST00000557054.1	APEX nuclease (multifunctional DNA repair enzyme) 1	15798	Sites in UTR	1	0	1	0	0	mmu-miR-3535	0	-0.33	N/A
DUSP2	ENST00000288943.4	dual specificity phosphatase 2	41	Sites in UTR	1	1	0	0	0	mmu-miR-3535	0	-0.26	N/A
GRAP2	ENST00000344138.4	GRB2-related adaptor protein 2	5	Sites in UTR	1	0	0	1	0	mmu-miR-3535	0	-0.06	N/A
SLC16A3	ENST00000581287.1	solute carrier family 16 (monocarboxylate transporter), member 3	16333	Sites in UTR	1	0	1	0	0	mmu-miR-3535	0	-0.05	N/A
ZNF8	ENST00000608843.1	zinc finger protein 8	24	Sites in UTR	2	0	0	2	0	mmu-miR-3535	0	-0.15	N/A
ASTN1	ENST00000361833.2	astrotactin 1	9	Sites in UTR	1	0	1	0	0	mmu-miR-3535	0	-0.06	N/A
PSTPIP1	ENST00000558012.1	proline-serine-threonine phosphatase interacting protein 1	19	Sites in UTR	1	0	0	1	0	mmu-miR-3535	0	-0.11	N/A
TYRP1	ENST00000388918.5	tyrosinase-related protein 1	16	Sites in UTR	1	0	0	1	0	mmu-miR-3535	0	-0.1	N/A
TIMD4	ENST00000274532.2	T-cell immunoglobulin and mucin domain containing 4	10	Sites in UTR	1	0	0	1	0	mmu-miR-3535	0	-0.12	N/A
SMARCD1	ENST00000394963.4	SWI/SNF related, matrix associated, actin dependent regulator of chromatin, subfamily d, member 1	952	Sites in UTR	1	0	0	1	0	mmu-miR-3535	0	-0.06	N/A
EPHX2	ENST00000521400.1	epoxide hydrolase 2, cytoplasmic	6881	Sites in UTR	1	0	1	0	0	mmu-miR-3535	0	-0.08	N/A
DMGDH	ENST00000380311.4	dimethylglycine dehydrogenase	17	Sites in UTR	1	0	0	1	0	mmu-miR-3535	0	-0.15	N/A
RAI14	ENST00000265109.3	retinoic acid induced 14	2228	Sites in UTR	1	0	0	1	0	mmu-miR-3535	0	-0.13	N/A
CAPZA2	ENST00000361183.3	capping protein (actin filament) muscle Z-line, alpha 2	2065	Sites in UTR	1	0	0	1	0	mmu-miR-3535	0	-0.02	N/A
ALG10	ENST00000538927.1	ALG10, alpha-1,2-glucosyltransferase	18	Sites in UTR	1	0	0	1	0	mmu-miR-3535	0	-0.15	N/A
AKAP6	ENST00000557272.1	A kinase (PRKA) anchor protein 6	5	Sites in UTR	1	0	0	1	0	mmu-miR-3535	0	-0.05	N/A
SHROOM4	ENST00000376020.2	shroom family member 4	5	Sites in UTR	1	0	0	1	0	mmu-miR-3535	0	-0.01	N/A
ACSM2A	ENST00000573854.1	acyl-CoA synthetase medium-chain family member 2A	34	Sites in UTR	1	0	1	0	0	mmu-miR-3535	0	-0.14	N/A
BDH2	ENST00000296424.4	3-hydroxybutyrate dehydrogenase, type 2	57	Sites in UTR	1	0	0	1	0	mmu-miR-3535	0	-0.2	N/A
SCN1A	ENST00000423058.2	sodium channel, voltage-gated, type I, alpha subunit	21	Sites in UTR	2	0	0	2	0	mmu-miR-3535	0	-0.04	N/A
PLSCR1	ENST00000342435.4	phospholipid scramblase 1	220	Sites in UTR	1	1	0	0	0	mmu-miR-3535	0	-0.39	N/A
DMKN	ENST00000472252.2	dermokine	660	Sites in UTR	1	0	0	1	0	mmu-miR-3535	0	-0.12	N/A
CCNO	ENST00000282572.4	cyclin O	55	Sites in UTR	1	0	1	0	0	mmu-miR-3535	0	-0.2	N/A
GPC5	ENST00000377067.3	glypican 5	65	Sites in UTR	1	0	0	1	0	mmu-miR-3535	0	-0.01	N/A
ZNF436	ENST00000314011.4	zinc finger protein 436	73	Sites in UTR	1	0	1	0	0	mmu-miR-3535	0	-0.13	N/A
CHIC2	ENST00000263921.3	cysteine-rich hydrophobic domain 2	2509	Sites in UTR	1	0	1	0	0	mmu-miR-3535	0	-0.18	N/A
FOSL2	ENST00000379619.1	FOS-like antigen 2	2255	Sites in UTR	1	1	0	0	0	mmu-miR-3535	0	-0.08	N/A
NKD1	ENST00000268459.3	naked cuticle homolog 1 (Drosophila)	26	Sites in UTR	1	0	0	1	0	mmu-miR-3535	0	-0.01	N/A
AHI1	ENST00000417892.2	Abelson helper integration site 1	72	Sites in UTR	1	1	0	0	0	mmu-miR-3535	0	-0.22	N/A
DDX6	ENST00000264018.4	DEAD (Asp-Glu-Ala-Asp) box helicase 6	11	Sites in UTR	1	0	0	1	0	mmu-miR-3535	0	-0.07	N/A
TTC39A	ENST00000530004.1	tetratricopeptide repeat domain 39A	174	Sites in UTR	1	0	0	1	0	mmu-miR-3535	0	-0.19	N/A
AGPAT3	ENST00000291572.8	1-acylglycerol-3-phosphate O-acyltransferase 3	2443	Sites in UTR	1	0	0	1	0	mmu-miR-3535	0	-0.14	N/A
CRHR2	ENST00000506074.2	corticotropin releasing hormone receptor 2	5	Sites in UTR	1	1	0	0	0	mmu-miR-3535	0	-0.19	N/A
ABHD15	ENST00000307201.4	abhydrolase domain containing 15	240	Sites in UTR	1	0	1	0	0	mmu-miR-3535	0	-0.15	N/A
BNIP3	ENST00000368636.4	BCL2/adenovirus E1B 19kDa interacting protein 3	203	Sites in UTR	1	1	0	0	1	mmu-miR-3535	0	-0.52	N/A
TLR4	ENST00000355622.6	toll-like receptor 4	47	Sites in UTR	1	0	0	1	0	mmu-miR-3535	0	-0.01	N/A
ACSM2B	ENST00000329697.6	acyl-CoA synthetase medium-chain family member 2B	37	Sites in UTR	1	0	1	0	0	mmu-miR-3535	0	-0.13	N/A
DNAJB4	ENST00000370763.5	DnaJ (Hsp40) homolog, subfamily B, member 4	633	Sites in UTR	1	1	0	0	0	mmu-miR-3535	0	-0.23	N/A
NCOA7	ENST00000392477.2	nuclear receptor coactivator 7	2967	Sites in UTR	1	1	0	0	0	mmu-miR-3535	0	-0.05	N/A
SH3TC2	ENST00000502274.1	SH3 domain and tetratricopeptide repeats 2	31	Sites in UTR	1	0	0	1	0	mmu-miR-3535	0	-0.06	N/A
DCC	ENST00000442544.2	deleted in colorectal carcinoma	5	Sites in UTR	1	0	1	0	2	mmu-miR-3535	0	-0.02	N/A
MMADHC	ENST00000303319.5	methylmalonic aciduria (cobalamin deficiency) cblD type, with homocystinuria	250	Sites in UTR	1	0	1	0	0	mmu-miR-3535	0	-0.15	N/A
MPP5	ENST00000261681.4	membrane protein, palmitoylated 5 (MAGUK p55 subfamily member 5)	354	Sites in UTR	1	0	0	1	0	mmu-miR-3535	0	-0.12	N/A
PPAP2B	ENST00000371250.3	phosphatidic acid phosphatase type 2B	81	Sites in UTR	1	0	0	1	0	mmu-miR-3535	0	-0.07	N/A
AGTPBP1	ENST00000376083.3	ATP/GTP binding protein 1	187	Sites in UTR	1	0	1	0	0	mmu-miR-3535	0	-0.15	N/A
ABCB11	ENST00000263817.6	ATP-binding cassette, sub-family B (MDR/TAP), member 11	5	Sites in UTR	1	0	0	1	1	mmu-miR-3535	0	-0.01	N/A
TSC22D2	ENST00000361875.3	TSC22 domain family, member 2	1062	Sites in UTR	1	0	0	1	1	mmu-miR-3535	0	-0.01	N/A
SEC23IP	ENST00000369075.3	SEC23 interacting protein	765	Sites in UTR	1	0	1	0	0	mmu-miR-3535	0	-0.03	N/A
MEIS1	ENST00000444274.2	Meis homeobox 1	533	Sites in UTR	1	0	0	1	0	mmu-miR-3535	0	-0.11	N/A
NRXN3	ENST00000281127.7	neurexin 3	14	Sites in UTR	1	0	0	1	0	mmu-miR-3535	0	-0.05	N/A
PON1	ENST00000222381.3	paraoxonase 1	64	Sites in UTR	1	0	1	0	0	mmu-miR-3535	0	-0.28	N/A
CDC73	ENST00000367435.3	cell division cycle 73	579	Sites in UTR	1	0	1	0	4	mmu-miR-3535	0	-0.06	N/A
SRSF9	ENST00000229390.3	serine/arginine-rich splicing factor 9	946	Sites in UTR	1	1	0	0	0	mmu-miR-3535	0	-0.53	N/A
RRN3	ENST00000198767.6	RRN3 RNA polymerase I transcription factor homolog (S. cerevisiae)	470	Sites in UTR	1	0	0	1	0	mmu-miR-3535	0	-0.11	N/A
SLC25A4	ENST00000281456.6	solute carrier family 25 (mitochondrial carrier; adenine nucleotide translocator), member 4	1169	Sites in UTR	1	0	0	1	0	mmu-miR-3535	0	-0.05	N/A
NFIB	ENST00000397575.3	nuclear factor I/B	1149	Sites in UTR	1	0	0	1	1	mmu-miR-3535	0	-0.03	N/A
SERPINB1	ENST00000380739.5	serpin peptidase inhibitor, clade B (ovalbumin), member 1	660	Sites in UTR	1	0	0	1	0	mmu-miR-3535	0	-0.26	N/A
RCSD1	ENST00000367854.3	RCSD domain containing 1	32	Sites in UTR	1	0	0	1	0	mmu-miR-3535	0	-0.01	N/A
MURC	ENST00000307584.5	muscle-related coiled-coil protein	75	Sites in UTR	1	0	0	1	0	mmu-miR-3535	0	-0.1	N/A
HINT1	ENST00000304043.5	histidine triad nucleotide binding protein 1	15834	Sites in UTR	1	0	0	1	0	mmu-miR-3535	0	-0.2	N/A
PLA2G12A	ENST00000243501.5	phospholipase A2, group XIIA	214	Sites in UTR	1	1	0	0	0	mmu-miR-3535	0	-0.4	N/A
CYB5A	ENST00000299438.9	cytochrome b5 type A (microsomal)	549	Sites in UTR	1	0	0	1	0	mmu-miR-3535	0	-0.21	N/A
RLIM	ENST00000332687.6	ring finger protein, LIM domain interacting	662	Sites in UTR	1	0	1	0	0	mmu-miR-3535	0	-0.02	N/A
MEF2C	ENST00000340208.5	myocyte enhancer factor 2C	70	Sites in UTR	2	0	1	1	0	mmu-miR-3535	0	-0.09	N/A
PTPLA	ENST00000361271.3	protein tyrosine phosphatase-like (proline instead of catalytic arginine), member A	826	Sites in UTR	1	0	0	1	0	mmu-miR-3535	0	-0.14	N/A
KRBA1	ENST00000255992.10	KRAB-A domain containing 1	747	Sites in UTR	1	0	0	1	0	mmu-miR-3535	0	-0.01	N/A
SMLR1	ENST00000541421.2	small leucine-rich protein 1	35	Sites in UTR	1*	0	0	0	1	mmu-miR-3535	N/A	N/A	N/A
EML5	ENST00000554922.1	echinoderm microtubule associated protein like 5	60	Sites in UTR	1*	0	0	0	1	mmu-miR-3535	N/A	N/A	N/A
FMN1	ENST00000334528.9	formin 1	25	Sites in UTR	1*	0	0	0	1	mmu-miR-3535	N/A	N/A	N/A
MBP	ENST00000397863.1	myelin basic protein	96	Sites in UTR	1*	0	0	0	1	mmu-miR-3535	N/A	N/A	N/A
ACAD11	ENST00000355458.3	acyl-CoA dehydrogenase family, member 11	420	Sites in UTR	1*	0	0	0	1	mmu-miR-3535	N/A	N/A	N/A
PRKCA	ENST00000413366.3	protein kinase C, alpha	726	Sites in UTR	1*	0	0	0	1	mmu-miR-3535	N/A	N/A	N/A
S100A8	ENST00000368732.1	S100 calcium binding protein A8	5	Sites in UTR	1*	0	0	0	1	mmu-miR-3535	N/A	N/A	N/A
MEP1A	ENST00000230588.4	meprin A, alpha (PABA peptide hydrolase)	8	Sites in UTR	1*	0	0	0	1	mmu-miR-3535	N/A	N/A	N/A

## Sheet: miR-196a
Ortholog of target gene	Representative transcript	Gene name	Number of 3P-seq tags supporting UTR + 5	Conserved sites				Poorly conserved sites				6mer sites	Representative miRNA	Cumulative weighted context++ score	Total context++ score	Aggregate PCT	Previous TargetScan publication(s)
				total	8mer	7mer-m8	7mer-A1	total	8mer	7mer-m8	7mer-A1
HOXC8	ENST00000040584.4	homeobox C8	5	4*	2	1	0	2	0	1	1	0	mmu-miR-196a-5p	-2.55	-2.55	> 0.99	2005, 2007, 2011
HOXA7	ENST00000242159.3	homeobox A7	27	4	4	0	0	0	0	0	0	1	mmu-miR-196b-5p	-2.22	-2.23	0.98	2007, 2009, 2011
HOXB8	ENST00000239144.4	homeobox B8	9	1*	0	0	0	0	0	0	0	0	mmu-miR-196a-5p	-1.22	-1.22	ORF	2011
NR6A1	ENST00000487099.2	nuclear receptor subfamily 6, group A, member 1	1082	4	0	4	0	0	0	0	0	8	mmu-miR-196a-5p	-1.1	-1.12	> 0.99
HAND1	ENST00000231121.2	heart and neural crest derivatives expressed 1	5	1	1	0	0	1	0	0	1	1	mmu-miR-196a-5p	-0.99	-0.99	0.72	2005, 2007, 2009, 2011
HMGA2	ENST00000403681.2	high mobility group AT-hook 2	8021	2	0	2	0	1	0	1	0	1	mmu-miR-196b-5p	-0.98	-0.99	0.96	2005, 2007, 2009, 2011
HOXB7	ENST00000239165.7	homeobox B7	6	1	1	0	0	0	0	0	0	1	mmu-miR-196a-5p	-0.83	-0.83	0.72	2005, 2007, 2009, 2011
RP1-170O19.20	ENST00000470747.4	Uncharacterized protein	151	2	0	1	1	0	0	0	0	1	mmu-miR-196b-5p	-0.7	-0.76	0.91
EPC2	ENST00000258484.6	enhancer of polycomb homolog 2 (Drosophila)	152	1	0	1	0	2	0	2	0	0	mmu-miR-196a-5p	-0.69	-0.85	0.89	2005, 2007, 2009, 2011
HOXA5	ENST00000222726.3	homeobox A5	63	1	1	0	0	0	0	0	0	0	mmu-miR-196a-5p	-0.68	-0.68	0.66	2005, 2007, 2009, 2011
LIN28B	ENST00000345080.4	lin-28 homolog B (C. elegans)	118	2	0	2	0	1	0	1	0	2	mmu-miR-196b-5p	-0.67	-0.67	0.97	2007, 2009, 2011
HOXA9	ENST00000396345.1	homeobox A9	151	2	0	1	1	0	0	0	0	1	mmu-miR-196b-5p	-0.65	-0.7	0.87	2007, 2009, 2011
CCDC39	ENST00000273654.4	coiled-coil domain containing 39	5	1	1	0	0	1	0	1	0	0	mmu-miR-196a-5p	-0.6	-0.6	< 0.1
VSNL1	ENST00000406397.1	visinin-like 1	89	1	1	0	0	0	0	0	0	0	mmu-miR-196a-5p	-0.59	-0.59	0.72	2005, 2007, 2009, 2011
FAM222B	ENST00000582266.1	family with sequence similarity 222, member B	100	1	0	1	0	1	0	1	0	1	mmu-miR-196a-5p	-0.59	-0.61	< 0.1
NRXN1	ENST00000342183.5	neurexin 1	5	2	0	1	1	1	0	1	0	0	mmu-miR-196a-5p	-0.58	-0.58	0.7	2007, 2011
ZBTB26	ENST00000373656.3	zinc finger and BTB domain containing 26	83	2	0	1	1	0	0	0	0	1	mmu-miR-196a-5p	-0.57	-0.59	0.88	2005, 2007
ZCCHC3	ENST00000382352.3	zinc finger, CCHC domain containing 3	1328	1	0	1	0	1	0	1	0	0	mmu-miR-196a-5p	-0.56	-0.56	0.8	2011
HOXB6	ENST00000484302.2	homeobox B6	12	1	1	0	0	0	0	0	0	0	mmu-miR-196a-5p	-0.55	-0.55	0.71	2005, 2007, 2009, 2011
FOXM1	ENST00000342628.2	forkhead box M1	1476	1	1	0	0	0	0	0	0	0	mmu-miR-196a-5p	-0.52	-0.53	0.12
ZMYND11	ENST00000381591.1	zinc finger, MYND-type containing 11	43	2	0	2	0	0	0	0	0	0	mmu-miR-196b-5p	-0.52	-0.57	0.96	2005, 2007, 2009, 2011
ING5	ENST00000313552.6	inhibitor of growth family, member 5	529	1	0	1	0	0	0	0	0	0	mmu-miR-196a-5p	-0.52	-0.52	0.85	2005, 2007, 2009, 2011
PACRGL	ENST00000502374.1	PARK2 co-regulated-like	314	1	1	0	0	0	0	0	0	0	mmu-miR-196a-5p	-0.52	-0.72	0.26	2009, 2011
LETMD1	ENST00000380123.2	LETM1 domain containing 1	1619	1	0	1	0	1	0	0	1	1	mmu-miR-196a-5p	-0.51	-0.51	< 0.1
NCS1	ENST00000372398.3	neuronal calcium sensor 1	1083	1	0	1	0	0	0	0	0	1	mmu-miR-196a-5p	-0.5	-0.51	0.83	2009, 2011
NME4	ENST00000219479.2	NME/NM23 nucleoside diphosphate kinase 4	4249	1	0	1	0	0	0	0	0	0	mmu-miR-196a-5p	-0.49	-0.49	0.79	2005, 2007, 2009, 2011
LCOR	ENST00000371103.3	ligand dependent nuclear receptor corepressor	94	2	0	2	0	1	0	1	0	1	mmu-miR-196a-5p	-0.49	-0.5	0.96	2007, 2009, 2011
TMX1	ENST00000457354.2	thioredoxin-related transmembrane protein 1	3176	1	0	1	0	0	0	0	0	0	mmu-miR-196a-5p	-0.49	-0.49	0.62	2011
EXOC5	ENST00000413566.2	exocyst complex component 5	242	1	0	1	0	1	0	1	0	1	mmu-miR-196a-5p	-0.48	-0.49	0.43	2011
ATP8B4	ENST00000284509.6	ATPase, class I, type 8B, member 4	5	1	1	0	0	2	1	0	1	0	mmu-miR-196b-5p	-0.48	-0.48	0.22	2009, 2011
DDX19B	ENST00000288071.6	DEAD (Asp-Glu-Ala-Asp) box polypeptide 19B	690	1	1	0	0	0	0	0	0	0	mmu-miR-196b-5p	-0.48	-0.48	0.69	2007, 2009, 2011
PSMD11	ENST00000261712.3	proteasome (prosome, macropain) 26S subunit, non-ATPase, 11	189	1	1	0	0	0	0	0	0	0	mmu-miR-196a-5p	-0.48	-0.56	0.72
TSPAN12	ENST00000222747.3	tetraspanin 12	554	1	1	0	0	0	0	0	0	0	mmu-miR-196a-5p	-0.47	-0.48	0.25	2007, 2009, 2011
PPP6R2	ENST00000359139.3	protein phosphatase 6, regulatory subunit 2	1255	1	0	1	0	0	0	0	0	2	mmu-miR-196b-5p	-0.46	-0.5	0.85	2007, 2009, 2011
DDX19A	ENST00000302243.7	DEAD (Asp-Glu-Ala-Asp) box polypeptide 19A	148	1	1	0	0	0	0	0	0	0	mmu-miR-196b-5p	-0.46	-0.46	0.65	2007, 2009, 2011
OPCML	ENST00000331898.7	opioid binding protein/cell adhesion molecule-like	5	1	0	1	0	1	0	1	0	1	mmu-miR-196a-5p	-0.46	-0.46	0.86	2005, 2007, 2009, 2011
RXFP2	ENST00000380314.1	relaxin/insulin-like family peptide receptor 2	5	1	1	0	0	0	0	0	0	0	mmu-miR-196b-5p	-0.46	-0.46	0.13	2009, 2011
CALM1	ENST00000356978.4	calmodulin 1 (phosphorylase kinase, delta)	4046	1	0	1	0	1	0	1	0	0	mmu-miR-196a-5p	-0.45	-0.67	0.86	2007, 2009, 2011
TOX3	ENST00000407228.3	TOX high mobility group box family member 3	59	1	0	1	0	0	0	0	0	1	mmu-miR-196b-5p	-0.44	-0.44	0.8	2009, 2011
EPS15	ENST00000371730.2	epidermal growth factor receptor pathway substrate 15	325	1	1	0	0	0	0	0	0	0	mmu-miR-196a-5p	-0.44	-0.44	0.32	2007, 2009, 2011
GAN	ENST00000568107.2	gigaxonin	185	2	0	2	0	1	0	1	0	1	mmu-miR-196a-5p	-0.44	-0.6	0.98	2011
DOK6	ENST00000382713.5	docking protein 6	8	1	1	0	0	1	1	0	0	0	mmu-miR-196a-5p	-0.43	-0.43	0.21	2011
SLC9A6	ENST00000370698.3	solute carrier family 9, subfamily A (NHE6, cation proton antiporter 6), member 6	547	1	1	0	0	1	0	0	1	0	mmu-miR-196a-5p	-0.43	-0.58	0.73	2005, 2007, 2009, 2011
NRAS	ENST00000369535.4	neuroblastoma RAS viral (v-ras) oncogene homolog	551	1	0	1	0	0	0	0	0	1	mmu-miR-196b-5p	-0.43	-0.44	0.86	2011
RCC2	ENST00000375436.4	regulator of chromosome condensation 2	180	1	0	1	0	0	0	0	0	0	mmu-miR-196a-5p	-0.43	-0.43	0.86	2007, 2009, 2011
IGF2BP1	ENST00000290341.3	insulin-like growth factor 2 mRNA binding protein 1	460	3	0	3	0	0	0	0	0	1	mmu-miR-196a-5p	-0.42	-0.63	> 0.99	2007, 2009, 2011
CASK	ENST00000421587.2	calcium/calmodulin-dependent serine protein kinase (MAGUK family)	892	1	1	0	0	0	0	0	0	1	mmu-miR-196b-5p	-0.41	-0.41	0.68	2005, 2007, 2009, 2011
HMGA1	ENST00000347617.6	high mobility group AT-hook 1	2024	1	0	1	0	0	0	0	0	0	mmu-miR-196a-5p	-0.4	-0.4	0.82	2005, 2007, 2009, 2011
ABCB9	ENST00000280560.8	ATP-binding cassette, sub-family B (MDR/TAP), member 9	13	1	0	1	0	0	0	0	0	0	mmu-miR-196a-5p	-0.4	-0.4	0.85	2005, 2007, 2009, 2011
YOD1	ENST00000315927.4	YOD1 deubiquitinase	55	1	0	1	0	1	0	0	1	1	mmu-miR-196b-5p	-0.39	-0.41	0.87	2007, 2009, 2011
ADRB3	ENST00000345060.3	adrenoceptor beta 3	5	1	0	1	0	0	0	0	0	1	mmu-miR-196b-5p	-0.39	-0.39	0.78	2009, 2011
CADM2	ENST00000383699.3	cell adhesion molecule 2	5	1	1	0	0	0	0	0	0	2	mmu-miR-196a-5p	-0.39	-0.39	0.3	2011
EDNRB	ENST00000377211.4	endothelin receptor type B	5	1	1	0	0	0	0	0	0	0	mmu-miR-196b-5p	-0.38	-0.38	0.12	2009, 2011
SSR1	ENST00000244763.4	signal sequence receptor, alpha	12917	1	0	1	0	0	0	0	0	0	mmu-miR-196a-5p	-0.38	-0.41	0.79	2005, 2007, 2009, 2011
PARD6B	ENST00000371610.2	par-6 family cell polarity regulator beta	277	1	0	1	0	0	0	0	0	0	mmu-miR-196a-5p	-0.38	-0.39	0.86	2009, 2011
SOCS2	ENST00000548537.1	suppressor of cytokine signaling 2	89	1	1	0	0	0	0	0	0	0	mmu-miR-196a-5p	-0.38	-0.38	ORF
PBX1	ENST00000420696.2	pre-B-cell leukemia homeobox 1	18	2	1	1	0	0	0	0	0	1	mmu-miR-196a-5p	-0.37	-0.67	0.95	2011
WDR37	ENST00000358220.1	WD repeat domain 37	107	1	0	1	0	1	0	1	0	1	mmu-miR-196a-5p	-0.37	-0.56	0.86	2007, 2009, 2011
SDCBP	ENST00000260130.4	syndecan binding protein (syntenin)	1071	1	0	1	0	0	0	0	0	0	mmu-miR-196a-5p	-0.36	-0.37	0.37	2005, 2007
LRRC4B	ENST00000599957.1	leucine rich repeat containing 4B	5	1	0	1	0	0	0	0	0	0	mmu-miR-196a-5p	-0.36	-0.36	0.85	2011
HOXB1	ENST00000239174.6	homeobox B1	5	1	0	1	0	0	0	0	0	0	mmu-miR-196a-5p	-0.36	-0.36	0.79
RSPO2	ENST00000517939.1	R-spondin 2	5	1	0	1	0	0	0	0	0	0	mmu-miR-196a-5p	-0.36	-0.36	0.74	2007, 2009, 2011
CDKN1B	ENST00000228872.4	cyclin-dependent kinase inhibitor 1B (p27, Kip1)	587	1	0	1	0	0	0	0	0	0	mmu-miR-196a-5p	-0.36	-0.36	0.86	2005, 2007, 2009, 2011
SMAD6	ENST00000288840.5	SMAD family member 6	660	1	0	0	1	0	0	0	0	0	mmu-miR-196b-5p	-0.36	-0.36	0.5	2011
MAP4K3	ENST00000263881.3	mitogen-activated protein kinase kinase kinase kinase 3	796	1	0	1	0	0	0	0	0	0	mmu-miR-196a-5p	-0.36	-0.36	0.8	2007, 2009, 2011
LOR	ENST00000368742.3	loricrin	5	1	0	1	0	0	0	0	0	0	mmu-miR-196a-5p	-0.36	-0.36	0.44	2009, 2011
RLIM	ENST00000332687.6	ring finger protein, LIM domain interacting	662	1	0	0	1	1	1	0	0	0	mmu-miR-196b-5p	-0.36	-0.36	0.17	2011
RIOK3	ENST00000339486.3	RIO kinase 3	757	1	0	1	0	0	0	0	0	0	mmu-miR-196a-5p	-0.35	-0.37	0.86	2005, 2007, 2009, 2011
FNIP1	ENST00000307968.7	folliculin interacting protein 1	32	1	0	1	0	1	0	1	0	0	mmu-miR-196a-5p	-0.35	-0.35	0.86	2007, 2009, 2011
EPHA7	ENST00000369303.4	EPH receptor A7	213	1	0	1	0	0	0	0	0	0	mmu-miR-196a-5p	-0.34	-0.34	0.82	2005, 2007, 2009, 2011
LRIG2	ENST00000361127.5	leucine-rich repeats and immunoglobulin-like domains 2	348	1	0	1	0	0	0	0	0	0	mmu-miR-196a-5p	-0.34	-0.34	0.86	2009, 2011
DCAF15	ENST00000254337.6	DDB1 and CUL4 associated factor 15	304	1	0	1	0	0	0	0	0	0	mmu-miR-196a-5p	-0.34	-0.34	0.86	2007, 2009, 2011
CCNJ	ENST00000265992.5	cyclin J	5	1	0	1	0	0	0	0	0	0	mmu-miR-196a-5p	-0.34	-0.34	0.86	2005, 2007, 2009, 2011
PVRL3	ENST00000485303.1	poliovirus receptor-related 3	361	1	0	1	0	0	0	0	0	0	mmu-miR-196a-5p	-0.34	-0.34	0.53
RDX	ENST00000343115.4	radixin	44	1	0	1	0	0	0	0	0	0	mmu-miR-196a-5p	-0.34	-0.34	0.85	2007, 2009
KCTD10	ENST00000228495.6	potassium channel tetramerization domain containing 10	147	1	1	0	0	0	0	0	0	1	mmu-miR-196a-5p	-0.34	-0.39	0.18	2009, 2011
ERLIN2	ENST00000276461.5	ER lipid raft associated 2	887	1	0	1	0	1	0	1	0	1	mmu-miR-196a-5p	-0.33	-0.38	0.83	2007, 2009, 2011
LIN28A	ENST00000326279.6	lin-28 homolog A (C. elegans)	5	1	0	1	0	0	0	0	0	1	mmu-miR-196a-5p	-0.33	-0.33	0.69	2007, 2009, 2011
ZDHHC21	ENST00000380916.4	zinc finger, DHHC-type containing 21	196	1	0	1	0	0	0	0	0	2	mmu-miR-196a-5p	-0.33	-0.41	0.64	2007, 2009, 2011
ARHGEF38	ENST00000420470.2	Rho guanine nucleotide exchange factor (GEF) 38	5	1	0	1	0	0	0	0	0	0	mmu-miR-196a-5p	-0.33	-0.33	0.81	2011
CDV3	ENST00000420115.2	CDV3 homolog (mouse)	523	1	0	1	0	1	0	0	1	1	mmu-miR-196b-5p	-0.33	-0.44	0.83	2007, 2009, 2011
FRMD4B	ENST00000398540.3	FERM domain containing 4B	12	1	0	1	0	0	0	0	0	1	mmu-miR-196b-5p	-0.32	-0.38	0.8
TM9SF2	ENST00000376387.4	transmembrane 9 superfamily member 2	5046	1	0	1	0	0	0	0	0	0	mmu-miR-196a-5p	-0.31	-0.37	0.75
FGF14	ENST00000376131.4	fibroblast growth factor 14	5	1	0	0	1	1	0	1	0	0	mmu-miR-196a-5p	-0.31	-0.31	0.23	2011
TRERF1	ENST00000541110.1	transcriptional regulating factor 1	52	1	0	1	0	0	0	0	0	0	mmu-miR-196a-5p	-0.31	-0.31	0.86	2005, 2007, 2011
ERG	ENST00000398905.1	v-ets avian erythroblastosis virus E26 oncogene homolog	184	1	0	1	0	0	0	0	0	0	mmu-miR-196a-5p	-0.3	-0.3	0.84	2005, 2007, 2011
SCHIP1	ENST00000445224.2	schwannomin interacting protein 1	891	1	0	1	0	0	0	0	0	0	mmu-miR-196a-5p	-0.3	-0.3	0.74	2011
PBX3	ENST00000342287.5	pre-B-cell leukemia homeobox 3	1142	1	0	1	0	0	0	0	0	0	mmu-miR-196a-5p	-0.3	-0.31	0.84	2005, 2007, 2009, 2011
HABP4	ENST00000375251.3	hyaluronan binding protein 4	467	1	0	1	0	0	0	0	0	0	mmu-miR-196a-5p	-0.3	-0.36	0.86	2009, 2011
EEF2K	ENST00000263026.5	eukaryotic elongation factor-2 kinase	115	1	0	1	0	0	0	0	0	1	mmu-miR-196a-5p	-0.3	-0.32	0.86	2007, 2009, 2011
LIMK2	ENST00000331728.4	LIM domain kinase 2	233	1	0	1	0	0	0	0	0	3	mmu-miR-196b-5p	-0.29	-0.42	0.73	2009, 2011
DERL2	ENST00000572834.1	derlin 2	261	1	0	1	0	0	0	0	0	0	mmu-miR-196a-5p	-0.29	-0.29	ORF
TSC22D3	ENST00000372390.4	TSC22 domain family, member 3	154	1	0	0	1	0	0	0	0	0	mmu-miR-196a-5p	-0.29	-0.29	0.19	2011
BACH1	ENST00000286800.3	BTB and CNC homology 1, basic leucine zipper transcription factor 1	273	1	0	1	0	0	0	0	0	1	mmu-miR-196a-5p	-0.29	-0.3	0.86	2007, 2009, 2011
PPP1R15B	ENST00000367188.4	protein phosphatase 1, regulatory subunit 15B	2154	1	0	1	0	0	0	0	0	1	mmu-miR-196b-5p	-0.29	-0.33	0.86	2007, 2009, 2011
CDC34	ENST00000215574.4	cell division cycle 34	1810	1	0	1	0	0	0	0	0	0	mmu-miR-196b-5p	-0.29	-0.35	0.45	2009, 2011
FOXP2	ENST00000408937.3	forkhead box P2	169	1	0	1	0	0	0	0	0	3	mmu-miR-196a-5p	-0.29	-0.3	0.84	2009, 2011
MID2	ENST00000262843.6	midline 2	194	1	0	1	0	2	0	2	0	0	mmu-miR-196a-5p	-0.28	-0.37	0.56	2011
PLEKHA8	ENST00000449726.1	pleckstrin homology domain containing, family A (phosphoinositide binding specific) member 8	661	1	0	1	0	0	0	0	0	1	mmu-miR-196b-5p	-0.28	-0.3	0.85	2011
C12orf79	ENST00000549802.1	chromosome 12 open reading frame 79	5	1	0	0	1	0	0	0	0	1	mmu-miR-196a-5p	-0.28	-0.28	0.28
ANKRD49	ENST00000544253.1	ankyrin repeat domain 49	32	1	0	1	0	0	0	0	0	2	mmu-miR-196b-5p	-0.28	-0.3	< 0.1
STOX2	ENST00000308497.4	storkhead box 2	379	1	0	1	0	1	0	0	1	0	mmu-miR-196a-5p	-0.28	-0.28	0.86
UHRF2	ENST00000276893.5	ubiquitin-like with PHD and ring finger domains 2, E3 ubiquitin protein ligase	64	1	0	1	0	0	0	0	0	0	mmu-miR-196a-5p	-0.28	-0.28	0.81	2007, 2009, 2011
IGDCC4	ENST00000352385.2	immunoglobulin superfamily, DCC subclass, member 4	12	1	0	1	0	0	0	0	0	0	mmu-miR-196a-5p	-0.28	-0.28	0.7	2007, 2009, 2011
PTPRG	ENST00000474889.1	protein tyrosine phosphatase, receptor type, G	696	1	1	0	0	0	0	0	0	0	mmu-miR-196a-5p	-0.28	-0.35	0.71	2011
ROCK1	ENST00000399799.2	Rho-associated, coiled-coil containing protein kinase 1	7	1	0	1	0	0	0	0	0	1	mmu-miR-196a-5p	-0.27	-0.27	0.86
IQCJ-SCHIP1	ENST00000337808.6	IQCJ-SCHIP1 readthrough	891	1	0	1	0	0	0	0	0	0	mmu-miR-196a-5p	-0.27	-0.27	0.74	2005, 2007, 2009, 2011
PEG10	ENST00000482108.1	paternally expressed 10	8778	1	0	1	0	0	0	0	0	0	mmu-miR-196a-5p	-0.27	-0.27	0.63	2009, 2011
CALM3	ENST00000291295.9	calmodulin 3 (phosphorylase kinase, delta)	3982	1	0	1	0	0	0	0	0	0	mmu-miR-196b-5p	-0.27	-0.44	0.86	2005, 2007, 2009, 2011
SYT9	ENST00000318881.6	synaptotagmin IX	5	1	0	1	0	0	0	0	0	0	mmu-miR-196a-5p	-0.27	-0.27	0.36	2005, 2007, 2011
UBE2G2	ENST00000345496.2	ubiquitin-conjugating enzyme E2G 2	681	1	0	1	0	0	0	0	0	0	mmu-miR-196a-5p	-0.27	-0.27	0.76	2011
LRRC17	ENST00000249377.4	leucine rich repeat containing 17	144	1	0	1	0	0	0	0	0	0	mmu-miR-196b-5p	-0.26	-0.26	ORF
CPD	ENST00000225719.4	carboxypeptidase D	1766	1	0	1	0	1	0	0	1	1	mmu-miR-196b-5p	-0.26	-0.33	0.86	2005, 2007, 2009, 2011
IGF2BP3	ENST00000258729.3	insulin-like growth factor 2 mRNA binding protein 3	30	1	0	1	0	0	0	0	0	0	mmu-miR-196a-5p	-0.26	-0.26	0.83	2007, 2009, 2011
BIRC6	ENST00000421745.2	baculoviral IAP repeat containing 6	555	1	0	1	0	0	0	0	0	0	mmu-miR-196a-5p	-0.26	-0.26	0.77	2007, 2009, 2011
PPAPDC2	ENST00000381883.2	phosphatidic acid phosphatase type 2 domain containing 2	263	1	0	1	0	0	0	0	0	0	mmu-miR-196a-5p	-0.26	-0.33	0.81	2007, 2009, 2011
CDYL	ENST00000343762.5	chromodomain protein, Y-like	24	1	0	1	0	0	0	0	0	1	mmu-miR-196b-5p	-0.26	-0.47	0.81	2005, 2007, 2009, 2011
CBFA2T3	ENST00000327483.5	core-binding factor, runt domain, alpha subunit 2; translocated to, 3	7	1	0	1	0	0	0	0	0	3	mmu-miR-196b-5p	-0.25	-0.37	0.86	2005, 2007, 2009, 2011
LRP1B	ENST00000389484.3	low density lipoprotein receptor-related protein 1B	26	1	1	0	0	0	0	0	0	0	mmu-miR-196a-5p	-0.25	-0.32	0.68	2005, 2007, 2009, 2011
MAGT1	ENST00000358075.6	magnesium transporter 1	937	1	0	1	0	0	0	0	0	0	mmu-miR-196a-5p	-0.25	-0.28	0.36	2011
SOX12	ENST00000342665.2	SRY (sex determining region Y)-box 12	6341	1	0	1	0	0	0	0	0	0	mmu-miR-196a-5p	-0.25	-0.25	0.84	2005, 2007, 2009, 2011
KCNQ5	ENST00000370398.1	potassium voltage-gated channel, KQT-like subfamily, member 5	50	1	1	0	0	0	0	0	0	0	mmu-miR-196a-5p	-0.25	-0.25	< 0.1	2011
ZNF710	ENST00000268154.4	zinc finger protein 710	5	1	0	1	0	0	0	0	0	1	mmu-miR-196a-5p	-0.25	-0.25	0.86	2011
MAP3K1	ENST00000399503.3	mitogen-activated protein kinase kinase kinase 1, E3 ubiquitin protein ligase	137	1	0	1	0	0	0	0	0	0	mmu-miR-196b-5p	-0.25	-0.25	0.82	2009, 2011
HOOK1	ENST00000371208.3	hook microtubule-tethering protein 1	804	1	0	1	0	0	0	0	0	0	mmu-miR-196a-5p	-0.25	-0.26	0.85	2007, 2009, 2011
PAPOLG	ENST00000238714.3	poly(A) polymerase gamma	49	1	1	0	0	1	0	0	1	0	mmu-miR-196b-5p	-0.25	-0.38	0.11	2011
GAS7	ENST00000437099.2	growth arrest-specific 7	186	1	0	1	0	1	0	1	0	1	mmu-miR-196a-5p	-0.25	-0.31	0.85	2007, 2009, 2011
PRDM5	ENST00000515109.1	PR domain containing 5	22	1	0	1	0	0	0	0	0	1	mmu-miR-196a-5p	-0.25	-0.27	< 0.1
RGS17	ENST00000367225.2	regulator of G-protein signaling 17	11	1	0	1	0	2*	0	0	1	0	mmu-miR-196a-5p	-0.24	-0.44	0.86
GRPEL2	ENST00000329271.3	GrpE-like 2, mitochondrial (E. coli)	79	1	0	1	0	0	0	0	0	0	mmu-miR-196a-5p	-0.24	-0.3	0.75	2009, 2011
OSMR	ENST00000274276.3	oncostatin M receptor	2781	1	0	1	0	0	0	0	0	0	mmu-miR-196a-5p	-0.24	-0.24	0.86	2007, 2009, 2011
TSPAN18	ENST00000340160.3	tetraspanin 18	332	1	0	1	0	0	0	0	0	0	mmu-miR-196a-5p	-0.24	-0.24	0.85	2011
TGFBR3	ENST00000212355.4	transforming growth factor, beta receptor III	245	1	0	1	0	0	0	0	0	1	mmu-miR-196a-5p	-0.24	-0.24	0.65	2011
NOP9	ENST00000396802.3	NOP9 nucleolar protein	353	1	0	1	0	1	0	0	1	0	mmu-miR-196a-5p	-0.23	-0.26	< 0.1
PAX7	ENST00000420770.2	paired box 7	7	1	0	1	0	0	0	0	0	0	mmu-miR-196a-5p	-0.23	-0.23	0.86	2011
COL1A2	ENST00000297268.6	collagen, type I, alpha 2	877	1	0	1	0	0	0	0	0	0	mmu-miR-196a-5p	-0.23	-0.27	0.81	2011
TENM1	ENST00000371130.3	teneurin transmembrane protein 1	5	1	1	0	0	1	1	0	0	0	mmu-miR-196a-5p	-0.23	-0.23	0.13	2007, 2009, 2011
PDPK1	ENST00000441549.3	3-phosphoinositide dependent protein kinase-1	104	1	0	1	0	2	0	1	1	3	mmu-miR-196a-5p	-0.23	-0.24	0.84	2009, 2011
MIEF1	ENST00000325301.2	mitochondrial elongation factor 1	2319	1	0	1	0	1	0	0	1	0	mmu-miR-196a-5p	-0.23	-0.28	0.64	2007, 2009, 2011
DIAPH2	ENST00000324765.8	diaphanous-related formin 2	91	1	0	1	0	0	0	0	0	2	mmu-miR-196a-5p	-0.23	-0.26	0.85	2009
GTF2A1	ENST00000553612.1	general transcription factor IIA, 1, 19/37kDa	88	1	1	0	0	0	0	0	0	1	mmu-miR-196a-5p	-0.23	-0.26	0.21
GPR156	ENST00000464295.1	G protein-coupled receptor 156	12	1	0	1	0	0	0	0	0	0	mmu-miR-196a-5p	-0.23	-0.23	0.86	2011
TMOD2	ENST00000249700.4	tropomodulin 2 (neuronal)	117	1	0	1	0	1	0	0	1	1	mmu-miR-196a-5p	-0.23	-0.27	0.84	2011
RP11-766F14.2	ENST00000511828.1	Protein LOC285556	5	1	0	1	0	2	0	1	1	2	mmu-miR-196b-5p	-0.23	-0.23	0.42
XKR4	ENST00000327381.6	XK, Kell blood group complex subunit-related family, member 4	5	1	0	1	0	0	0	0	0	2	mmu-miR-196a-5p	-0.23	-0.23	0.86
ARHGAP28	ENST00000419673.2	Rho GTPase activating protein 28	31	1	0	1	0	0	0	0	0	1	mmu-miR-196b-5p	-0.23	-0.3	0.86	2007, 2009, 2011
COL1A1	ENST00000225964.5	collagen, type I, alpha 1	73360	1	0	1	0	0	0	0	0	0	mmu-miR-196a-5p	-0.23	-0.23	0.83	2011
BLOC1S6	ENST00000220531.3	biogenesis of lysosomal organelles complex-1, subunit 6, pallidin	1754	1	0	1	0	0	0	0	0	0	mmu-miR-196a-5p	-0.22	-0.23	0.81	2005, 2007, 2009, 2011
EBF1	ENST00000313708.6	early B-cell factor 1	42	1	0	1	0	0	0	0	0	0	mmu-miR-196a-5p	-0.22	-0.25	0.74	2009, 2011
NRK	ENST00000243300.9	Nik related kinase	5	1	0	1	0	0	0	0	0	1	mmu-miR-196a-5p	-0.21	-0.21	0.73	2005, 2007, 2009, 2011
ZBTB39	ENST00000300101.2	zinc finger and BTB domain containing 39	7	1	0	1	0	0	0	0	0	1	mmu-miR-196a-5p	-0.21	-0.21	0.84	2009, 2011
PPP1R16B	ENST00000299824.1	protein phosphatase 1, regulatory subunit 16B	16	1	0	1	0	0	0	0	0	1	mmu-miR-196a-5p	-0.21	-0.21	0.84	2005, 2007, 2009, 2011
CPEB3	ENST00000412050.4	cytoplasmic polyadenylation element binding protein 3	48	1	0	0	1	1	0	0	1	1	mmu-miR-196b-5p	-0.21	-0.22	0.27	2005, 2007
ACER2	ENST00000340967.2	alkaline ceramidase 2	44	1	0	1	0	0	0	0	0	1	mmu-miR-196a-5p	-0.21	-0.21	0.76	2007, 2009, 2011
RASSF3	ENST00000542104.1	Ras association (RalGDS/AF-6) domain family member 3	461	1	0	1	0	0	0	0	0	0	mmu-miR-196a-5p	-0.21	-0.22	0.85	2009, 2011
GCNT4	ENST00000322348.4	glucosaminyl (N-acetyl) transferase 4, core 2	19	1	0	1	0	0	0	0	0	2	mmu-miR-196a-5p	-0.21	-0.23	0.86	2007, 2009, 2011
APBA1	ENST00000265381.4	amyloid beta (A4) precursor protein-binding, family A, member 1	12	1	0	1	0	0	0	0	0	2	mmu-miR-196a-5p	-0.2	-0.2	0.8	2011
SYNCRIP	ENST00000355238.6	synaptotagmin binding, cytoplasmic RNA interacting protein	4864	1	0	1	0	0	0	0	0	0	mmu-miR-196a-5p	-0.2	-0.2	0.84	2011
COL14A1	ENST00000297848.3	collagen, type XIV, alpha 1	117	1	0	1	0	0	0	0	0	1	mmu-miR-196b-5p	-0.2	-0.21	0.44	2005, 2007, 2011
YIPF6	ENST00000462683.1	Yip1 domain family, member 6	888	1	0	1	0	0	0	0	0	1	mmu-miR-196a-5p	-0.2	-0.36	0.52	2011
CHRD	ENST00000204604.1	chordin	268	1	0	1	0	0	0	0	0	0	mmu-miR-196a-5p	-0.2	-0.2	0.63	2005, 2007, 2011
PLXND1	ENST00000393239.1	plexin D1	211	1	0	1	0	0	0	0	0	0	mmu-miR-196b-5p	-0.19	-0.2	0.79	2009, 2011
NAP1L1	ENST00000261182.8	nucleosome assembly protein 1-like 1	9072	2	0	1	1	0	0	0	0	1	mmu-miR-196b-5p	-0.19	-0.37	0.69	2007, 2009, 2011
B3GNT7	ENST00000287590.5	UDP-GlcNAc:betaGal beta-1,3-N-acetylglucosaminyltransferase 7	5	1	0	1	0	0	0	0	0	0	mmu-miR-196a-5p	-0.19	-0.19	0.86	2011
CECR6	ENST00000399875.1	cat eye syndrome chromosome region, candidate 6	5	1	0	0	1	0	0	0	0	2	mmu-miR-196a-5p	-0.19	-0.19	0.21	2005, 2007, 2009, 2011
DNM3	ENST00000367731.1	dynamin 3	59	1	1	0	0	0	0	0	0	0	mmu-miR-196a-5p	-0.19	-0.19	0.1	2009
TAOK1	ENST00000261716.3	TAO kinase 1	164	1	0	1	0	0	0	0	0	1	mmu-miR-196a-5p	-0.19	-0.21	0.72	2011
SLC25A22	ENST00000320230.5	solute carrier family 25 (mitochondrial carrier: glutamate), member 22	319	1	0	1	0	0	0	0	0	0	mmu-miR-196b-5p	-0.18	-0.18	0.76	2009, 2011
KCTD21	ENST00000340067.3	potassium channel tetramerization domain containing 21	90	1	0	0	1	0	0	0	0	0	mmu-miR-196a-5p	-0.18	-0.18	0.19	2007, 2009, 2011
SLC8A2	ENST00000236877.6	solute carrier family 8 (sodium/calcium exchanger), member 2	5	1	0	1	0	0	0	0	0	0	mmu-miR-196a-5p	-0.18	-0.18	0.81	2005, 2007, 2009, 2011
AQP4	ENST00000383168.4	aquaporin 4	10	1	0	1	0	0	0	0	0	0	mmu-miR-196a-5p	-0.18	-0.24	0.7	2005, 2007, 2009, 2011
EEA1	ENST00000322349.8	early endosome antigen 1	78	1	0	1	0	0	0	0	0	1	mmu-miR-196a-5p	-0.18	-0.24	0.86	2007, 2009, 2011
CEP350	ENST00000367607.3	centrosomal protein 350kDa	705	1	0	1	0	0	0	0	0	1	mmu-miR-196a-5p	-0.18	-0.21	0.38	2007, 2009, 2011
RICTOR	ENST00000357387.3	RPTOR independent companion of MTOR, complex 2	441	1	0	1	0	0	0	0	0	0	mmu-miR-196a-5p	-0.18	-0.19	0.77	2007, 2009, 2011
SORCS1	ENST00000369698.1	sortilin-related VPS10 domain containing receptor 1	88	1	0	0	1	0	0	0	0	1	mmu-miR-196a-5p	-0.18	-0.18	< 0.1
COL24A1	ENST00000370571.2	collagen, type XXIV, alpha 1	5	1	0	1	0	0	0	0	0	0	mmu-miR-196a-5p	-0.17	-0.17	0.78	2005, 2007, 2009, 2011
RAD23B	ENST00000358015.3	RAD23 homolog B (S. cerevisiae)	1012	1	0	0	1	0	0	0	0	0	mmu-miR-196a-5p	-0.17	-0.17	0.25	2005, 2007, 2009, 2011
ACSL6	ENST00000379264.2	acyl-CoA synthetase long-chain family member 6	7	1	0	1	0	0	0	0	0	0	mmu-miR-196a-5p	-0.17	-0.17	0.7	2007, 2011
TMEM194A	ENST00000379391.3	transmembrane protein 194A	43	1	0	1	0	1	0	1	0	0	mmu-miR-196a-5p	-0.17	-0.21	0.66	2011
DCDC2	ENST00000378450.3	doublecortin domain containing 2	11	1	0	0	1	0	0	0	0	1	mmu-miR-196b-5p	-0.17	-0.17	0.21	2009
CCM2L	ENST00000262659.8	cerebral cavernous malformation 2-like	7	1	0	1	0	0	0	0	0	0	mmu-miR-196a-5p	-0.17	-0.17	ORF	2005, 2007, 2009, 2011
TMPRSS2	ENST00000332149.5	transmembrane protease, serine 2	11	1	0	1	0	0	0	0	0	0	mmu-miR-196a-5p	-0.17	-0.24	0.81	2009, 2011
LRRTM3	ENST00000361320.4	leucine rich repeat transmembrane neuronal 3	5	1	0	0	1	0	0	0	0	1	mmu-miR-196a-5p	-0.17	-0.19	0.31	2005, 2007, 2009, 2011
NR2C2	ENST00000425241.1	nuclear receptor subfamily 2, group C, member 2	227	1	1	0	0	0	0	0	0	0	mmu-miR-196a-5p	-0.17	-0.37	0.72	2007, 2009, 2011
FAXC	ENST00000389677.5	failed axon connections homolog (Drosophila)	95	1	0	0	1	1	1	0	0	0	mmu-miR-196a-5p	-0.17	-0.27	0.27	2009, 2011
POLR3D	ENST00000397802.4	polymerase (RNA) III (DNA directed) polypeptide D, 44kDa	678	1	0	1	0	1	0	0	1	1	mmu-miR-196a-5p	-0.17	-0.34	0.77
ARHGEF15	ENST00000361926.3	Rho guanine nucleotide exchange factor (GEF) 15	5	1	0	1	0	0	0	0	0	0	mmu-miR-196b-5p	-0.17	-0.17	0.66	2009, 2011
SMARCC1	ENST00000254480.5	SWI/SNF related, matrix associated, actin dependent regulator of chromatin, subfamily c, member 1	727	1	0	1	0	1	0	0	1	1	mmu-miR-196b-5p	-0.17	-0.2	0.86	2005, 2007, 2009, 2011
FAM19A5	ENST00000358295.5	family with sequence similarity 19 (chemokine (C-C motif)-like), member A5	14	1	1	0	0	0	0	0	0	0	mmu-miR-196b-5p	-0.17	-0.53	0.68	2007, 2009, 2011
RANBP10	ENST00000317506.3	RAN binding protein 10	140	1	0	1	0	0	0	0	0	1	mmu-miR-196b-5p	-0.17	-0.17	0.66	2005, 2007, 2009, 2011
HLF	ENST00000226067.5	hepatic leukemia factor	15	1	0	0	1	1	0	0	1	1	mmu-miR-196a-5p	-0.17	-0.17	0.2	2005, 2007, 2009
TSC1	ENST00000298552.3	tuberous sclerosis 1	838	1	0	1	0	0	0	0	0	0	mmu-miR-196a-5p	-0.16	-0.18	0.73	2011
HDX	ENST00000297977.5	highly divergent homeobox	20	1	0	1	0	1*	0	0	0	0	mmu-miR-196a-5p	-0.16	-0.25	0.86	2011
PDGFRA	ENST00000257290.5	platelet-derived growth factor receptor, alpha polypeptide	39	1	1	0	0	0	0	0	0	0	mmu-miR-196a-5p	-0.16	-0.16	0.14	2011
LMLN	ENST00000330198.4	leishmanolysin-like (metallopeptidase M8 family)	18	1	0	1	0	0	0	0	0	0	mmu-miR-196a-5p	-0.16	-0.19	0.86	2011
PCYT1B	ENST00000379145.1	phosphate cytidylyltransferase 1, choline, beta	5	1	0	1	0	0	0	0	0	1	mmu-miR-196a-5p	-0.15	-0.15	0.78	2007, 2009, 2011
PRLR	ENST00000342362.5	prolactin receptor	95	1	0	1	0	1	0	1	0	0	mmu-miR-196a-5p	-0.14	-0.19	0.62
PCDH19	ENST00000420881.2	protocadherin 19	7	1	0	1	0	1	0	0	1	0	mmu-miR-196a-5p	-0.14	-0.14	0.52	2007, 2009, 2011
PALD1	ENST00000263563.6	phosphatase domain containing, paladin 1	108	1	0	0	1	0	0	0	0	1	mmu-miR-196b-5p	-0.14	-0.14	0.19	2011
PARP8	ENST00000503750.2	poly (ADP-ribose) polymerase family, member 8	80	1	0	1	0	0	0	0	0	1	mmu-miR-196a-5p	-0.14	-0.22	0.84	2011
CDC20B	ENST00000334206.5	cell division cycle 20B	5	1	0	0	1	0	0	0	0	0	mmu-miR-196a-5p	-0.13	-0.14	ORF
TBC1D2B	ENST00000409931.3	TBC1 domain family, member 2B	5	1	0	1	0	0	0	0	0	0	mmu-miR-196a-5p	-0.13	-0.13	0.57
NHS	ENST00000380060.3	Nance-Horan syndrome (congenital cataracts and dental anomalies)	72	1	0	0	1	1	0	1	0	0	mmu-miR-196a-5p	-0.13	-0.13	0.2	2005, 2007, 2011
NUP155	ENST00000231498.3	nucleoporin 155kDa	814	1	0	1	0	0	0	0	0	0	mmu-miR-196a-5p	-0.13	-0.16	0.57
MGAT4A	ENST00000264968.3	mannosyl (alpha-1,3-)-glycoprotein beta-1,4-N-acetylglucosaminyltransferase, isozyme A	223	1	0	1	0	1	0	0	1	0	mmu-miR-196a-5p	-0.13	-0.27	0.79	2005, 2007, 2009, 2011
LONRF3	ENST00000304778.7	LON peptidase N-terminal domain and ring finger 3	36	1	0	1	0	0	0	0	0	0	mmu-miR-196a-5p	-0.13	-0.33	0.86
NLRC5	ENST00000436936.1	NLR family, CARD domain containing 5	47	1	0	1	0	0	0	0	0	0	mmu-miR-196a-5p	-0.13	-0.14	0.6	2009, 2011
TRANK1	ENST00000428977.2	tetratricopeptide repeat and ankyrin repeat containing 1	140	1	0	1	0	0	0	0	0	0	mmu-miR-196b-5p	-0.13	-0.13	0.83	2009, 2011
SCRT2	ENST00000246104.6	scratch homolog 2, zinc finger protein (Drosophila)	5	1	0	1	0	0	0	0	0	0	mmu-miR-196a-5p	-0.13	-0.13	0.54	2005, 2007, 2009, 2011
NXPE3	ENST00000422132.1	neurexophilin and PC-esterase domain family, member 3	630	1	0	0	1	0	0	0	0	0	mmu-miR-196a-5p	-0.13	-0.13	0.17	2005, 2007, 2011
HIP1	ENST00000336926.6	huntingtin interacting protein 1	37	1	0	1	0	0	0	0	0	2	mmu-miR-196a-5p	-0.13	-0.21	0.86
MANEAL	ENST00000397631.3	mannosidase, endo-alpha-like	381	1	0	1	0	0	0	0	0	0	mmu-miR-196a-5p	-0.12	-0.12	ORF
YY1	ENST00000262238.4	YY1 transcription factor	1803	1	0	1	0	0	0	0	0	1	mmu-miR-196b-5p	-0.12	-0.19	0.81
SALL3	ENST00000575389.2	sal-like 3 (Drosophila)	64	1	0	1	0	0	0	0	0	1	mmu-miR-196a-5p	-0.12	-0.19	0.5
ADCY9	ENST00000294016.3	adenylate cyclase 9	166	1	0	1	0	0	0	0	0	0	mmu-miR-196a-5p	-0.12	-0.16	0.68	2005, 2007, 2009, 2011
ERI2	ENST00000569729.1	ERI1 exoribonuclease family member 2	96	1	1	0	0	0	0	0	0	2	mmu-miR-196b-5p	-0.12	-0.5	ORF
RBPJ	ENST00000342320.4	recombination signal binding protein for immunoglobulin kappa J region	70	1	0	1	0	0	0	0	0	0	mmu-miR-196b-5p	-0.12	-0.18	0.37
GPCPD1	ENST00000379019.4	glycerophosphocholine phosphodiesterase GDE1 homolog (S. cerevisiae)	155	1	1	0	0	1	1	0	0	0	mmu-miR-196a-5p	-0.11	-0.47	0.66	2007, 2009, 2011
SOCS4	ENST00000395472.2	suppressor of cytokine signaling 4	336	1	0	1	0	0	0	0	0	0	mmu-miR-196b-5p	-0.11	-0.15	0.73	2007, 2009, 2011
EYA4	ENST00000367895.5	eyes absent homolog 4 (Drosophila)	242	1	0	0	1	0	0	0	0	1	mmu-miR-196b-5p	-0.11	-0.12	0.29	2005, 2007, 2009, 2011
DOCK3	ENST00000266037.9	dedicator of cytokinesis 3	47	1	0	1	0	0	0	0	0	0	mmu-miR-196b-5p	-0.11	-0.11	0.81	2005, 2007, 2009, 2011
ZNF281	ENST00000294740.3	zinc finger protein 281	595	1	0	0	1	0	0	0	0	2	mmu-miR-196a-5p	-0.11	-0.15	0.26	2005, 2007
COL3A1	ENST00000304636.3	collagen, type III, alpha 1	215	1	0	1	0	0	0	0	0	0	mmu-miR-196a-5p	-0.1	-0.29	0.81	2011
HDAC9	ENST00000405010.3	histone deacetylase 9	13	1	0	1	0	0	0	0	0	0	mmu-miR-196a-5p	-0.1	-0.28	0.57
CELF2	ENST00000315874.4	CUGBP, Elav-like family member 2	56	1	0	0	1	0	0	0	0	1	mmu-miR-196a-5p	-0.1	-0.1	0.24	2005, 2007, 2009, 2011
LCORL	ENST00000326877.4	ligand dependent nuclear receptor corepressor-like	194	1	0	1	0	0	0	0	0	0	mmu-miR-196b-5p	-0.1	-0.27	0.67	2007, 2009, 2011
SPRED1	ENST00000299084.4	sprouty-related, EVH1 domain containing 1	547	1	1	0	0	0	0	0	0	0	mmu-miR-196a-5p	-0.1	-0.42	0.51	2011
SETD8	ENST00000402868.3	SET domain containing (lysine methyltransferase) 8	52	1	0	0	1	0	0	0	0	0	mmu-miR-196a-5p	-0.1	-0.1	0.22	2007, 2009, 2011
C20orf112	ENST00000359676.5	chromosome 20 open reading frame 112	148	1	0	0	1	0	0	0	0	2	mmu-miR-196a-5p	-0.1	-0.2	0.28	2011
SFMBT1	ENST00000394752.3	Scm-like with four mbt domains 1	116	1	0	1	0	2	0	1	1	0	mmu-miR-196a-5p	-0.09	-0.52	0.84	2011
NEDD4L	ENST00000256832.7	neural precursor cell expressed, developmentally down-regulated 4-like, E3 ubiquitin protein ligase	617	1	0	1	0	0	0	0	0	2	mmu-miR-196a-5p	-0.09	-0.36	0.77	2011
ELK4	ENST00000357992.4	ELK4, ETS-domain protein (SRF accessory protein 1)	39	1	0	1	0	0	0	0	0	1	mmu-miR-196a-5p	-0.09	-0.16	0.68	2011
CCND2	ENST00000261254.3	cyclin D2	66	1	0	0	1	0	0	0	0	0	mmu-miR-196a-5p	-0.09	-0.1	0.24	2007
KLF8	ENST00000468660.1	Kruppel-like factor 8	8	1	0	1	0	1	0	1	0	3	mmu-miR-196a-5p	-0.09	-0.41	0.46	2011
ZNF462	ENST00000277225.5	zinc finger protein 462	214	1	0	1	0	0	0	0	0	0	mmu-miR-196a-5p	-0.08	-0.09	0.81
PHF20	ENST00000374012.3	PHD finger protein 20	191	1	1	0	0	0	0	0	0	0	mmu-miR-196a-5p	-0.08	-0.23	0.1	2007, 2009, 2011
MSI2	ENST00000284073.2	musashi RNA-binding protein 2	283	2	0	1	1	0	0	0	0	1	mmu-miR-196a-5p	-0.08	-0.33	0.86
GATA6	ENST00000269216.3	GATA binding protein 6	691	1	1	0	0	0	0	0	0	0	mmu-miR-196a-5p	-0.07	-0.54	0.72	2005, 2007, 2009, 2011
C1GALT1	ENST00000223122.3	core 1 synthase, glycoprotein-N-acetylgalactosamine 3-beta-galactosyltransferase, 1	44	1	1	0	0	0	0	0	0	1	mmu-miR-196a-5p	-0.07	-0.34	0.43	2011
LPPR5	ENST00000370188.3	Lipid phosphate phosphatase-related protein type 5	23	1	1	0	0	0	0	0	0	1	mmu-miR-196a-5p	-0.07	-0.38	< 0.1	2009
ZNF354B	ENST00000322434.3	zinc finger protein 354B	52	1	0	1	0	0	0	0	0	0	mmu-miR-196a-5p	-0.06	-0.41	0.73
LTN1	ENST00000361371.5	listerin E3 ubiquitin protein ligase 1	56	1	0	1	0	0	0	0	0	0	mmu-miR-196a-5p	-0.06	-0.15	0.44	2005, 2007, 2009, 2011
RPGRIP1L	ENST00000262135.4	RPGRIP1-like	55	1	0	0	1	2	0	2	0	1	mmu-miR-196a-5p	-0.06	-0.27	0.26	2005, 2007, 2009, 2011
SAP30L	ENST00000297109.6	SAP30-like	335	1	0	1	0	0	0	0	0	0	mmu-miR-196b-5p	-0.06	-0.16	0.8	2011
SOX11	ENST00000322002.3	SRY (sex determining region Y)-box 11	1100	1	1	0	0	0	0	0	0	1	mmu-miR-196b-5p	-0.06	-0.32	0.45	2005, 2007, 2009, 2011
MRRF	ENST00000344641.3	mitochondrial ribosome recycling factor	85	1	0	1	0	1	0	1	0	0	mmu-miR-196b-5p	-0.06	-0.41	0.83
RANBP2	ENST00000283195.6	RAN binding protein 2	814	1	0	1	0	1	0	0	1	0	mmu-miR-196a-5p	-0.05	-0.27	0.85	2005, 2007, 2009, 2011
C11orf57	ENST00000532163.1	chromosome 11 open reading frame 57	207	1	0	1	0	0	0	0	0	0	mmu-miR-196b-5p	-0.05	-0.33	0.77	2007, 2009, 2011
AAK1	ENST00000409085.4	AP2 associated kinase 1	27	1	0	0	1	0	0	0	0	3	mmu-miR-196a-5p	-0.05	-0.06	0.18	2009, 2011
C11orf84	ENST00000294244.4	chromosome 11 open reading frame 84	232	1	0	1	0	0	0	0	0	0	mmu-miR-196a-5p	-0.05	-0.21	0.86	2005, 2007, 2009, 2011
CCDC47	ENST00000225726.5	coiled-coil domain containing 47	1484	1	1	0	0	0	0	0	0	0	mmu-miR-196a-5p	-0.05	-0.54	0.26	2007, 2009, 2011
CPM	ENST00000551568.1	carboxypeptidase M	125	1	0	1	0	0	0	0	0	0	mmu-miR-196a-5p	-0.05	-0.23	0.86	2005, 2007, 2009, 2011
KDM5A	ENST00000399788.2	lysine (K)-specific demethylase 5A	118	1	1	0	0	0	0	0	0	1	mmu-miR-196a-5p	-0.04	-0.16	0.3	2007, 2009, 2011
MAPK8	ENST00000374182.3	mitogen-activated protein kinase 8	227	1	0	1	0	0	0	0	0	1	mmu-miR-196a-5p	-0.03	-0.31	0.71
IGF1	ENST00000337514.6	insulin-like growth factor 1 (somatomedin C)	19	1	0	0	1	0	0	0	0	1	mmu-miR-196a-5p	-0.03	-0.19	0.18	2011
SLC31A1	ENST00000374212.4	solute carrier family 31 (copper transporter), member 1	171	1	0	1	0	0	0	0	0	1	mmu-miR-196a-5p	-0.03	-0.28	0.85	2005, 2007, 2009, 2011
CLCN5	ENST00000376088.3	chloride channel, voltage-sensitive 5	154	1	0	0	1	0	0	0	0	2	mmu-miR-196a-5p	-0.03	-0.07	0.21	2009, 2011
RAB11FIP1	ENST00000287263.4	RAB11 family interacting protein 1 (class I)	106	1	0	1	0	0	0	0	0	1	mmu-miR-196a-5p	-0.03	-0.34	0.63	2009, 2011
SEMA3A	ENST00000265362.4	sema domain, immunoglobulin domain (Ig), short basic domain, secreted, (semaphorin) 3A	162	1	0	0	1	0	0	0	0	1	mmu-miR-196a-5p	-0.03	-0.15	0.38	2007, 2009, 2011
ZNF652	ENST00000362063.2	zinc finger protein 652	33	1	0	1	0	0	0	0	0	2	mmu-miR-196a-5p	-0.03	-0.17	0.85	2011
KATNBL1	ENST00000256544.3	katanin p80 subunit B-like 1	105	1	0	1	0	0	0	0	0	0	mmu-miR-196a-5p	-0.02	-0.41	0.86	2005, 2007, 2011
BCAT1	ENST00000261192.7	branched chain amino-acid transaminase 1, cytosolic	1346	1	0	1	0	0	0	0	0	0	mmu-miR-196a-5p	-0.02	-0.17	0.82	2009, 2011
ZBTB10	ENST00000430430.1	zinc finger and BTB domain containing 10	113	1	0	0	1	1	0	1	0	1	mmu-miR-196a-5p	-0.02	-0.16	0.23
42801	ENST00000259050.4	membrane-associated ring finger (C3HC4) 7, E3 ubiquitin protein ligase	537	1	0	1	0	0	0	0	0	0	mmu-miR-196a-5p	-0.02	-0.29	0.38
RGL2	ENST00000497454.1	ral guanine nucleotide dissociation stimulator-like 2	150	1	0	1	0	0	0	0	0	0	mmu-miR-196a-5p	-0.01	-0.31	0.5	2011
C6orf203	ENST00000311381.5	chromosome 6 open reading frame 203	307	1	0	1	0	0	0	0	0	0	mmu-miR-196a-5p	-0.01	-0.47	0.39
ABCG1	ENST00000398457.2	ATP-binding cassette, sub-family G (WHITE), member 1	64	1	0	1	0	0	0	0	0	2	mmu-miR-196a-5p	-0.01	-0.26	0.84
RAB6B	ENST00000285208.4	RAB6B, member RAS oncogene family	669	1	0	1	0	1	0	1	0	0	mmu-miR-196b-5p	-0.01	-0.49	0.78	2009, 2011
DIP2A	ENST00000318711.7	DIP2 disco-interacting protein 2 homolog A (Drosophila)	298	1	1	0	0	0	0	0	0	0	mmu-miR-196a-5p	-0.01	-0.19	0.71	2011
USP15	ENST00000353364.3	ubiquitin specific peptidase 15	286	1	0	1	0	0	0	0	0	0	mmu-miR-196a-5p	-0.01	-0.18	0.86	2005, 2007, 2009, 2011
SNX16	ENST00000353788.4	sorting nexin 16	156	1	0	1	0	0	0	0	0	0	mmu-miR-196b-5p	-0.01	-0.32	0.78	2005, 2007, 2009, 2011
TANC2	ENST00000424789.2	tetratricopeptide repeat, ankyrin repeat and coiled-coil containing 2	155	1	0	0	1	0	0	0	0	1	mmu-miR-196a-5p	-0.01	-0.01	0.19	2009, 2011
DLD	ENST00000205402.5	dihydrolipoamide dehydrogenase	1623	1	0	1	0	1	0	0	1	0	mmu-miR-196a-5p	-0.01	-0.45	0.68	2009, 2011
PDE3B	ENST00000282096.4	phosphodiesterase 3B, cGMP-inhibited	258	1	0	0	1	0	0	0	0	0	mmu-miR-196a-5p	-0.01	-0.09	0.2
USP31	ENST00000219689.7	ubiquitin specific peptidase 31	214	1	1	0	0	0	0	0	0	1	mmu-miR-196a-5p	-0.01	-0.08	0.23	2011
PPL	ENST00000345988.2	periplakin	849	1	1	0	0	0	0	0	0	2	mmu-miR-196a-5p	0	-0.29	0.67
ABI2	ENST00000295851.5	abl-interactor 2	877	1	0	1	0	2	0	2	0	0	mmu-miR-196b-5p	0	-0.1	0.73
RGS6	ENST00000553530.1	regulator of G-protein signaling 6	5	1	0	1	0	0	0	0	0	1	mmu-miR-196a-5p	0	-0.25	0.75	2009, 2011
NDUFC2-KCTD14	ENST00000528251.1	NDUFC2-KCTD14 readthrough	5	1	0	1	0	0	0	0	0	0	mmu-miR-196a-5p	0	-0.2	ORF
ELF4	ENST00000335997.7	E74-like factor 4 (ets domain transcription factor)	69	1	0	1	0	0	0	0	0	0	mmu-miR-196a-5p	0	-0.26	0.86	2011

## Sheet: miR-205
Ortholog of target gene	Representative transcript	Gene name	Number of 3P-seq tags supporting UTR + 5	Link to sites in UTRs	Conserved sites				Poorly conserved sites				6mer sites	Representative miRNA	Cumulative weighted context++ score	Total context++ score	Aggregate PCT	Previous TargetScan publication(s)
					total	8mer	7mer-m8	7mer-A1	total	8mer	7mer-m8	7mer-A1
CHN1	ENST00000409900.3	chimerin 1	344	Sites in UTR	2	2	0	0	0	0	0	0	0	mmu-miR-205-5p	-0.92	-0.92	0.97	2005, 2007, 2009, 2011
PET117	ENST00000432901.3	PET117 homolog (S. cerevisiae)	120	Sites in UTR	1	1	0	0	1	1	0	0	1	mmu-miR-205-5p	-0.86	-0.86	< 0.1
MTFR1L	ENST00000474295.1	mitochondrial fission regulator 1-like	3051	Sites in UTR	2	0	0	2	1	1	0	0	0	mmu-miR-205-5p	-0.73	-0.76	< 0.1
CDH11	ENST00000394156.3	cadherin 11, type 2, OB-cadherin (osteoblast)	448	Sites in UTR	3	1	2	0	1	0	0	1	1	mmu-miR-205-5p	-0.6	-0.66	0.25	2005, 2007
SLC35B3	ENST00000379660.4	solute carrier family 35 (adenosine 3'-phospho 5'-phosphosulfate transporter), member B3	83	Sites in UTR	1	1	0	0	1	0	1	0	2	mmu-miR-205-5p	-0.58	-0.66	0.87	2005, 2007, 2009, 2011
RNF146	ENST00000356799.2	ring finger protein 146	1504	Sites in UTR	1	1	0	0	1	0	0	1	0	mmu-miR-205-5p	-0.58	-0.58	ORF
COL16A1	ENST00000373672.3	collagen, type XVI, alpha 1	954	Sites in UTR	1	1	0	0	0	0	0	0	0	mmu-miR-205-5p	-0.56	-0.56	0.6	2009, 2011
CLDN11	ENST00000064724.3	claudin 11	1116	Sites in UTR	1	1	0	0	0	0	0	0	0	mmu-miR-205-5p	-0.54	-0.55	0.86	2005, 2007, 2009, 2011
HS3ST1	ENST00000002596.5	heparan sulfate (glucosamine) 3-O-sulfotransferase 1	9	Sites in UTR	1	1	0	0	1	0	0	1	2	mmu-miR-205-5p	-0.54	-0.55	0.89	2005, 2007, 2009, 2011
FAM136A	ENST00000450256.1	family with sequence similarity 136, member A	490	Sites in UTR	1	1	0	0	0	0	0	0	0	mmu-miR-205-5p	-0.53	-0.53	ORF
LRP1	ENST00000243077.3	low density lipoprotein receptor-related protein 1	270	Sites in UTR	1	1	0	0	1	1	0	0	0	mmu-miR-205-5p	-0.51	-0.54	0.72	2005, 2007, 2009, 2011
42982	ENST00000426861.1	septin 4	40	Sites in UTR	2	1	1	0	1	0	0	1	0	mmu-miR-205-5p	-0.49	-0.49	ORF
SLC35A1	ENST00000369552.4	solute carrier family 35 (CMP-sialic acid transporter), member A1	671	Sites in UTR	1	1	0	0	0	0	0	0	0	mmu-miR-205-5p	-0.49	-0.49	0.38	2009, 2011
ABHD10	ENST00000494817.1	abhydrolase domain containing 10	929	Sites in UTR	2	2	0	0	0	0	0	0	0	mmu-miR-205-5p	-0.48	-0.49	ORF
GXYLT1	ENST00000398675.3	glucoside xylosyltransferase 1	126	Sites in UTR	2	1	0	1	0	0	0	0	0	mmu-miR-205-5p	-0.47	-0.47	0.45	2009, 2011
RCBTB1	ENST00000258646.3	regulator of chromosome condensation (RCC1) and BTB (POZ) domain containing protein 1	9	Sites in UTR	1	1	0	0	0	0	0	0	1	mmu-miR-205-5p	-0.47	-0.51	0.18	2009, 2011
SSBP3	ENST00000417664.2	single stranded DNA binding protein 3	1474	Sites in UTR	1	1	0	0	0	0	0	0	0	mmu-miR-205-5p	-0.46	-0.46	0.8	2009, 2011
TP53BP2	ENST00000391878.2	tumor protein p53 binding protein, 2	1531	Sites in UTR	1	1	0	0	0	0	0	0	0	mmu-miR-205-5p	-0.46	-0.46	> 0.99	2005, 2007, 2009, 2011
CLTC	ENST00000269122.3	clathrin, heavy chain (Hc)	10702	Sites in UTR	1	1	0	0	0	0	0	0	0	mmu-miR-205-5p	-0.46	-0.46	0.95	2005, 2007, 2009, 2011
SELT	ENST00000471696.1	Selenoprotein T	538	Sites in UTR	1	0	1	0	1	1	0	0	0	mmu-miR-205-5p	-0.45	-0.45	0.74	2005, 2007, 2009, 2011
BICC1	ENST00000373886.3	bicaudal C homolog 1 (Drosophila)	165	Sites in UTR	1	1	0	0	0	0	0	0	3	mmu-miR-205-5p	-0.43	-0.43	0.58
MARCKS	ENST00000368635.4	myristoylated alanine-rich protein kinase C substrate	188	Sites in UTR	1	1	0	0	0	0	0	0	0	mmu-miR-205-5p	-0.43	-0.45	0.94	2011
NDUFA4	ENST00000339600.5	NADH dehydrogenase (ubiquinone) 1 alpha subcomplex, 4, 9kDa	143	Sites in UTR	1	0	1	0	0	0	0	0	0	mmu-miR-205-5p	-0.43	-0.44	0.63	2005, 2007, 2009, 2011
ACSL1	ENST00000454703.2	acyl-CoA synthetase long-chain family member 1	121	Sites in UTR	1	1	0	0	0	0	0	0	0	mmu-miR-205-5p	-0.43	-0.49	0.54	2005, 2007, 2009, 2011
LENG9	ENST00000333834.4	leukocyte receptor cluster (LRC) member 9	5	Sites in UTR	1	1	0	0	0	0	0	0	0	mmu-miR-205-5p	-0.43	-0.43	< 0.1	2011
BTBD3	ENST00000254977.3	BTB (POZ) domain containing 3	3798	Sites in UTR	1	1	0	0	0	0	0	0	0	mmu-miR-205-5p	-0.42	-0.47	0.73	2005, 2007, 2009, 2011
ARRB2	ENST00000575877.1	arrestin, beta 2	158	Sites in UTR	1	1	0	0	0	0	0	0	1	mmu-miR-205-5p	-0.42	-0.42	ORF
RAP2B	ENST00000323534.2	RAP2B, member of RAS oncogene family	594	Sites in UTR	1	1	0	0	1	1	0	0	3	mmu-miR-205-5p	-0.41	-0.6	0.72	2009, 2011
SRSF10	ENST00000343255.5	serine/arginine-rich splicing factor 10	1920	Sites in UTR	1	1	0	0	1	0	1	0	1	mmu-miR-205-5p	-0.41	-0.6	0.9	2007, 2009, 2011
CERKL	ENST00000410087.3	ceramide kinase-like	8	Sites in UTR	1	1	0	0	0	0	0	0	0	mmu-miR-205-5p	-0.41	-0.41	0.13	2009, 2011
C11orf34	ENST00000338832.2	chromosome 11 open reading frame 34	5	Sites in UTR	1	0	1	0	1	0	0	1	0	mmu-miR-205-5p	-0.4	-0.4	0.11	2011
RND3	ENST00000375734.2	Rho family GTPase 3	574	Sites in UTR	1	1	0	0	0	0	0	0	2	mmu-miR-205-5p	-0.39	-0.48	< 0.1	2005, 2007, 2011
ZFP57	ENST00000488757.1	ZFP57 zinc finger protein	8	Sites in UTR	1	1	0	0	0	0	0	0	0	mmu-miR-205-5p	-0.39	-0.69	< 0.1	2011
HSD17B11	ENST00000358290.4	hydroxysteroid (17-beta) dehydrogenase 11	269	Sites in UTR	1	1	0	0	0	0	0	0	0	mmu-miR-205-5p	-0.38	-0.43	0.25	2007, 2009, 2011
C3orf80	ENST00000326474.3	chromosome 3 open reading frame 80	296	Sites in UTR	1	1	0	0	0	0	0	0	0	mmu-miR-205-5p	-0.36	-0.36	0.42	2011
LRRK2	ENST00000298910.7	leucine-rich repeat kinase 2	37	Sites in UTR	1	1	0	0	0	0	0	0	1	mmu-miR-205-5p	-0.36	-0.36	0.55	2007, 2009, 2011
HELLS	ENST00000394036.1	helicase, lymphoid-specific	329	Sites in UTR	1	1	0	0	1	0	1	0	0	mmu-miR-205-5p	-0.36	-0.46	ORF
CCNJ	ENST00000265992.5	cyclin J	5	Sites in UTR	1	1	0	0	0	0	0	0	1	mmu-miR-205-5p	-0.36	-0.36	0.82	2005, 2007, 2009, 2011
RTN3	ENST00000339997.4	reticulon 3	85	Sites in UTR	1	1	0	0	0	0	0	0	0	mmu-miR-205-5p	-0.34	-0.34	ORF
DDX5	ENST00000225792.5	DEAD (Asp-Glu-Ala-Asp) box helicase 5	5537	Sites in UTR	1	0	1	0	0	0	0	0	0	mmu-miR-205-5p	-0.34	-0.34	0.36	2005, 2007, 2011
PTPRM	ENST00000332175.8	protein tyrosine phosphatase, receptor type, M	553	Sites in UTR	1	1	0	0	0	0	0	0	0	mmu-miR-205-5p	-0.34	-0.34	0.48	2005, 2007, 2009, 2011
CASC4	ENST00000299957.6	cancer susceptibility candidate 4	5	Sites in UTR	1	1	0	0	0	0	0	0	0	mmu-miR-205-5p	-0.34	-0.34	< 0.1	2009, 2011
TGFA	ENST00000445399.1	transforming growth factor, alpha	36	Sites in UTR	1	1	0	0	0	0	0	0	2	mmu-miR-205-5p	-0.33	-0.4	0.77	2009, 2011
LHFPL2	ENST00000515007.2	lipoma HMGIC fusion partner-like 2	16	Sites in UTR	1	1	0	0	1	0	1	0	2	mmu-miR-205-5p	-0.33	-0.33	0.13	2005, 2007, 2009, 2011
FAM126A	ENST00000409923.1	family with sequence similarity 126, member A	241	Sites in UTR	1	1	0	0	1	0	1	0	1	mmu-miR-205-5p	-0.33	-0.43	0.32	2009, 2011
SGMS1	ENST00000361781.2	sphingomyelin synthase 1	100	Sites in UTR	2	0	1	1	0	0	0	0	0	mmu-miR-205-5p	-0.32	-0.33	0.28	2007
UBE2N	ENST00000550657.1	ubiquitin-conjugating enzyme E2N	321	Sites in UTR	1	0	1	0	1	0	0	1	2	mmu-miR-205-5p	-0.32	-0.35	0.55	2005, 2007, 2009, 2011
NAA11	ENST00000286794.4	N(alpha)-acetyltransferase 11, NatA catalytic subunit	66	Sites in UTR	1	1	0	0	0	0	0	0	0	mmu-miR-205-5p	-0.32	-0.32	< 0.1	2011
CRMP1	ENST00000324989.7	collapsin response mediator protein 1	252	Sites in UTR	1	0	0	1	1	0	1	0	0	mmu-miR-205-5p	-0.32	-0.32	0.15
EZR	ENST00000337147.7	ezrin	3757	Sites in UTR	1	1	0	0	0	0	0	0	1	mmu-miR-205-5p	-0.31	-0.4	0.18	2009, 2011
TMEM255A	ENST00000309720.5	transmembrane protein 255A	113	Sites in UTR	1	1	0	0	0	0	0	0	0	mmu-miR-205-5p	-0.31	-0.31	0.37	2009, 2011
SBF2	ENST00000256190.8	SET binding factor 2	65	Sites in UTR	1	1	0	0	0	0	0	0	0	mmu-miR-205-5p	-0.31	-0.34	0.74	2011
LSAMP	ENST00000490035.2	limbic system-associated membrane protein	19	Sites in UTR	1	0	1	0	4	0	2	2	1	mmu-miR-205-5p	-0.31	-0.52	0.24	2011
ABHD17B	ENST00000333421.6	abhydrolase domain containing 17B	104	Sites in UTR	1	0	1	0	0	0	0	0	1	mmu-miR-205-5p	-0.3	-0.3	0.2	2007, 2009, 2011
ADAMTS9	ENST00000295903.4	ADAM metallopeptidase with thrombospondin type 1 motif, 9	5	Sites in UTR	1	1	0	0	0	0	0	0	0	mmu-miR-205-5p	-0.3	-0.3	0.82	2005, 2007, 2009, 2011
NTNG1	ENST00000370067.1	netrin G1	5	Sites in UTR	1	1	0	0	1	0	1	0	0	mmu-miR-205-5p	-0.29	-0.29	< 0.1
SORBS1	ENST00000371227.4	sorbin and SH3 domain containing 1	22	Sites in UTR	1	1	0	0	1	0	1	0	0	mmu-miR-205-5p	-0.29	-0.29	0.71	2005, 2007, 2009, 2011
AAK1	ENST00000409085.4	AP2 associated kinase 1	27	Sites in UTR	2	2	0	0	1	0	1	0	2	mmu-miR-205-5p	-0.29	-0.3	0.79	2007, 2009, 2011
ACACB	ENST00000338432.7	acetyl-CoA carboxylase beta	59	Sites in UTR	1	0	0	1	0	0	0	0	0	mmu-miR-205-5p	-0.28	-0.28	0.15	2011
MSI2	ENST00000284073.2	musashi RNA-binding protein 2	283	Sites in UTR	1	1	0	0	0	0	0	0	2	mmu-miR-205-5p	-0.28	-0.34	0.67
MFNG	ENST00000416983.3	MFNG O-fucosylpeptide 3-beta-N-acetylglucosaminyltransferase	14	Sites in UTR	1	1	0	0	0	0	0	0	0	mmu-miR-205-5p	-0.28	-0.28	0.13	2009, 2011
DDX11	ENST00000251758.5	DEAD/H (Asp-Glu-Ala-Asp/His) box helicase 11	175	Sites in UTR	1	0	1	0	2	0	0	2	1	mmu-miR-205-5p	-0.27	-0.27	ORF
EPB41L4B	ENST00000374557.4	erythrocyte membrane protein band 4.1 like 4B	135	Sites in UTR	1	0	1	0	0	0	0	0	0	mmu-miR-205-5p	-0.27	-0.27	0.21
EPB41	ENST00000373798.1	erythrocyte membrane protein band 4.1 (elliptocytosis 1, RH-linked)	53	Sites in UTR	1	1	0	0	0	0	0	0	2	mmu-miR-205-5p	-0.27	-0.27	0.69	2005, 2007, 2009, 2011
ANGPT2	ENST00000325203.5	angiopoietin 2	5	Sites in UTR	1	0	1	0	0	0	0	0	1	mmu-miR-205-5p	-0.27	-0.27	< 0.1	2011
LAMC1	ENST00000258341.4	laminin, gamma 1 (formerly LAMB2)	1082	Sites in UTR	1	1	0	0	0	0	0	0	0	mmu-miR-205-5p	-0.27	-0.34	0.77	2005, 2007, 2009, 2011
CALU	ENST00000535011.2	calumenin	3079	Sites in UTR	1	1	0	0	2	0	2	0	0	mmu-miR-205-5p	-0.27	-0.43	0.48	2005, 2007, 2009, 2011
PHC2	ENST00000431992.1	polyhomeotic homolog 2 (Drosophila)	11	Sites in UTR	1	1	0	0	0	0	0	0	0	mmu-miR-205-5p	-0.27	-0.27	0.59	2005, 2007, 2009, 2011
SIAH1	ENST00000380006.2	siah E3 ubiquitin protein ligase 1	34	Sites in UTR	1	0	1	0	0	0	0	0	0	mmu-miR-205-5p	-0.27	-0.27	0.14	2007, 2011
LIMS2	ENST00000409286.1	LIM and senescent cell antigen-like domains 2	170	Sites in UTR	1	0	1	0	0	0	0	0	0	mmu-miR-205-5p	-0.26	-0.26	0.21	2007, 2009, 2011
TAOK1	ENST00000261716.3	TAO kinase 1	164	Sites in UTR	1	1	0	0	1	0	0	1	1	mmu-miR-205-5p	-0.26	-0.34	0.61	2011
42983	ENST00000438754.2	septin 5	342	Sites in UTR	1	0	0	1	1	0	0	1	0	mmu-miR-205-5p	-0.26	-0.26	< 0.1
GATA3	ENST00000379328.3	GATA binding protein 3	136	Sites in UTR	1	1	0	0	1	0	1	0	1	mmu-miR-205-5p	-0.26	-0.36	0.44	2009, 2011
MICU3	ENST00000318063.5	mitochondrial calcium uptake family, member 3	9	Sites in UTR	1	0	1	0	1	0	0	1	0	mmu-miR-205-5p	-0.26	-0.26	0.13	2009
RAB11FIP2	ENST00000355624.3	RAB11 family interacting protein 2 (class I)	449	Sites in UTR	1	0	1	0	1	0	1	0	1	mmu-miR-205-5p	-0.26	-0.27	0.17	2009, 2011
MDM4	ENST00000391947.2	Mdm4 p53 binding protein homolog (mouse)	443	Sites in UTR	1	1	0	0	0	0	0	0	0	mmu-miR-205-5p	-0.26	-0.27	ORF
ELF1	ENST00000442101.1	E74-like factor 1 (ets domain transcription factor)	466	Sites in UTR	1	0	0	1	1	0	1	0	2	mmu-miR-205-5p	-0.26	-0.27	0.16	2007, 2009, 2011
NAA25	ENST00000261745.4	N(alpha)-acetyltransferase 25, NatB auxiliary subunit	919	Sites in UTR	1	1	0	0	0	0	0	0	0	mmu-miR-205-5p	-0.26	-0.26	0.86	2007, 2009, 2011
RBM47	ENST00000319592.4	RNA binding motif protein 47	264	Sites in UTR	2	0	1	1	0	0	0	0	0	mmu-miR-205-5p	-0.25	-0.25	0.37	2005, 2007, 2009, 2011
ENC1	ENST00000302351.4	ectodermal-neural cortex 1 (with BTB domain)	57	Sites in UTR	1	1	0	0	0	0	0	0	1	mmu-miR-205-5p	-0.25	-0.26	0.54	2009, 2011
DGCR8	ENST00000383024.2	DGCR8 microprocessor complex subunit	1018	Sites in UTR	1	0	1	0	0	0	0	0	0	mmu-miR-205-5p	-0.25	-0.25	0.15	2005, 2007, 2011
WWC1	ENST00000265293.4	WW and C2 domain containing 1	43	Sites in UTR	1	0	1	0	0	0	0	0	1	mmu-miR-205-5p	-0.25	-0.3	0.91	2009, 2011
INPPL1	ENST00000298229.2	inositol polyphosphate phosphatase-like 1	1138	Sites in UTR	1	1	0	0	0	0	0	0	0	mmu-miR-205-5p	-0.25	-0.25	0.56	2005, 2007, 2009, 2011
C16orf52	ENST00000542527.2	chromosome 16 open reading frame 52	102	Sites in UTR	2	1	0	1	2	0	0	2	1	mmu-miR-205-5p	-0.25	-0.67	0.66	2011
PHB	ENST00000300408.3	prohibitin	759	Sites in UTR	1	0	0	1	1	0	0	1	0	mmu-miR-205-5p	-0.24	-0.24	0.27	2005, 2007
ESRRG	ENST00000361525.3	estrogen-related receptor gamma	5	Sites in UTR	2	1	0	1	0	0	0	0	1	mmu-miR-205-5p	-0.24	-0.24	0.6	2005, 2007, 2009, 2011
MGRN1	ENST00000415496.1	mahogunin ring finger 1, E3 ubiquitin protein ligase	2337	Sites in UTR	2	2	0	0	0	0	0	0	0	mmu-miR-205-5p	-0.24	-0.24	0.91	2005, 2007, 2009, 2011
CBX1	ENST00000393408.3	chromobox homolog 1	26	Sites in UTR	1	1	0	0	0	0	0	0	0	mmu-miR-205-5p	-0.23	-0.23	0.3	2009, 2011
DUSP7	ENST00000495880.1	dual specificity phosphatase 7	68	Sites in UTR	1	1	0	0	0	0	0	0	0	mmu-miR-205-5p	-0.23	-0.39	0.84	2011
TUBB6	ENST00000591208.1	tubulin, beta 6 class V	5820	Sites in UTR	1	1	0	0	0	0	0	0	0	mmu-miR-205-5p	-0.23	-0.23	ORF
REEP5	ENST00000545426.1	receptor accessory protein 5	4440	Sites in UTR	2	0	0	2	0	0	0	0	1	mmu-miR-205-5p	-0.23	-0.23	< 0.1
CNIH1	ENST00000395573.4	cornichon family AMPA receptor auxiliary protein 1	2182	Sites in UTR	1	0	1	0	0	0	0	0	1	mmu-miR-205-5p	-0.23	-0.24	< 0.1	2007
PNN	ENST00000216832.4	pinin, desmosome associated protein	858	Sites in UTR	1	1	0	0	0	0	0	0	1	mmu-miR-205-5p	-0.23	-0.48	< 0.1	2007
IRF2BPL	ENST00000238647.3	interferon regulatory factor 2 binding protein-like	2145	Sites in UTR	1	0	0	1	0	0	0	0	1	mmu-miR-205-5p	-0.23	-0.23	0.15	2005, 2007
FNBP1L	ENST00000370253.2	formin binding protein 1-like	219	Sites in UTR	1	0	0	1	0	0	0	0	1	mmu-miR-205-5p	-0.23	-0.23	0.15	2007
TBCEL	ENST00000422003.2	tubulin folding cofactor E-like	89	Sites in UTR	1	0	1	0	2	1	0	1	0	mmu-miR-205-5p	-0.23	-0.4	0.22
PIEZO1	ENST00000301015.9	piezo-type mechanosensitive ion channel component 1	3837	Sites in UTR	1	1	0	0	0	0	0	0	0	mmu-miR-205-5p	-0.23	-0.23	< 0.1	2011
MLLT4	ENST00000400822.3	myeloid/lymphoid or mixed-lineage leukemia (trithorax homolog, Drosophila); translocated to, 4	232	Sites in UTR	1	1	0	0	1	0	1	0	0	mmu-miR-205-5p	-0.23	-0.23	0.74	2011
EAF1	ENST00000396842.2	ELL associated factor 1	63	Sites in UTR	1	0	1	0	0	0	0	0	1	mmu-miR-205-5p	-0.23	-0.24	< 0.1	2009, 2011
SLC19A2	ENST00000236137.5	solute carrier family 19 (thiamine transporter), member 2	229	Sites in UTR	1	1	0	0	0	0	0	0	0	mmu-miR-205-5p	-0.23	-0.23	0.18	2009, 2011
VEGFA	ENST00000372067.3	vascular endothelial growth factor A	907	Sites in UTR	1	1	0	0	0	0	0	0	0	mmu-miR-205-5p	-0.22	-0.22	0.53	2007, 2009, 2011
MIER3	ENST00000381226.3	mesoderm induction early response 1, family member 3	112	Sites in UTR	1	0	0	1	1	1	0	0	2	mmu-miR-205-5p	-0.22	-0.25	0.15	2007, 2009, 2011
MMD	ENST00000262065.3	monocyte to macrophage differentiation-associated	558	Sites in UTR	1	1	0	0	0	0	0	0	0	mmu-miR-205-5p	-0.22	-0.22	< 0.1	2005, 2007, 2009, 2011
INHBA	ENST00000242208.4	inhibin, beta A	1260	Sites in UTR	1	1	0	0	0	0	0	0	0	mmu-miR-205-5p	-0.22	-0.22	0.17	2005, 2007, 2009, 2011
DLG2	ENST00000398309.2	discs, large homolog 2 (Drosophila)	15	Sites in UTR	1	1	0	0	0	0	0	0	1	mmu-miR-205-5p	-0.22	-0.22	0.6	2005, 2007, 2009, 2011
FA2H	ENST00000219368.3	fatty acid 2-hydroxylase	5	Sites in UTR	1	1	0	0	1	0	1	0	0	mmu-miR-205-5p	-0.22	-0.22	0.29	2009, 2011
ERRFI1	ENST00000377482.5	ERBB receptor feedback inhibitor 1	3807	Sites in UTR	1	0	1	0	0	0	0	0	0	mmu-miR-205-5p	-0.22	-0.24	0.2	2007, 2009, 2011
ZNF518B	ENST00000326756.3	zinc finger protein 518B	95	Sites in UTR	1	0	0	1	2	0	1	1	1	mmu-miR-205-5p	-0.22	-0.23	0.18	2005, 2007, 2009, 2011
HIATL1	ENST00000375344.3	hippocampus abundant transcript-like 1	767	Sites in UTR	1	0	1	0	0	0	0	0	0	mmu-miR-205-5p	-0.22	-0.22	< 0.1	2007, 2009, 2011
E2F1	ENST00000343380.5	E2F transcription factor 1	479	Sites in UTR	1	0	1	0	0	0	0	0	0	mmu-miR-205-5p	-0.21	-0.21	0.19	2005, 2007, 2009, 2011
CCDC43	ENST00000457422.2	coiled-coil domain containing 43	36	Sites in UTR	1	0	0	1	2	0	1	1	0	mmu-miR-205-5p	-0.21	-0.21	0.17	2007, 2011
IL1R1	ENST00000410023.1	interleukin 1 receptor, type I	1713	Sites in UTR	1	0	1	0	0	0	0	0	0	mmu-miR-205-5p	-0.21	-0.21	0.13	2009, 2011
ERBB3	ENST00000267101.3	v-erb-b2 avian erythroblastic leukemia viral oncogene homolog 3	926	Sites in UTR	1	1	0	0	0	0	0	0	0	mmu-miR-205-5p	-0.21	-0.21	0.78	2005, 2007, 2009, 2011
RBMS1	ENST00000348849.3	RNA binding motif, single stranded interacting protein 1	90	Sites in UTR	1	1	0	0	0	0	0	0	2	mmu-miR-205-5p	-0.21	-0.21	0.59	2011
RNF157	ENST00000269391.6	ring finger protein 157	163	Sites in UTR	1	1	0	0	0	0	0	0	0	mmu-miR-205-5p	-0.21	-0.23	0.46	2011
VASN	ENST00000304735.3	vasorin	192	Sites in UTR	2	0	1	1	1	0	1	0	1	mmu-miR-205-5p	-0.21	-0.46	0.49	2007, 2009, 2011
STMN4	ENST00000519997.1	stathmin-like 4	5	Sites in UTR	1	0	0	1	0	0	0	0	1	mmu-miR-205-5p	-0.21	-0.21	< 0.1
CCDC176	ENST00000394009.3	coiled-coil domain containing 176	61	Sites in UTR	1	0	0	1	1	0	0	1	1	mmu-miR-205-5p	-0.21	-0.21	< 0.1	2007
NACC2	ENST00000371753.1	NACC family member 2, BEN and BTB (POZ) domain containing	172	Sites in UTR	1	1	0	0	0	0	0	0	1	mmu-miR-205-5p	-0.21	-0.3	0.97	2007, 2011
PDE3B	ENST00000282096.4	phosphodiesterase 3B, cGMP-inhibited	258	Sites in UTR	1	1	0	0	1	0	0	1	0	mmu-miR-205-5p	-0.2	-0.32	0.71	2005, 2007, 2011
IVNS1ABP	ENST00000367498.3	influenza virus NS1A binding protein	2215	Sites in UTR	1	0	1	0	0	0	0	0	1	mmu-miR-205-5p	-0.2	-0.21	0.31	2005, 2007, 2009, 2011
PLCB1	ENST00000378641.3	phospholipase C, beta 1 (phosphoinositide-specific)	21	Sites in UTR	1	1	0	0	4	0	1	3	1	mmu-miR-205-5p	-0.2	-0.2	0.15	2005, 2007, 2011
FAM155A	ENST00000375915.2	family with sequence similarity 155, member A	118	Sites in UTR	1	1	0	0	0	0	0	0	0	mmu-miR-205-5p	-0.2	-0.2	0.32	2007, 2009, 2011
FAM168A	ENST00000064778.4	family with sequence similarity 168, member A	68	Sites in UTR	2	0	0	2	6	0	3	3	4	mmu-miR-205-5p	-0.2	-0.29	0.31
EVX1	ENST00000222761.3	even-skipped homeobox 1	7	Sites in UTR	1	1	0	0	0	0	0	0	0	mmu-miR-205-5p	-0.2	-0.2	ORF
RORA	ENST00000335670.6	RAR-related orphan receptor A	102	Sites in UTR	1	1	0	0	1	0	0	1	2	mmu-miR-205-5p	-0.19	-0.23	0.57	2011
TNR	ENST00000367674.2	tenascin R	5	Sites in UTR	1	0	0	1	3	0	0	3	3	mmu-miR-205-5p	-0.19	-0.19	0.35	2009, 2011
ZNF800	ENST00000393313.1	zinc finger protein 800	239	Sites in UTR	1	0	1	0	1	0	0	1	0	mmu-miR-205-5p	-0.19	-0.19	0.12	2007
TM2D3	ENST00000347970.3	TM2 domain containing 3	458	Sites in UTR	1	0	1	0	0	0	0	0	0	mmu-miR-205-5p	-0.19	-0.19	< 0.1	2011
NUP62CL	ENST00000372461.3	nucleoporin 62kDa C-terminal like	73	Sites in UTR	1	0	0	1	2	0	1	1	1	mmu-miR-205-5p	-0.19	-0.24	< 0.1
NCOA1	ENST00000405141.1	nuclear receptor coactivator 1	200	Sites in UTR	1	0	1	0	2	0	1	1	0	mmu-miR-205-5p	-0.19	-0.2	0.29	2009, 2011
CALCRL	ENST00000392370.3	calcitonin receptor-like	18	Sites in UTR	2	1	1	0	0	0	0	0	0	mmu-miR-205-5p	-0.19	-0.51	0.86	2005, 2007, 2009, 2011
MGA	ENST00000219905.7	MGA, MAX dimerization protein	250	Sites in UTR	1	1	0	0	0	0	0	0	2	mmu-miR-205-5p	-0.19	-0.2	0.36	2007, 2009, 2011
GLIS3	ENST00000324333.10	GLIS family zinc finger 3	47	Sites in UTR	1	0	1	0	0	0	0	0	1	mmu-miR-205-5p	-0.18	-0.18	0.45	2007, 2009, 2011
TRAK2	ENST00000332624.3	trafficking protein, kinesin binding 2	353	Sites in UTR	1	1	0	0	0	0	0	0	2	mmu-miR-205-5p	-0.18	-0.18	0.26	2007, 2009, 2011
BAMBI	ENST00000375533.3	BMP and activin membrane-bound inhibitor	515	Sites in UTR	1	0	0	1	0	0	0	0	3	mmu-miR-205-5p	-0.18	-0.18	0.16	2005, 2007, 2011
AFF1	ENST00000395146.4	AF4/FMR2 family, member 1	28	Sites in UTR	1	0	0	1	0	0	0	0	2	mmu-miR-205-5p	-0.18	-0.3	0.15	2009, 2011
FGF14	ENST00000376131.4	fibroblast growth factor 14	5	Sites in UTR	1	0	1	0	0	0	0	0	0	mmu-miR-205-5p	-0.18	-0.18	< 0.1
TSC22D1	ENST00000458659.2	TSC22 domain family, member 1	4146	Sites in UTR	1	0	1	0	0	0	0	0	1	mmu-miR-205-5p	-0.18	-0.2	< 0.1	2005, 2007
UBE2G1	ENST00000396981.2	ubiquitin-conjugating enzyme E2G 1	5620	Sites in UTR	1	0	1	0	0	0	0	0	1	mmu-miR-205-5p	-0.18	-0.21	0.12	2005, 2007, 2009, 2011
FRK	ENST00000606080.1	fyn-related kinase	37	Sites in UTR	1	1	0	0	0	0	0	0	1	mmu-miR-205-5p	-0.18	-0.43	0.98	2005, 2007, 2009, 2011
PAX9	ENST00000361487.6	paired box 9	53	Sites in UTR	1	1	0	0	0	0	0	0	1	mmu-miR-205-5p	-0.18	-0.21	0.38	2009, 2011
TMEM236	ENST00000377495.1	transmembrane protein 236	5	Sites in UTR	1	0	1	0	0	0	0	0	0	mmu-miR-205-5p	-0.18	-0.18	0.33	2009, 2011
CAMKK1	ENST00000381769.2	calcium/calmodulin-dependent protein kinase kinase 1, alpha	34	Sites in UTR	1	1	0	0	1	0	1	0	0	mmu-miR-205-5p	-0.18	-0.18	0.21	2009, 2011
ZNF597	ENST00000301744.4	zinc finger protein 597	159	Sites in UTR	1	0	1	0	2	0	0	2	2	mmu-miR-205-5p	-0.18	-0.23	0.23
KLF12	ENST00000377669.2	Kruppel-like factor 12	251	Sites in UTR	2	0	2	0	1	0	1	0	5	mmu-miR-205-5p	-0.18	-0.2	0.6	2005, 2007, 2009, 2011
NFIB	ENST00000397575.3	nuclear factor I/B	1149	Sites in UTR	4	0	2	2	0	0	0	0	3	mmu-miR-205-5p	-0.18	-0.2	0.56	2007, 2009, 2011
ZNF536	ENST00000355537.3	zinc finger protein 536	5	Sites in UTR	1	0	1	0	0	0	0	0	0	mmu-miR-205-5p	-0.17	-0.17	0.17	2005, 2007, 2009, 2011
P2RY1	ENST00000305097.3	purinergic receptor P2Y, G-protein coupled, 1	58	Sites in UTR	1	0	1	0	0	0	0	0	2	mmu-miR-205-5p	-0.17	-0.2	0.4
FGFRL1	ENST00000264748.6	fibroblast growth factor receptor-like 1	1114	Sites in UTR	1	0	0	1	0	0	0	0	0	mmu-miR-205-5p	-0.17	-0.17	0.15	2011
HERC3	ENST00000402738.1	HECT and RLD domain containing E3 ubiquitin protein ligase 3	50	Sites in UTR	1	1	0	0	0	0	0	0	0	mmu-miR-205-5p	-0.17	-0.21	0.23	2005, 2007, 2009, 2011
42989	ENST00000264893.6	septin 11	515	Sites in UTR	1	0	1	0	0	0	0	0	2	mmu-miR-205-5p	-0.17	-0.18	0.43	2005, 2007, 2009, 2011
VTI1B	ENST00000554659.1	vesicle transport through interaction with t-SNAREs 1B	264	Sites in UTR	1	0	0	1	2	0	1	1	0	mmu-miR-205-5p	-0.17	-0.2	0.15	2007
B4GALT6	ENST00000306851.5	UDP-Gal:betaGlcNAc beta 1,4- galactosyltransferase, polypeptide 6	146	Sites in UTR	1	0	1	0	0	0	0	0	0	mmu-miR-205-5p	-0.17	-0.17	0.36	2005, 2007, 2009, 2011
TXNRD1	ENST00000378070.4	thioredoxin reductase 1	1255	Sites in UTR	1	0	0	1	0	0	0	0	0	mmu-miR-205-5p	-0.16	-0.16	0.16	2009, 2011
JPH4	ENST00000356300.4	junctophilin 4	5	Sites in UTR	1	0	1	0	0	0	0	0	1	mmu-miR-205-5p	-0.16	-0.16	0.18	2005, 2007, 2009, 2011
TLK1	ENST00000431350.2	tousled-like kinase 1	200	Sites in UTR	1	0	1	0	0	0	0	0	2	mmu-miR-205-5p	-0.16	-0.2	0.29	2009, 2011
TM9SF3	ENST00000371142.4	transmembrane 9 superfamily member 3	1030	Sites in UTR	1	0	1	0	1	0	1	0	1	mmu-miR-205-5p	-0.16	-0.2	0.36	2007, 2009, 2011
COX4I1	ENST00000564903.1	cytochrome c oxidase subunit IV isoform 1	44	Sites in UTR	1	0	1	0	1	0	1	0	0	mmu-miR-205-5p	-0.16	-0.27	< 0.1
PPP1R1C	ENST00000409137.3	protein phosphatase 1, regulatory (inhibitor) subunit 1C	5	Sites in UTR	1	0	1	0	0	0	0	0	0	mmu-miR-205-5p	-0.16	-0.16	0.27
CASD1	ENST00000297273.4	CAS1 domain containing 1	270	Sites in UTR	1	0	1	0	0	0	0	0	0	mmu-miR-205-5p	-0.15	-0.19	0.28	2011
RAB9B	ENST00000243298.2	RAB9B, member RAS oncogene family	21	Sites in UTR	1	1	0	0	0	0	0	0	0	mmu-miR-205-5p	-0.15	-0.15	0.32	2011
TTI1	ENST00000373448.2	TELO2 interacting protein 1	182	Sites in UTR	1	0	0	1	0	0	0	0	1	mmu-miR-205-5p	-0.15	-0.16	0.15	2005, 2007, 2011
RBFOX3	ENST00000583458.1	RNA binding protein, fox-1 homolog (C. elegans) 3	5	Sites in UTR	1	0	1	0	1	0	0	1	2	mmu-miR-205-5p	-0.15	-0.15	0.17	2007, 2009, 2011
PARD6B	ENST00000371610.2	par-6 family cell polarity regulator beta	277	Sites in UTR	1	0	0	1	1	0	1	0	0	mmu-miR-205-5p	-0.15	-0.16	0.16	2007, 2009, 2011
ERBB4	ENST00000342788.4	v-erb-b2 avian erythroblastic leukemia viral oncogene homolog 4	27	Sites in UTR	1	1	0	0	2	0	0	2	1	mmu-miR-205-5p	-0.15	-0.19	0.84	2007, 2009, 2011
ARHGAP19-SLIT1	ENST00000453547.2	ARHGAP19-SLIT1 readthrough (NMD candidate)	15	Sites in UTR	1	1	0	0	3	0	2	1	2	mmu-miR-205-5p	-0.15	-0.15	< 0.1
LPCAT1	ENST00000283415.3	lysophosphatidylcholine acyltransferase 1	298	Sites in UTR	1	1	0	0	1	0	0	1	1	mmu-miR-205-5p	-0.15	-0.23	0.6	2007, 2009, 2011
NUTF2	ENST00000219169.4	nuclear transport factor 2	222	Sites in UTR	1	0	0	1	1	0	0	1	1	mmu-miR-205-5p	-0.15	-0.16	0.16	2005, 2007
SLC24A2	ENST00000341998.2	solute carrier family 24 (sodium/potassium/calcium exchanger), member 2	5	Sites in UTR	1	0	0	1	2	1	0	1	0	mmu-miR-205-5p	-0.15	-0.15	0.17	2011
AC010336.1	ENST00000539278.1	Uncharacterized protein	8	Sites in UTR	1	0	1	0	0	0	0	0	0	mmu-miR-205-5p	-0.15	-0.15	ORF
MAGI2	ENST00000419488.1	membrane associated guanylate kinase, WW and PDZ domain containing 2	43	Sites in UTR	1	1	0	0	0	0	0	0	2	mmu-miR-205-5p	-0.15	-0.15	0.55	2007, 2009, 2011
RUNX2	ENST00000371432.3	runt-related transcription factor 2	105	Sites in UTR	1	1	0	0	0	0	0	0	0	mmu-miR-205-5p	-0.15	-0.15	0.51	2007, 2009, 2011
C17orf97	ENST00000360127.6	chromosome 17 open reading frame 97	78	Sites in UTR	1	0	0	1	0	0	0	0	0	mmu-miR-205-5p	-0.15	-0.15	0.15	2011
SALL4	ENST00000217086.4	sal-like 4 (Drosophila)	155	Sites in UTR	1	0	1	0	0	0	0	0	0	mmu-miR-205-5p	-0.15	-0.15	0.38
GINS1	ENST00000429262.2	GINS complex subunit 1 (Psf1 homolog)	56	Sites in UTR	1	0	1	0	0	0	0	0	0	mmu-miR-205-5p	-0.14	-0.14	ORF
FAM104A	ENST00000581110.1	family with sequence similarity 104, member A	2724	Sites in UTR	1	0	0	1	2	0	1	1	1	mmu-miR-205-5p	-0.14	-0.27	< 0.1	2007
CPEB2	ENST00000538197.1	cytoplasmic polyadenylation element binding protein 2	367	Sites in UTR	1	1	0	0	1	0	1	0	0	mmu-miR-205-5p	-0.14	-0.14	0.56	2005, 2007, 2009, 2011
PPP3R1	ENST00000234310.3	protein phosphatase 3, regulatory subunit B, alpha	117	Sites in UTR	1	0	0	1	0	0	0	0	0	mmu-miR-205-5p	-0.14	-0.14	0.15	2009, 2011
MED1	ENST00000300651.6	mediator complex subunit 1	87	Sites in UTR	2	1	1	0	1	0	1	0	1	mmu-miR-205-5p	-0.14	-0.15	0.12	2005, 2007, 2009, 2011
ARFGEF1	ENST00000262215.3	ADP-ribosylation factor guanine nucleotide-exchange factor 1 (brefeldin A-inhibited)	70	Sites in UTR	1	0	0	1	0	0	0	0	0	mmu-miR-205-5p	-0.14	-0.18	0.16	2005, 2007
USP7	ENST00000344836.4	ubiquitin specific peptidase 7 (herpes virus-associated)	656	Sites in UTR	1	0	1	0	0	0	0	0	0	mmu-miR-205-5p	-0.14	-0.15	0.2	2009, 2011
STK3	ENST00000419617.2	serine/threonine kinase 3	25	Sites in UTR	1	0	0	1	0	0	0	0	0	mmu-miR-205-5p	-0.14	-0.14	0.15	2005, 2007, 2009, 2011
LPAR1	ENST00000374431.3	lysophosphatidic acid receptor 1	2111	Sites in UTR	1	1	0	0	0	0	0	0	0	mmu-miR-205-5p	-0.13	-0.15	0.4
FAM120A	ENST00000333936.5	family with sequence similarity 120A	57	Sites in UTR	1	0	0	1	0	0	0	0	1	mmu-miR-205-5p	-0.13	-0.16	0.15	2007, 2009, 2011
ANO10	ENST00000414522.2	anoctamin 10	330	Sites in UTR	1	0	0	1	1	0	0	1	0	mmu-miR-205-5p	-0.13	-0.13	< 0.1
CDC27	ENST00000066544.3	cell division cycle 27	438	Sites in UTR	1	1	0	0	1	0	0	1	1	mmu-miR-205-5p	-0.13	-0.2	0.55	2005, 2007, 2009, 2011
CREBRF	ENST00000540014.1	CREB3 regulatory factor	24	Sites in UTR	1	1	0	0	1	0	0	1	0	mmu-miR-205-5p	-0.13	-0.13	0.34	2011
TEAD1	ENST00000361905.4	TEA domain family member 1 (SV40 transcriptional enhancer factor)	740	Sites in UTR	1	0	1	0	0	0	0	0	1	mmu-miR-205-5p	-0.13	-0.13	0.21	2005, 2007, 2009, 2011
AMOT	ENST00000304758.1	angiomotin	515	Sites in UTR	1	0	1	0	0	0	0	0	1	mmu-miR-205-5p	-0.13	-0.18	0.25	2005, 2007, 2009, 2011
EVA1C	ENST00000401402.3	eva-1 homolog C (C. elegans)	177	Sites in UTR	1	0	0	1	0	0	0	0	0	mmu-miR-205-5p	-0.13	-0.13	0.15	2005, 2007, 2009, 2011
PGAP3	ENST00000579146.1	post-GPI attachment to proteins 3	6	Sites in UTR	1	0	0	1	0	0	0	0	0	mmu-miR-205-5p	-0.13	-0.13	ORF
DOK4	ENST00000566936.1	docking protein 4	183	Sites in UTR	1	1	0	0	0	0	0	0	0	mmu-miR-205-5p	-0.13	-0.24	0.4	2005, 2007, 2009, 2011
HOXC12	ENST00000243103.3	homeobox C12	5	Sites in UTR	1	1	0	0	0	0	0	0	0	mmu-miR-205-5p	-0.13	-0.13	0.57
HNRNPH3	ENST00000265866.7	heterogeneous nuclear ribonucleoprotein H3 (2H9)	4505	Sites in UTR	1	0	0	1	0	0	0	0	0	mmu-miR-205-5p	-0.13	-0.13	0.15	2005, 2007, 2009, 2011
PRKCE	ENST00000306156.3	protein kinase C, epsilon	164	Sites in UTR	1	1	0	0	0	0	0	0	2	mmu-miR-205-5p	-0.13	-0.13	0.14	2005, 2007, 2009, 2011
TNRC6C	ENST00000335749.4	trinucleotide repeat containing 6C	248	Sites in UTR	1	0	1	0	0	0	0	0	0	mmu-miR-205-5p	-0.12	-0.13	0.43	2011
RAB11FIP1	ENST00000287263.4	RAB11 family interacting protein 1 (class I)	106	Sites in UTR	1	1	0	0	3	1	1	1	2	mmu-miR-205-5p	-0.12	-0.33	0.77	2005, 2007, 2009, 2011
FBXO22	ENST00000308275.3	F-box protein 22	1310	Sites in UTR	1	1	0	0	1	1	0	0	0	mmu-miR-205-5p	-0.12	-0.69	0.14	2005, 2007, 2009, 2011
FAM179A	ENST00000379558.4	family with sequence similarity 179, member A	21	Sites in UTR	1	0	1	0	1	0	0	1	6	mmu-miR-205-5p	-0.12	-0.59	0.28
GRB10	ENST00000398812.2	growth factor receptor-bound protein 10	1382	Sites in UTR	1	0	0	1	1	1	0	0	1	mmu-miR-205-5p	-0.12	-0.15	0.15	2009, 2011
MID1IP1	ENST00000336949.6	MID1 interacting protein 1	356	Sites in UTR	1	0	1	0	0	0	0	0	0	mmu-miR-205-5p	-0.12	-0.12	0.22	2005, 2007, 2009, 2011
AEBP2	ENST00000266508.9	AE binding protein 2	1228	Sites in UTR	1	0	0	1	1	0	0	1	1	mmu-miR-205-5p	-0.12	-0.12	0.22	2005, 2007, 2009, 2011
DGCR2	ENST00000545799.1	DiGeorge syndrome critical region gene 2	1754	Sites in UTR	1	0	1	0	0	0	0	0	2	mmu-miR-205-5p	-0.12	-0.12	< 0.1
SOX7	ENST00000304501.1	SRY (sex determining region Y)-box 7	47	Sites in UTR	1	0	0	1	0	0	0	0	1	mmu-miR-205-5p	-0.12	-0.12	0.16	2009, 2011
NSF	ENST00000398238.4	N-ethylmaleimide-sensitive factor	86	Sites in UTR	1	0	0	1	0	0	0	0	0	mmu-miR-205-5p	-0.12	-0.13	0.15	2009, 2011
BMF	ENST00000220446.4	Bcl2 modifying factor	179	Sites in UTR	1	0	0	1	0	0	0	0	1	mmu-miR-205-5p	-0.12	-0.13	0.15
UBIAD1	ENST00000376810.5	UbiA prenyltransferase domain containing 1	303	Sites in UTR	1	0	1	0	1	0	0	1	1	mmu-miR-205-5p	-0.12	-0.25	0.23	2011
ZCCHC14	ENST00000268616.4	zinc finger, CCHC domain containing 14	64	Sites in UTR	1	1	0	0	0	0	0	0	1	mmu-miR-205-5p	-0.11	-0.12	0.82	2005, 2007, 2009, 2011
CTPS2	ENST00000443824.1	CTP synthase 2	47	Sites in UTR	1	1	0	0	0	0	0	0	0	mmu-miR-205-5p	-0.11	-0.54	0.27	2009, 2011
YES1	ENST00000577961.1	v-yes-1 Yamaguchi sarcoma viral oncogene homolog 1	168	Sites in UTR	1	0	1	0	0	0	0	0	0	mmu-miR-205-5p	-0.11	-0.12	0.19	2005, 2007, 2009, 2011
BCL6	ENST00000406870.2	B-cell CLL/lymphoma 6	20	Sites in UTR	1	0	0	1	0	0	0	0	1	mmu-miR-205-5p	-0.11	-0.11	0.15	2005, 2007
PHF17	ENST00000226319.6	PHD finger protein 17	1393	Sites in UTR	1	0	1	0	0	0	0	0	0	mmu-miR-205-5p	-0.11	-0.11	< 0.1	2007, 2009, 2011
SMAD1	ENST00000302085.4	SMAD family member 1	240	Sites in UTR	1	0	0	1	0	0	0	0	0	mmu-miR-205-5p	-0.11	-0.11	0.15	2005, 2007, 2009, 2011
PJA2	ENST00000361189.2	praja ring finger 2, E3 ubiquitin protein ligase	220	Sites in UTR	1	0	1	0	0	0	0	0	2	mmu-miR-205-5p	-0.11	-0.24	< 0.1	2005, 2007, 2009, 2011
NAA10	ENST00000370015.4	N(alpha)-acetyltransferase 10, NatA catalytic subunit	960	Sites in UTR	1	0	0	1	0	0	0	0	0	mmu-miR-205-5p	-0.11	-0.11	ORF
FAM84B	ENST00000304916.3	family with sequence similarity 84, member B	45	Sites in UTR	2	0	1	1	0	0	0	0	0	mmu-miR-205-5p	-0.11	-0.22	0.64	2007, 2009, 2011
MICAL2	ENST00000379612.3	microtubule associated monooxygenase, calponin and LIM domain containing 2	1742	Sites in UTR	1	1	0	0	0	0	0	0	0	mmu-miR-205-5p	-0.11	-0.11	0.41
BMPER	ENST00000297161.2	BMP binding endothelial regulator	723	Sites in UTR	1	0	0	1	0	0	0	0	0	mmu-miR-205-5p	-0.11	-0.11	0.16	2005, 2007, 2009, 2011
TIGD2	ENST00000317005.2	tigger transposable element derived 2	132	Sites in UTR	1	1	0	0	1	0	0	1	0	mmu-miR-205-5p	-0.11	-0.76	< 0.1
BEAN1	ENST00000299694.8	brain expressed, associated with NEDD4, 1	16	Sites in UTR	1	0	1	0	0	0	0	0	0	mmu-miR-205-5p	-0.1	-0.15	0.15	2011
LCOR	ENST00000371103.3	ligand dependent nuclear receptor corepressor	94	Sites in UTR	2	2	0	0	2	1	0	1	2	mmu-miR-205-5p	-0.1	-0.1	0.49	2007, 2009, 2011
C20orf194	ENST00000453730.2	chromosome 20 open reading frame 194	1083	Sites in UTR	2	0	1	1	0	0	0	0	1	mmu-miR-205-5p	-0.1	-0.1	< 0.1
GTF3C2	ENST00000359541.2	general transcription factor IIIC, polypeptide 2, beta 110kDa	981	Sites in UTR	1	0	1	0	1	0	0	1	0	mmu-miR-205-5p	-0.1	-0.16	0.14	2005, 2007, 2009, 2011
SERTAD2	ENST00000313349.3	SERTA domain containing 2	119	Sites in UTR	1	1	0	0	0	0	0	0	0	mmu-miR-205-5p	-0.1	-0.13	0.47	2009, 2011
WDTC1	ENST00000319394.3	WD and tetratricopeptide repeats 1	137	Sites in UTR	1	0	0	1	1	1	0	0	0	mmu-miR-205-5p	-0.1	-0.28	0.15	2005, 2007, 2009, 2011
LYSMD4	ENST00000409796.1	LysM, putative peptidoglycan-binding, domain containing 4	1344	Sites in UTR	1	0	0	1	0	0	0	0	1	mmu-miR-205-5p	-0.1	-0.1	0.16	2011
SMIM14	ENST00000295958.5	small integral membrane protein 14	601	Sites in UTR	1	0	0	1	0	0	0	0	1	mmu-miR-205-5p	-0.1	-0.1	0.16	2007
RAN	ENST00000543796.1	RAN, member RAS oncogene family	1418	Sites in UTR	1	0	0	1	0	0	0	0	0	mmu-miR-205-5p	-0.1	-0.1	0.16	2009
DSC3	ENST00000434452.1	desmocollin 3	390	Sites in UTR	1	0	1	0	0	0	0	0	0	mmu-miR-205-5p	-0.1	-0.1	ORF
KIF26B	ENST00000366518.4	kinesin family member 26B	25	Sites in UTR	1	0	1	0	1	0	1	0	0	mmu-miR-205-5p	-0.1	-0.1	0.48	2007, 2011
ZSWIM4	ENST00000254323.2	zinc finger, SWIM-type containing 4	13	Sites in UTR	1	0	0	1	0	0	0	0	0	mmu-miR-205-5p	-0.1	-0.1	0.15	2007, 2011
UBE2E3	ENST00000410062.4	ubiquitin-conjugating enzyme E2E 3	15	Sites in UTR	1	0	0	1	0	0	0	0	2	mmu-miR-205-5p	-0.1	-0.12	0.15	2005, 2007
KLF3	ENST00000261438.5	Kruppel-like factor 3 (basic)	515	Sites in UTR	1	0	0	1	0	0	0	0	0	mmu-miR-205-5p	-0.09	-0.12	0.15	2009, 2011
SIK2	ENST00000304987.3	salt-inducible kinase 2	378	Sites in UTR	1	0	0	1	1	0	0	1	1	mmu-miR-205-5p	-0.09	-0.11	0.18	2011
ITGA5	ENST00000293379.4	integrin, alpha 5 (fibronectin receptor, alpha polypeptide)	5599	Sites in UTR	1	0	0	1	0	0	0	0	2	mmu-miR-205-5p	-0.09	-0.09	0.15	2009, 2011
TP53INP1	ENST00000448464.2	tumor protein p53 inducible nuclear protein 1	39	Sites in UTR	1	1	0	0	0	0	0	0	1	mmu-miR-205-5p	-0.09	-0.26	0.29	2007, 2009, 2011
AC012215.1	ENST00000437887.1	Uncharacterized protein	31	Sites in UTR	1	0	0	1	1	0	1	0	0	mmu-miR-205-5p	-0.09	-0.1	0.15
DNM3	ENST00000367731.1	dynamin 3	59	Sites in UTR	1	0	0	1	2	1	0	1	1	mmu-miR-205-5p	-0.09	-0.18	0.15	2007, 2011
AP1G1	ENST00000299980.4	adaptor-related protein complex 1, gamma 1 subunit	436	Sites in UTR	1	1	0	0	0	0	0	0	1	mmu-miR-205-5p	-0.09	-0.09	0.14	2005, 2007, 2009, 2011
PPP1R3A	ENST00000284601.3	protein phosphatase 1, regulatory subunit 3A	5	Sites in UTR	1	0	0	1	0	0	0	0	0	mmu-miR-205-5p	-0.09	-0.09	0.15	2005, 2007
SP4	ENST00000222584.3	Sp4 transcription factor	131	Sites in UTR	1	1	0	0	0	0	0	0	2	mmu-miR-205-5p	-0.09	-0.09	0.15	2007, 2011
PROX1	ENST00000366958.4	prospero homeobox 1	131	Sites in UTR	1	0	1	0	0	0	0	0	0	mmu-miR-205-5p	-0.09	-0.09	0.19
FBXL3	ENST00000355619.5	F-box and leucine-rich repeat protein 3	842	Sites in UTR	1	0	0	1	0	0	0	0	1	mmu-miR-205-5p	-0.09	-0.1	0.15
UBFD1	ENST00000395878.3	ubiquitin family domain containing 1	6826	Sites in UTR	1	0	0	1	0	0	0	0	0	mmu-miR-205-5p	-0.09	-0.09	0.15	2007, 2009, 2011
STRBP	ENST00000447404.2	spermatid perinuclear RNA binding protein	575	Sites in UTR	1	0	0	1	0	0	0	0	1	mmu-miR-205-5p	-0.09	-0.09	0.15	2005, 2007, 2009, 2011
CSF1	ENST00000329608.6	colony stimulating factor 1 (macrophage)	290	Sites in UTR	1	1	0	0	0	0	0	0	0	mmu-miR-205-5p	-0.09	-0.09	0.52	2009, 2011
KLHL31	ENST00000370905.3	kelch-like family member 31	16	Sites in UTR	1	1	0	0	2	0	1	1	0	mmu-miR-205-5p	-0.09	-0.14	< 0.1	2009, 2011
ACBD5	ENST00000396271.3	acyl-CoA binding domain containing 5	77	Sites in UTR	1	0	0	1	0	0	0	0	0	mmu-miR-205-5p	-0.09	-0.09	0.15
ST6GALNAC5	ENST00000477717.1	ST6 (alpha-N-acetyl-neuraminyl-2,3-beta-galactosyl-1,3)-N-acetylgalactosaminide alpha-2,6-sialyltransferase 5	7	Sites in UTR	1	1	0	0	0	0	0	0	0	mmu-miR-205-5p	-0.09	-0.09	< 0.1
RBPMS2	ENST00000560606.1	RNA binding protein with multiple splicing 2	34	Sites in UTR	1	1	0	0	0	0	0	0	0	mmu-miR-205-5p	-0.09	-0.41	0.27	2007, 2009, 2011
IL6ST	ENST00000381287.4	interleukin 6 signal transducer (gp130, oncostatin M receptor)	213	Sites in UTR	1	0	1	0	2	0	0	2	2	mmu-miR-205-5p	-0.09	-0.09	< 0.1
GBA	ENST00000368373.3	glucosidase, beta, acid	27	Sites in UTR	1	0	1	0	1	0	0	1	0	mmu-miR-205-5p	-0.09	-0.11	0.26
RAB14	ENST00000373840.4	RAB14, member RAS oncogene family	586	Sites in UTR	1	0	0	1	0	0	0	0	0	mmu-miR-205-5p	-0.09	-0.14	0.15	2005, 2007, 2011
AXIN2	ENST00000307078.5	axin 2	86	Sites in UTR	1	0	0	1	0	0	0	0	0	mmu-miR-205-5p	-0.09	-0.09	0.15	2011
SPOPL	ENST00000280098.4	speckle-type POZ protein-like	216	Sites in UTR	1	0	1	0	0	0	0	0	0	mmu-miR-205-5p	-0.08	-0.1	0.11	2009, 2011
HMGB1	ENST00000399489.1	high mobility group box 1	800	Sites in UTR	1	0	0	1	1	0	1	0	0	mmu-miR-205-5p	-0.08	-0.23	0.16	2005, 2007
STXBP6	ENST00000396700.1	syntaxin binding protein 6 (amisyn)	40	Sites in UTR	1	1	0	0	0	0	0	0	1	mmu-miR-205-5p	-0.08	-0.26	< 0.1
SCMH1	ENST00000361705.3	sex comb on midleg homolog 1 (Drosophila)	234	Sites in UTR	1	1	0	0	0	0	0	0	0	mmu-miR-205-5p	-0.08	-0.08	0.46	2005, 2007, 2009, 2011
ETF1	ENST00000499810.2	eukaryotic translation termination factor 1	31	Sites in UTR	1	0	1	0	1	0	0	1	0	mmu-miR-205-5p	-0.08	-0.09	0.19	2005, 2007
LRCH3	ENST00000438796.2	leucine-rich repeats and calponin homology (CH) domain containing 3	399	Sites in UTR	1	1	0	0	1	1	0	0	2	mmu-miR-205-5p	-0.08	-0.34	0.65
GALNT3	ENST00000392701.3	UDP-N-acetyl-alpha-D-galactosamine:polypeptide N-acetylgalactosaminyltransferase 3 (GalNAc-T3)	40	Sites in UTR	1	0	1	0	0	0	0	0	0	mmu-miR-205-5p	-0.08	-0.08	< 0.1
HOXD9	ENST00000249499.6	homeobox D9	78	Sites in UTR	1	0	1	0	1	0	0	1	0	mmu-miR-205-5p	-0.08	-0.16	0.18
SVIP	ENST00000354193.4	small VCP/p97-interacting protein	521	Sites in UTR	1	0	0	1	2	0	1	1	1	mmu-miR-205-5p	-0.08	-0.4	0.18
PAFAH1B1	ENST00000397195.5	platelet-activating factor acetylhydrolase 1b, regulatory subunit 1 (45kDa)	1570	Sites in UTR	1	0	1	0	1	0	1	0	0	mmu-miR-205-5p	-0.08	-0.13	< 0.1	2005, 2007
UNC5D	ENST00000287272.2	unc-5 homolog D (C. elegans)	37	Sites in UTR	1	0	0	1	2	0	2	0	1	mmu-miR-205-5p	-0.08	-0.08	0.15
ZEB1	ENST00000361642.5	zinc finger E-box binding homeobox 1	59	Sites in UTR	1	1	0	0	0	0	0	0	0	mmu-miR-205-5p	-0.08	-0.08	0.59	2011
KLHL15	ENST00000328046.8	kelch-like family member 15	42	Sites in UTR	1	1	0	0	1	0	0	1	1	mmu-miR-205-5p	-0.08	-0.08	0.34	2011
KAZN	ENST00000422387.2	kazrin, periplakin interacting protein	34	Sites in UTR	1	0	0	1	0	0	0	0	0	mmu-miR-205-5p	-0.07	-0.21	0.16	2011
C10orf53	ENST00000374113.3	chromosome 10 open reading frame 53	5	Sites in UTR	1	0	0	1	0	0	0	0	0	mmu-miR-205-5p	-0.07	-0.07	0.15	2009, 2011
PTPRJ	ENST00000418331.2	protein tyrosine phosphatase, receptor type, J	145	Sites in UTR	1	1	0	0	1	0	0	1	0	mmu-miR-205-5p	-0.07	-0.08	0.52	2009, 2011
KLF7	ENST00000309446.6	Kruppel-like factor 7 (ubiquitous)	737	Sites in UTR	2	1	1	0	1	0	0	1	0	mmu-miR-205-5p	-0.07	-0.11	0.24
SRGAP1	ENST00000355086.3	SLIT-ROBO Rho GTPase activating protein 1	64	Sites in UTR	1	0	1	0	3	0	1	2	0	mmu-miR-205-5p	-0.07	-0.1	0.13	2011
PPP1R13B	ENST00000423488.2	protein phosphatase 1, regulatory subunit 13B	105	Sites in UTR	1	0	1	0	0	0	0	0	0	mmu-miR-205-5p	-0.07	-0.07	ORF
ELAVL4	ENST00000371824.1	ELAV like neuron-specific RNA binding protein 4	5	Sites in UTR	1	0	0	1	0	0	0	0	1	mmu-miR-205-5p	-0.07	-0.07	0.15
TOR1AIP2	ENST00000367612.3	torsin A interacting protein 2	569	Sites in UTR	1	0	0	1	0	0	0	0	0	mmu-miR-205-5p	-0.07	-0.11	0.15	2011
TCEA2	ENST00000395053.3	transcription elongation factor A (SII), 2	181	Sites in UTR	1	0	0	1	0	0	0	0	1	mmu-miR-205-5p	-0.07	-0.07	< 0.1
ETNK1	ENST00000266517.4	ethanolamine kinase 1	1047	Sites in UTR	1	1	0	0	0	0	0	0	2	mmu-miR-205-5p	-0.07	-0.41	0.73	2007, 2009, 2011
BEND4	ENST00000504360.1	BEN domain containing 4	187	Sites in UTR	1	0	1	0	1	0	1	0	3	mmu-miR-205-5p	-0.07	-0.07	< 0.1
LUC7L3	ENST00000505658.1	LUC7-like 3 (S. cerevisiae)	2970	Sites in UTR	1	0	0	1	1	1	0	0	1	mmu-miR-205-5p	-0.07	-0.25	< 0.1	2007, 2011
SNN	ENST00000329565.5	stannin	663	Sites in UTR	1	0	0	1	0	0	0	0	0	mmu-miR-205-5p	-0.07	-0.07	0.15	2009, 2011
KSR1	ENST00000398988.3	kinase suppressor of ras 1	256	Sites in UTR	1	1	0	0	3	0	1	2	0	mmu-miR-205-5p	-0.07	-0.07	0.6
SNX27	ENST00000368843.3	sorting nexin family member 27	46	Sites in UTR	1	1	0	0	0	0	0	0	0	mmu-miR-205-5p	-0.07	-0.07	0.55	2005, 2007, 2009, 2011
CTNNA1	ENST00000518825.1	catenin (cadherin-associated protein), alpha 1, 102kDa	2009	Sites in UTR	1	0	1	0	0	0	0	0	1	mmu-miR-205-5p	-0.07	-0.07	ORF
NFAT5	ENST00000354436.2	nuclear factor of activated T-cells 5, tonicity-responsive	128	Sites in UTR	3	0	2	1	1	0	0	1	2	mmu-miR-205-5p	-0.07	-0.09	0.79	2005, 2007, 2009, 2011
DSC1	ENST00000257197.3	desmocollin 1	7	Sites in UTR	1	0	1	0	0	0	0	0	0	mmu-miR-205-5p	-0.07	-0.07	ORF
AGO1	ENST00000373204.4	argonaute RISC catalytic component 1	402	Sites in UTR	1	0	0	1	2	0	1	1	1	mmu-miR-205-5p	-0.07	-0.07	0.15
ZDHHC9	ENST00000357166.6	zinc finger, DHHC-type containing 9	1203	Sites in UTR	1	1	0	0	0	0	0	0	1	mmu-miR-205-5p	-0.06	-0.27	0.39	2011
POU2F1	ENST00000367866.2	POU class 2 homeobox 1	83	Sites in UTR	1	1	0	0	0	0	0	0	2	mmu-miR-205-5p	-0.06	-0.07	0.45	2011
RAB30	ENST00000533486.1	RAB30, member RAS oncogene family	274	Sites in UTR	1	1	0	0	0	0	0	0	2	mmu-miR-205-5p	-0.06	-0.1	< 0.1
HIF1AN	ENST00000299163.6	hypoxia inducible factor 1, alpha subunit inhibitor	1545	Sites in UTR	1	1	0	0	1	0	0	1	4	mmu-miR-205-5p	-0.06	-0.16	0.98	2009, 2011
SAE1	ENST00000392776.3	SUMO1 activating enzyme subunit 1	87	Sites in UTR	1	0	1	0	0	0	0	0	0	mmu-miR-205-5p	-0.06	-0.06	ORF
WWC2	ENST00000403733.3	WW and C2 domain containing 2	717	Sites in UTR	1	0	1	0	0	0	0	0	2	mmu-miR-205-5p	-0.06	-0.07	0.39	2007, 2009, 2011
CCDC93	ENST00000376300.2	coiled-coil domain containing 93	395	Sites in UTR	1	0	1	0	1	0	0	1	2	mmu-miR-205-5p	-0.06	-0.21	0.16	2007, 2009, 2011
HNRNPK	ENST00000376281.4	heterogeneous nuclear ribonucleoprotein K	124	Sites in UTR	1	0	0	1	0	0	0	0	0	mmu-miR-205-5p	-0.06	-0.06	0.16	2005, 2007, 2009, 2011
DDX6	ENST00000264018.4	DEAD (Asp-Glu-Ala-Asp) box helicase 6	11	Sites in UTR	1	0	1	0	0	0	0	0	0	mmu-miR-205-5p	-0.06	-0.11	0.13	2005, 2007, 2009, 2011
EREG	ENST00000244869.2	epiregulin	5	Sites in UTR	1	0	0	1	1	0	0	1	1	mmu-miR-205-5p	-0.06	-0.06	0.16	2005, 2007, 2009, 2011
ZHX3	ENST00000309060.3	zinc fingers and homeoboxes 3	131	Sites in UTR	1	0	0	1	0	0	0	0	2	mmu-miR-205-5p	-0.05	-0.05	< 0.1	2007, 2009, 2011
TNRC6B	ENST00000335727.9	trinucleotide repeat containing 6B	69	Sites in UTR	1	0	0	1	1	0	1	0	3	mmu-miR-205-5p	-0.05	-0.07	0.15	2007, 2009, 2011
KAT7	ENST00000259021.4	K(lysine) acetyltransferase 7	48	Sites in UTR	1	0	0	1	2	1	1	0	0	mmu-miR-205-5p	-0.05	-0.14	0.16
NHS	ENST00000380060.3	Nance-Horan syndrome (congenital cataracts and dental anomalies)	72	Sites in UTR	1	0	1	0	1	1	0	0	0	mmu-miR-205-5p	-0.05	-0.05	< 0.1	2005, 2007
DST	ENST00000312431.6	dystonin	439	Sites in UTR	1	1	0	0	2	0	0	2	2	mmu-miR-205-5p	-0.05	-0.05	ORF
PRKCA	ENST00000413366.3	protein kinase C, alpha	726	Sites in UTR	1	0	1	0	3	1	2	0	2	mmu-miR-205-5p	-0.05	-0.09	< 0.1
MSL2	ENST00000309993.2	male-specific lethal 2 homolog (Drosophila)	175	Sites in UTR	1	0	1	0	0	0	0	0	0	mmu-miR-205-5p	-0.05	-0.05	0.1	2007
DDX52	ENST00000349699.2	DEAD (Asp-Glu-Ala-Asp) box polypeptide 52	865	Sites in UTR	1	0	0	1	0	0	0	0	0	mmu-miR-205-5p	-0.05	-0.09	0.16	2011
IPO7	ENST00000379719.3	importin 7	1331	Sites in UTR	1	0	1	0	0	0	0	0	2	mmu-miR-205-5p	-0.05	-0.05	0.32	2005, 2007, 2009, 2011
CLCN6	ENST00000312413.6	chloride channel, voltage-sensitive 6	227	Sites in UTR	1	0	1	0	1	0	1	0	0	mmu-miR-205-5p	-0.05	-0.05	< 0.1
KPNA1	ENST00000344337.6	karyopherin alpha 1 (importin alpha 5)	1030	Sites in UTR	1	0	0	1	2	1	1	0	0	mmu-miR-205-5p	-0.05	-0.15	0.15	2009, 2011
UBR1	ENST00000382177.2	ubiquitin protein ligase E3 component n-recognin 1	11	Sites in UTR	1	1	0	0	1	0	0	1	1	mmu-miR-205-5p	-0.05	-0.05	ORF
TRPS1	ENST00000395715.3	trichorhinophalangeal syndrome I	94	Sites in UTR	1	0	1	0	1	0	0	1	0	mmu-miR-205-5p	-0.05	-0.06	0.18	2005, 2007, 2009, 2011
PHYHIPL	ENST00000373880.4	phytanoyl-CoA 2-hydroxylase interacting protein-like	26	Sites in UTR	1	0	1	0	0	0	0	0	0	mmu-miR-205-5p	-0.04	-0.12	< 0.1	2005, 2007
SMAD5	ENST00000545279.1	SMAD family member 5	225	Sites in UTR	1	0	0	1	0	0	0	0	0	mmu-miR-205-5p	-0.04	-0.06	0.15	2011
CDC20B	ENST00000334206.5	cell division cycle 20B	5	Sites in UTR	1	0	0	1	0	0	0	0	0	mmu-miR-205-5p	-0.04	-0.04	ORF
LIN9	ENST00000328205.5	lin-9 homolog (C. elegans)	139	Sites in UTR	1	1	0	0	0	0	0	0	0	mmu-miR-205-5p	-0.04	-0.23	0.53	2005, 2007, 2009, 2011
ACTB	ENST00000331789.5	actin, beta	176	Sites in UTR	1	0	1	0	0	0	0	0	1	mmu-miR-205-5p	-0.04	-0.16	< 0.1
MAGI1	ENST00000402939.2	membrane associated guanylate kinase, WW and PDZ domain containing 1	253	Sites in UTR	1	0	1	0	0	0	0	0	0	mmu-miR-205-5p	-0.04	-0.1	0.2	2007, 2009
MTRF1L	ENST00000367231.5	mitochondrial translational release factor 1-like	7	Sites in UTR	1	0	0	1	0	0	0	0	0	mmu-miR-205-5p	-0.04	-0.04	ORF
ATP7A	ENST00000343533.5	ATPase, Cu++ transporting, alpha polypeptide	141	Sites in UTR	1	0	1	0	0	0	0	0	1	mmu-miR-205-5p	-0.04	-0.04	0.14	2005, 2007, 2009, 2011
SLC4A4	ENST00000340595.3	solute carrier family 4 (sodium bicarbonate cotransporter), member 4	400	Sites in UTR	1	0	0	1	0	0	0	0	0	mmu-miR-205-5p	-0.04	-0.04	0.15	2011
WNK2	ENST00000395475.2	WNK lysine deficient protein kinase 2	134	Sites in UTR	1	1	0	0	1	0	0	1	3	mmu-miR-205-5p	-0.04	-0.04	ORF
KMT2A	ENST00000534358.1	lysine (K)-specific methyltransferase 2A	1092	Sites in UTR	1	1	0	0	1	0	0	1	0	mmu-miR-205-5p	-0.04	-0.04	0.39	2011
XPO4	ENST00000400602.2	exportin 4	718	Sites in UTR	1	0	1	0	3	0	1	2	0	mmu-miR-205-5p	-0.04	-0.1	0.23	2009, 2011
SEMA4C	ENST00000305476.5	sema domain, immunoglobulin domain (Ig), transmembrane domain (TM) and short cytoplasmic domain, (semaphorin) 4C	31	Sites in UTR	1	0	1	0	0	0	0	0	0	mmu-miR-205-5p	-0.04	-0.04	0.16	2007, 2011
CMTM4	ENST00000394106.2	CKLF-like MARVEL transmembrane domain containing 4	22	Sites in UTR	1	0	0	1	2	0	1	1	1	mmu-miR-205-5p	-0.04	-0.12	0.15	2011
GTDC1	ENST00000392869.2	glycosyltransferase-like domain containing 1	241	Sites in UTR	1	0	1	0	1	0	0	1	1	mmu-miR-205-5p	-0.04	-0.17	0.31
COMMD10	ENST00000274458.4	COMM domain containing 10	108	Sites in UTR	1	1	0	0	0	0	0	0	1	mmu-miR-205-5p	-0.03	-0.28	< 0.1
PSD3	ENST00000327040.8	pleckstrin and Sec7 domain containing 3	133	Sites in UTR	1	0	0	1	2	1	0	1	4	mmu-miR-205-5p	-0.03	-0.1	0.16	2009, 2011
KIF1B	ENST00000377086.1	kinesin family member 1B	234	Sites in UTR	1	1	0	0	0	0	0	0	1	mmu-miR-205-5p	-0.03	-0.03	< 0.1
ABCA9	ENST00000370732.2	ATP-binding cassette, sub-family A (ABC1), member 9	5	Sites in UTR	1	0	1	0	0	0	0	0	0	mmu-miR-205-5p	-0.03	-0.03	ORF
SLC30A7	ENST00000370112.4	solute carrier family 30 (zinc transporter), member 7	204	Sites in UTR	1	0	1	0	1	0	1	0	1	mmu-miR-205-5p	-0.03	-0.11	< 0.1	2011
TIAL1	ENST00000369093.2	TIA1 cytotoxic granule-associated RNA binding protein-like 1	1342	Sites in UTR	1	0	0	1	0	0	0	0	0	mmu-miR-205-5p	-0.03	-0.03	0.16	2009, 2011
QKI	ENST00000392127.2	QKI, KH domain containing, RNA binding	323	Sites in UTR	1	1	0	0	2*	0	0	1	0	mmu-miR-205-5p	-0.03	-0.04	0.13	2011
HMX3	ENST00000357878.5	H6 family homeobox 3	9	Sites in UTR	1	0	0	1	0	0	0	0	0	mmu-miR-205-5p	-0.03	-0.07	0.16
FAM155B	ENST00000252338.4	family with sequence similarity 155, member B	21	Sites in UTR	1	1	0	0	0	0	0	0	0	mmu-miR-205-5p	-0.03	-0.03	0.41	2005, 2007, 2009, 2011
CDC42BPB	ENST00000361246.2	CDC42 binding protein kinase beta (DMPK-like)	615	Sites in UTR	1	1	0	0	0	0	0	0	2	mmu-miR-205-5p	-0.03	-0.03	< 0.1	2005, 2007, 2009, 2011
NHSL2	ENST00000540800.1	NHS-like 2	5	Sites in UTR	1	1	0	0	0	0	0	0	0	mmu-miR-205-5p	-0.03	-0.03	< 0.1
42981	ENST00000396425.3	septin 3	241	Sites in UTR	1	0	1	0	1	0	0	1	0	mmu-miR-205-5p	-0.03	-0.03	< 0.1
RARA	ENST00000425707.3	retinoic acid receptor, alpha	560	Sites in UTR	1	0	0	1	0	0	0	0	2	mmu-miR-205-5p	-0.03	-0.1	0.15	2005, 2007, 2009, 2011
RNF4	ENST00000511859.1	ring finger protein 4	33	Sites in UTR	1	0	0	1	1	0	0	1	1	mmu-miR-205-5p	-0.03	-0.04	0.27	2005, 2007, 2009, 2011
MTMR4	ENST00000579925.1	myotubularin related protein 4	150	Sites in UTR	1	0	1	0	0	0	0	0	2	mmu-miR-205-5p	-0.03	-0.03	< 0.1	2005, 2007
PURG	ENST00000475541.1	purine-rich element binding protein G	29	Sites in UTR	1	1	0	0	0	0	0	0	0	mmu-miR-205-5p	-0.03	-0.07	< 0.1
MAP3K9	ENST00000554752.2	mitogen-activated protein kinase kinase kinase 9	44	Sites in UTR	1	0	0	1	1	0	1	0	1	mmu-miR-205-5p	-0.03	-0.03	0.15
HIPK3	ENST00000303296.4	homeodomain interacting protein kinase 3	933	Sites in UTR	1	1	0	0	0	0	0	0	0	mmu-miR-205-5p	-0.03	-0.03	0.24
STK10	ENST00000176763.5	serine/threonine kinase 10	655	Sites in UTR	1	1	0	0	0	0	0	0	0	mmu-miR-205-5p	-0.03	-0.29	0.49	2009, 2011
PTPRG	ENST00000474889.1	protein tyrosine phosphatase, receptor type, G	696	Sites in UTR	1	0	1	0	0	0	0	0	1	mmu-miR-205-5p	-0.03	-0.03	0.27
RPS6KA3	ENST00000379565.3	ribosomal protein S6 kinase, 90kDa, polypeptide 3	769	Sites in UTR	1	1	0	0	1	0	0	1	0	mmu-miR-205-5p	-0.03	-0.17	0.61	2005, 2007, 2009, 2011
AGPAT6	ENST00000396987.3	1-acylglycerol-3-phosphate O-acyltransferase 6	474	Sites in UTR	1	0	0	1	0	0	0	0	0	mmu-miR-205-5p	-0.03	-0.06	0.15	2011
NSUN5	ENST00000428206.1	NOP2/Sun domain family, member 5	28	Sites in UTR	1	0	0	1	0	0	0	0	0	mmu-miR-205-5p	-0.03	-0.15	0.16	2011
SPRY1	ENST00000394339.2	sprouty homolog 1, antagonist of FGF signaling (Drosophila)	150	Sites in UTR	1	0	0	1	0	0	0	0	2	mmu-miR-205-5p	-0.03	-0.05	0.16	2011
MAPK3	ENST00000403394.1	mitogen-activated protein kinase 3	271	Sites in UTR	1	0	0	1	0	0	0	0	0	mmu-miR-205-5p	-0.02	-0.02	ORF	2007
HOXD13	ENST00000392539.3	homeobox D13	25	Sites in UTR	1	1	0	0	0	0	0	0	1	mmu-miR-205-5p	-0.02	-0.21	0.23
AGPS	ENST00000264167.4	alkylglycerone phosphate synthase	1610	Sites in UTR	1	1	0	0	1	0	1	0	3	mmu-miR-205-5p	-0.02	-0.1	< 0.1	2011
DOCK11	ENST00000276204.6	dedicator of cytokinesis 11	40	Sites in UTR	1	0	0	1	0	0	0	0	1	mmu-miR-205-5p	-0.02	-0.18	0.15
MAGI3	ENST00000307546.9	membrane associated guanylate kinase, WW and PDZ domain containing 3	70	Sites in UTR	1	0	1	0	0	0	0	0	0	mmu-miR-205-5p	-0.02	-0.02	0.28	2009, 2011
PDE7A	ENST00000401827.3	phosphodiesterase 7A	84	Sites in UTR	1	0	0	1	0	0	0	0	2	mmu-miR-205-5p	-0.02	-0.02	0.16
SCN2A	ENST00000375437.2	sodium channel, voltage-gated, type II, alpha subunit	7	Sites in UTR	1	0	1	0	0	0	0	0	1	mmu-miR-205-5p	-0.02	-0.02	0.13
ZNF609	ENST00000326648.3	zinc finger protein 609	103	Sites in UTR	1	0	1	0	0	0	0	0	1	mmu-miR-205-5p	-0.02	-0.02	< 0.1	2007, 2009, 2011
FAT3	ENST00000298047.6	FAT atypical cadherin 3	30	Sites in UTR	1	0	1	0	0	0	0	0	0	mmu-miR-205-5p	-0.02	-0.02	< 0.1	2009
SLK	ENST00000335753.4	STE20-like kinase	260	Sites in UTR	1	0	1	0	0	0	0	0	0	mmu-miR-205-5p	-0.02	-0.02	< 0.1
PAPLN	ENST00000381166.3	papilin, proteoglycan-like sulfated glycoprotein	78	Sites in UTR	1	0	1	0	0	0	0	0	0	mmu-miR-205-5p	-0.02	-0.02	< 0.1	2005, 2007, 2011
TRAM2	ENST00000182527.3	translocation associated membrane protein 2	2774	Sites in UTR	1	0	0	1	1	0	0	1	2	mmu-miR-205-5p	-0.02	-0.02	0.2	2009, 2011
TBC1D13	ENST00000372648.5	TBC1 domain family, member 13	2204	Sites in UTR	1	0	1	0	0	0	0	0	2	mmu-miR-205-5p	-0.02	-0.02	< 0.1
NR6A1	ENST00000487099.2	nuclear receptor subfamily 6, group A, member 1	1082	Sites in UTR	1	0	0	1	1	0	0	1	1	mmu-miR-205-5p	-0.02	-0.02	0.16
XRN1	ENST00000264951.4	5'-3' exoribonuclease 1	612	Sites in UTR	1	0	0	1	1	0	0	1	1	mmu-miR-205-5p	-0.02	-0.02	0.15	2009, 2011
PRDM16	ENST00000270722.5	PR domain containing 16	64	Sites in UTR	1	0	0	1	1	0	0	1	1	mmu-miR-205-5p	-0.02	-0.03	0.18	2009, 2011
TNPO1	ENST00000337273.5	transportin 1	2041	Sites in UTR	2	0	1	1	0	0	0	0	1	mmu-miR-205-5p	-0.02	-0.03	0.2	2007, 2009, 2011
ARMC8	ENST00000469044.1	armadillo repeat containing 8	398	Sites in UTR	1	0	1	0	0	0	0	0	0	mmu-miR-205-5p	-0.02	-0.12	< 0.1
MPRIP	ENST00000341712.4	myosin phosphatase Rho interacting protein	521	Sites in UTR	1	0	0	1	0	0	0	0	1	mmu-miR-205-5p	-0.02	-0.02	< 0.1
NUFIP2	ENST00000225388.4	nuclear fragile X mental retardation protein interacting protein 2	440	Sites in UTR	1	1	0	0	3	2	1	0	1	mmu-miR-205-5p	-0.02	-0.16	< 0.1	2011
RBM12	ENST00000374114.3	RNA binding motif protein 12	431	Sites in UTR	1	0	1	0	0	0	0	0	0	mmu-miR-205-5p	-0.01	-0.08	< 0.1
SUSD1	ENST00000374263.3	sushi domain containing 1	68	Sites in UTR	1	1	0	0	1	1	0	0	2	mmu-miR-205-5p	-0.01	-0.1	0.32	2009, 2011
UBQLN2	ENST00000338222.5	ubiquilin 2	70	Sites in UTR	1	0	0	1	0	0	0	0	0	mmu-miR-205-5p	-0.01	-0.01	0.15
NR3C2	ENST00000344721.4	nuclear receptor subfamily 3, group C, member 2	425	Sites in UTR	1	0	0	1	0	0	0	0	1	mmu-miR-205-5p	-0.01	-0.01	0.15	2005, 2007, 2009, 2011
HDX	ENST00000297977.5	highly divergent homeobox	20	Sites in UTR	1	0	0	1	0	0	0	0	0	mmu-miR-205-5p	-0.01	-0.01	0.15
ITGB3BP	ENST00000371092.3	integrin beta 3 binding protein (beta3-endonexin)	1136	Sites in UTR	1	1	0	0	1	0	0	1	0	mmu-miR-205-5p	-0.01	-0.28	0.72
IPPK	ENST00000287996.3	inositol 1,3,4,5,6-pentakisphosphate 2-kinase	211	Sites in UTR	1	0	1	0	1	0	0	1	1	mmu-miR-205-5p	-0.01	-0.19	0.39	2009, 2011
KNTC1	ENST00000537348.1	kinetochore associated 1	437	Sites in UTR	1	1	0	0	0	0	0	0	0	mmu-miR-205-5p	-0.01	-0.39	0.12
TNS1	ENST00000171887.4	tensin 1	591	Sites in UTR	1	0	0	1	0	0	0	0	2	mmu-miR-205-5p	-0.01	-0.01	0.15	2011
ANK2	ENST00000357077.4	ankyrin 2, neuronal	133	Sites in UTR	1	0	0	1	0	0	0	0	0	mmu-miR-205-5p	-0.01	-0.01	ORF	2011
FAM208A	ENST00000493960.2	family with sequence similarity 208, member A	60	Sites in UTR	1	0	0	1	0	0	0	0	0	mmu-miR-205-5p	-0.01	-0.01	ORF
SEH1L	ENST00000262124.11	SEH1-like (S. cerevisiae)	632	Sites in UTR	1	0	1	0	0	0	0	0	0	mmu-miR-205-5p	-0.01	-0.02	ORF
GPATCH2L	ENST00000553588.1	G patch domain containing 2-like	96	Sites in UTR	1	0	0	1	0	0	0	0	0	mmu-miR-205-5p	-0.01	-0.01	0.16
MBNL3	ENST00000370839.3	muscleblind-like splicing regulator 3	593	Sites in UTR	1	0	0	1	0	0	0	0	1	mmu-miR-205-5p	-0.01	-0.01	0.16	2011
HNRNPR	ENST00000478691.1	heterogeneous nuclear ribonucleoprotein R	6629	Sites in UTR	1	0	1	0	1	0	0	1	0	mmu-miR-205-5p	-0.01	-0.17	0.11
SECISBP2L	ENST00000559471.1	SECIS binding protein 2-like	161	Sites in UTR	1	0	0	1	0	0	0	0	0	mmu-miR-205-5p	-0.01	-0.03	0.16	2011
LRP6	ENST00000261349.4	low density lipoprotein receptor-related protein 6	157	Sites in UTR	1	0	0	1	0	0	0	0	1	mmu-miR-205-5p	-0.01	-0.01	0.16	2009, 2011
ARID1A	ENST00000324856.7	AT rich interactive domain 1A (SWI-like)	31	Sites in UTR	1	0	0	1	0	0	0	0	0	mmu-miR-205-5p	-0.01	-0.01	0.15	2005, 2007
CHST7	ENST00000276055.3	carbohydrate (N-acetylglucosamine 6-O) sulfotransferase 7	406	Sites in UTR	1	1	0	0	0	0	0	0	0	mmu-miR-205-5p	-0.01	-0.23	0.16
C12orf29	ENST00000356891.3	chromosome 12 open reading frame 29	1322	Sites in UTR	1	1	0	0	0	0	0	0	0	mmu-miR-205-5p	0	-0.29	ORF	2007
WAC	ENST00000375664.4	WW domain containing adaptor with coiled-coil	322	Sites in UTR	1	0	0	1	0	0	0	0	0	mmu-miR-205-5p	0	-0.03	0.15
DMXL1	ENST00000311085.8	Dmx-like 1	136	Sites in UTR	1	0	1	0	0	0	0	0	0	mmu-miR-205-5p	0	-0.06	0.45	2005, 2007
TMEM136	ENST00000529187.1	transmembrane protein 136	344	Sites in UTR	1	0	1	0	0	0	0	0	0	mmu-miR-205-5p	0	-0.14	0.17	2011
GGCX	ENST00000233838.4	gamma-glutamyl carboxylase	254	Sites in UTR	2	0	1	1	0	0	0	0	0	mmu-miR-205-5p	0	-0.2	0.75
KHNYN	ENST00000251343.5	KH and NYN domain containing	421	Sites in UTR	1	0	1	0	0	0	0	0	2	mmu-miR-205-5p	0	-0.02	< 0.1	2007
PAPD5	ENST00000357464.3	PAP associated domain containing 5	152	Sites in UTR	1	1	0	0	0	0	0	0	0	mmu-miR-205-5p	0	-0.09	0.84	2007, 2009, 2011
SIPA1L1	ENST00000555818.1	signal-induced proliferation-associated 1 like 1	291	Sites in UTR	1	1	0	0	0	0	0	0	0	mmu-miR-205-5p	0	-0.15	0.74
EIF4E	ENST00000450253.2	eukaryotic translation initiation factor 4E	876	Sites in UTR	1	0	0	1	1	0	1	0	0	mmu-miR-205-5p	0	-0.12	0.16	2005, 2007, 2011
KCNMB4	ENST00000258111.4	potassium large conductance calcium-activated channel, subfamily M, beta member 4	486	Sites in UTR	1	0	0	1	0	0	0	0	0	mmu-miR-205-5p	0	-0.04	0.15
TM9SF2	ENST00000376387.4	transmembrane 9 superfamily member 2	5046	Sites in UTR	2	0	0	2	1	0	0	1	0	mmu-miR-205-5p	0	-0.28	0.29
CADM1	ENST00000452722.3	cell adhesion molecule 1	676	Sites in UTR	1	1	0	0	1	0	0	1	0	mmu-miR-205-5p	0	-0.23	0.8	2009, 2011
CCDC85C	ENST00000380243.4	coiled-coil domain containing 85C	86	Sites in UTR	1	0	0	1	0	0	0	0	0	mmu-miR-205-5p	0	-0.01	0.15	2011
TACO1	ENST00000258975.6	translational activator of mitochondrially encoded cytochrome c oxidase I	755	Sites in UTR	1	0	0	1	0	0	0	0	0	mmu-miR-205-5p	0	-0.05	0.16
CSNK1A1	ENST00000261798.5	casein kinase 1, alpha 1	769	Sites in UTR	1	0	1	0	0	0	0	0	0	mmu-miR-205-5p	0	-0.14	0.16
RUNX3	ENST00000399916.1	runt-related transcription factor 3	378	Sites in UTR	1	0	0	1	0	0	0	0	0	mmu-miR-205-5p	0	-0.06	0.15	2011
CEP128	ENST00000281129.3	centrosomal protein 128kDa	280	Sites in UTR	1	0	1	0	0	0	0	0	2	mmu-miR-205-5p	0	-0.03	< 0.1
ZBTB20	ENST00000462705.1	zinc finger and BTB domain containing 20	5	Sites in UTR	1	1	0	0	3	0	2	1	3	mmu-miR-205-5p	0	-0.38	0.9
S1PR1	ENST00000305352.6	sphingosine-1-phosphate receptor 1	251	Sites in UTR	1	0	0	1	1	0	1	0	0	mmu-miR-205-5p	0	-0.06	0.17
CSNK2A1	ENST00000349736.5	casein kinase 2, alpha 1 polypeptide	1927	Sites in UTR	1	0	1	0	0	0	0	0	0	mmu-miR-205-5p	0	-0.08	< 0.1
ALDH6A1	ENST00000553458.1	aldehyde dehydrogenase 6 family, member A1	196	Sites in UTR	1	0	1	0	0	0	0	0	0	mmu-miR-205-5p	0	-0.04	ORF
EXT1	ENST00000378204.2	exostosin glycosyltransferase 1	694	Sites in UTR	1	0	0	1	1	0	0	1	1	mmu-miR-205-5p	0	-0.06	0.15
FAM216B	ENST00000537894.1	family with sequence similarity 216, member B	5	Sites in UTR	1	0	1	0	1	0	1	0	0	mmu-miR-205-5p	0	-0.13	0.22
EPS8	ENST00000543523.1	epidermal growth factor receptor pathway substrate 8	2643	Sites in UTR	1	0	1	0	1	0	1	0	1	mmu-miR-205-5p	0	-0.1	0.18
DGCR14	ENST00000252137.6	DiGeorge syndrome critical region gene 14	269	Sites in UTR	1	0	0	1	0	0	0	0	1	mmu-miR-205-5p	0	-0.01	< 0.1	2007
AP1AR	ENST00000274000.5	adaptor-related protein complex 1 associated regulatory protein	89	Sites in UTR	1	0	0	1	1	0	1	0	2	mmu-miR-205-5p	0	-0.13	0.16	2005, 2007, 2011

## Sheet: miR-125a
Ortholog of target gene	Representative transcript	Gene name	Number of 3P-seq tags supporting UTR + 5	Link to sites in UTRs	Conserved sites				Poorly conserved sites				6mer sites	Representative miRNA	Cumulative weighted context++ score	Total context++ score	Aggregate PCT	Previous TargetScan publication(s)
					total	8mer	7mer-m8	7mer-A1	total	8mer	7mer-m8	7mer-A1
ACHE	ENST00000302913.4	acetylcholinesterase	14	Sites in UTR	2	2	0	0	0	0	0	0	0	mmu-miR-351-5p	-1.02	-1.02	0.8	2009, 2011
NRM	ENST00000376420.5	nurim (nuclear envelope membrane protein)	74	Sites in UTR	1	1	0	0	2	1	1	0	1	mmu-miR-125b-5p	-0.95	-1.07	0.89	2011
SSTR3	ENST00000328544.3	somatostatin receptor 3	5	Sites in UTR	2	2	0	0	1	0	0	1	2	mmu-miR-351-5p	-0.91	-0.91	> 0.99	2011
SCN2B	ENST00000278947.5	sodium channel, voltage-gated, type II, beta subunit	5	Sites in UTR	2	2	0	0	1	0	0	1	2	mmu-miR-125a-5p	-0.87	-0.87	0.97	2007, 2009, 2011
LFNG	ENST00000402045.1	LFNG O-fucosylpeptide 3-beta-N-acetylglucosaminyltransferase	346	Sites in UTR	1	1	0	0	2	0	1	1	1	mmu-miR-351-5p	-0.86	-0.88	0.96	2005, 2007, 2009, 2011
NUP210	ENST00000254508.5	nucleoporin 210kDa	246	Sites in UTR	1	1	0	0	1	0	1	0	1	mmu-miR-125b-5p	-0.86	-0.86	0.96	2005, 2007, 2009, 2011
SERTAD3	ENST00000392028.4	SERTA domain containing 3	765	Sites in UTR	1	1	0	0	1	0	0	1	0	mmu-miR-351-5p	-0.85	-0.86	0.89	2005, 2007, 2009, 2011
TNFSF4	ENST00000367718.1	tumor necrosis factor (ligand) superfamily, member 4	85	Sites in UTR	1	1	0	0	1	1	0	0	0	mmu-miR-125a-5p	-0.84	-0.95	0.95	2005, 2007, 2009, 2011
NPL	ENST00000367553.1	N-acetylneuraminate pyruvate lyase (dihydrodipicolinate synthase)	19	Sites in UTR	1	1	0	0	0	0	0	0	0	mmu-miR-125b-5p	-0.82	-0.82	0.81	2009, 2011
ACER2	ENST00000340967.2	alkaline ceramidase 2	44	Sites in UTR	1	1	0	0	2	1	1	0	1	mmu-miR-351-5p	-0.8	-0.9	0.96	2007, 2009, 2011
TRIM71	ENST00000383763.5	tripartite motif containing 71, E3 ubiquitin protein ligase	67	Sites in UTR	2	1	0	1	2	0	0	2	0	mmu-miR-351-5p	-0.78	-0.84	> 0.99	2007, 2009, 2011
BMF	ENST00000220446.4	Bcl2 modifying factor	179	Sites in UTR	3	2	1	0	1	1	0	0	1	mmu-miR-351-5p	-0.78	-1.08	> 0.99	2005, 2007, 2009, 2011
ZFP62	ENST00000512132.1	ZFP62 zinc finger protein	170	Sites in UTR	3	0	0	3	1	0	0	1	0	mmu-miR-351-5p	-0.77	-0.81	> 0.99	2011
MSRB3	ENST00000308259.5	methionine sulfoxide reductase B3	83	Sites in UTR	1	0	1	0	3	1	1	1	0	mmu-miR-125a-5p	-0.77	-0.96	0.79	2009, 2011
MAP2K7	ENST00000397981.3	mitogen-activated protein kinase kinase 7	164	Sites in UTR	1	0	1	0	3	0	0	3	1	mmu-miR-125b-5p	-0.75	-0.75	0.89	2005, 2007, 2009, 2011
RFXANK	ENST00000353145.1	regulatory factor X-associated ankyrin-containing protein	2548	Sites in UTR	1	1	0	0	0	0	0	0	0	mmu-miR-351-5p	-0.74	-0.74	0.91	2011
LRRC8B	ENST00000330947.2	leucine rich repeat containing 8 family, member B	326	Sites in UTR	1	1	0	0	0	0	0	0	3	mmu-miR-125b-5p	-0.74	-0.86	0.96	2011
TRIAP1	ENST00000546954.1	TP53 regulated inhibitor of apoptosis 1	2541	Sites in UTR	1	1	0	0	1	0	0	1	0	mmu-miR-351-5p	-0.72	-0.72	0.68	2007, 2009, 2011
EIF1AD	ENST00000526451.1	eukaryotic translation initiation factor 1A domain containing	359	Sites in UTR	1	1	0	0	1	0	1	0	0	mmu-miR-125a-5p	-0.72	-1.05	0.71	2005, 2007, 2009, 2011
ARID3B	ENST00000346246.5	AT rich interactive domain 3B (BRIGHT-like)	11	Sites in UTR	2	1	0	1	1	0	1	0	2	mmu-miR-125a-5p	-0.7	-0.7	0.99	2005, 2007, 2009, 2011
VPS36	ENST00000378060.4	vacuolar protein sorting 36 homolog (S. cerevisiae)	57	Sites in UTR	1	1	0	0	1	0	1	0	1	mmu-miR-125b-5p	-0.67	-0.74	0.91	2009, 2011
ZBTB9	ENST00000395064.2	zinc finger and BTB domain containing 9	1148	Sites in UTR	2	0	2	0	0	0	0	0	0	mmu-miR-351-5p	-0.67	-0.67	0.66	2009, 2011
KCNK10	ENST00000340700.5	potassium channel, subfamily K, member 10	5	Sites in UTR	2	1	1	0	1	1	0	0	1	mmu-miR-125b-5p	-0.66	-0.66	0.99	2011
DRAM2	ENST00000286692.4	DNA-damage regulated autophagy modulator 2	184	Sites in UTR	1	1	0	0	0	0	0	0	0	mmu-miR-125b-5p	-0.66	-0.66	0.94	2007, 2009, 2011
ABTB1	ENST00000393363.3	ankyrin repeat and BTB (POZ) domain containing 1	180	Sites in UTR	1	1	0	0	0	0	0	0	0	mmu-miR-351-5p	-0.64	-0.64	0.96	2007, 2009, 2011
BAP1	ENST00000460680.1	BRCA1 associated protein-1 (ubiquitin carboxy-terminal hydrolase)	445	Sites in UTR	2	1	1	0	0	0	0	0	2	mmu-miR-351-5p	-0.64	-0.67	0.72	2011
GTPBP2	ENST00000307126.5	GTP binding protein 2	388	Sites in UTR	1	1	0	0	0	0	0	0	1	mmu-miR-125a-5p	-0.63	-0.63	0.81	2005, 2007, 2009, 2011
CDC42SE1	ENST00000439374.2	CDC42 small effector 1	231	Sites in UTR	1	1	0	0	1	0	1	0	1	mmu-miR-125b-5p	-0.62	-0.8	0.93	2007, 2009, 2011
SCARB1	ENST00000339570.5	scavenger receptor class B, member 1	186	Sites in UTR	1	1	0	0	0	0	0	0	0	mmu-miR-125a-5p	-0.61	-0.61	0.97	2011
RABL2B	ENST00000354869.3	RAB, member of RAS oncogene family-like 2B	18	Sites in UTR	1	1	0	0	1	0	1	0	0	mmu-miR-351-5p	-0.61	-0.61	< 0.1	2011
SLC25A15	ENST00000338625.4	solute carrier family 25 (mitochondrial carrier; ornithine transporter) member 15	345	Sites in UTR	1	0	1	0	1	0	0	1	1	mmu-miR-351-5p	-0.61	-0.61	0.91	2005, 2007, 2009, 2011
ABHD6	ENST00000295962.4	abhydrolase domain containing 6	289	Sites in UTR	1	1	0	0	0	0	0	0	1	mmu-miR-125a-5p	-0.61	-0.61	0.97	2005, 2007, 2009, 2011
PODXL	ENST00000541194.1	podocalyxin-like	2928	Sites in UTR	2	2	0	0	1	0	0	1	0	mmu-miR-351-5p	-0.61	-0.62	> 0.99	2005, 2007, 2009, 2011
GJC1	ENST00000426548.1	gap junction protein, gamma 1, 45kDa	195	Sites in UTR	2	0	1	1	0	0	0	0	1	mmu-miR-125b-5p	-0.6	-0.62	0.98	2009, 2011
LIN28A	ENST00000326279.6	lin-28 homolog A (C. elegans)	5	Sites in UTR	1	1	0	0	0	0	0	0	0	mmu-miR-351-5p	-0.59	-0.59	0.96	2009, 2011
SAMD10	ENST00000369886.3	sterile alpha motif domain containing 10	45	Sites in UTR	1	1	0	0	1	0	0	1	0	mmu-miR-125a-5p	-0.59	-0.59	0.9	2005, 2007, 2009, 2011
STARD13	ENST00000336934.5	StAR-related lipid transfer (START) domain containing 13	314	Sites in UTR	2	1	0	1	0	0	0	0	0	mmu-miR-125a-5p	-0.59	-0.63	0.92	2005, 2007, 2009, 2011
FAM131B	ENST00000443739.2	family with sequence similarity 131, member B	5	Sites in UTR	3	0	3	0	0	0	0	0	2	mmu-miR-125b-5p	-0.59	-0.59	0.95	2007, 2009, 2011
FBXW4	ENST00000331272.7	F-box and WD repeat domain containing 4	5	Sites in UTR	1	1	0	0	0	0	0	0	0	mmu-miR-125b-5p	-0.59	-0.59	0.95	2005, 2007, 2009, 2011
DOCK3	ENST00000266037.9	dedicator of cytokinesis 3	47	Sites in UTR	3	0	1	2	0	0	0	0	1	mmu-miR-125b-5p	-0.59	-0.59	0.97	2005, 2007, 2009, 2011
VPS4B	ENST00000238497.5	vacuolar protein sorting 4 homolog B (S. cerevisiae)	180	Sites in UTR	1	1	0	0	1	0	0	1	0	mmu-miR-125b-5p	-0.58	-0.58	0.7	2005, 2007, 2009, 2011
TAZ	ENST00000299328.5	tafazzin	1269	Sites in UTR	1	0	0	1	1	1	0	0	1	mmu-miR-125a-5p	-0.58	-0.58	0.81	2005, 2007, 2009, 2011
OSBPL9	ENST00000371710.3	oxysterol binding protein-like 9	4836	Sites in UTR	1	1	0	0	0	0	0	0	0	mmu-miR-125b-5p	-0.58	-0.58	0.97	2005, 2007, 2009, 2011
LRRC10B	ENST00000378075.2	leucine rich repeat containing 10B	5	Sites in UTR	1	1	0	0	1	0	1	0	2	mmu-miR-351-5p	-0.57	-0.57	0.96	2011
MAP3K10	ENST00000253055.3	mitogen-activated protein kinase kinase kinase 10	178	Sites in UTR	1	1	0	0	0	0	0	0	0	mmu-miR-351-5p	-0.57	-0.57	0.68	2005, 2007, 2009, 2011
KCTD21	ENST00000340067.3	potassium channel tetramerization domain containing 21	90	Sites in UTR	1	0	1	0	1	1	0	0	0	mmu-miR-125b-5p	-0.57	-0.57	0.78	2007, 2009, 2011
CRB2	ENST00000373631.3	crumbs homolog 2 (Drosophila)	8	Sites in UTR	1	1	0	0	0	0	0	0	0	mmu-miR-351-5p	-0.56	-0.56	0.95	2007, 2009, 2011
C6orf47	ENST00000375911.1	chromosome 6 open reading frame 47	38	Sites in UTR	1	1	0	0	0	0	0	0	0	mmu-miR-125b-5p	-0.56	-0.56	0.94	2011
SLC39A9	ENST00000031146.4	solute carrier family 39, member 9	824	Sites in UTR	1	1	0	0	0	0	0	0	0	mmu-miR-125a-5p	-0.55	-0.55	0.96	2005, 2007, 2009, 2011
GALNT14	ENST00000324589.5	UDP-N-acetyl-alpha-D-galactosamine:polypeptide N-acetylgalactosaminyltransferase 14 (GalNAc-T14)	5	Sites in UTR	1	1	0	0	0	0	0	0	0	mmu-miR-125a-5p	-0.55	-0.55	0.83	2005, 2007, 2009, 2011
MSI1	ENST00000257552.2	musashi RNA-binding protein 1	287	Sites in UTR	1	1	0	0	1	0	1	0	0	mmu-miR-351-5p	-0.55	-0.55	0.94	2005, 2007, 2009, 2011
TMED9	ENST00000332598.6	transmembrane emp24 protein transport domain containing 9	1751	Sites in UTR	1	0	0	1	1	0	1	0	1	mmu-miR-125b-5p	-0.55	-0.55	0.75	2005, 2007, 2009, 2011
FAM222B	ENST00000582266.1	family with sequence similarity 222, member B	100	Sites in UTR	1	0	1	0	2	0	2	0	1	mmu-miR-351-5p	-0.54	-0.54	< 0.1
MAPK12	ENST00000395780.1	mitogen-activated protein kinase 12	206	Sites in UTR	1	1	0	0	0	0	0	0	0	mmu-miR-351-5p	-0.53	-0.53	0.76	2009, 2011
ARID3A	ENST00000263620.3	AT rich interactive domain 3A (BRIGHT-like)	320	Sites in UTR	2	0	1	1	2	1	1	0	1	mmu-miR-125a-5p	-0.53	-0.84	0.91	2007, 2009, 2011
NEU1	ENST00000375631.4	sialidase 1 (lysosomal sialidase)	6000	Sites in UTR	1	1	0	0	0	0	0	0	0	mmu-miR-125a-5p	-0.53	-0.53	0.89	2011
ZFYVE1	ENST00000318876.5	zinc finger, FYVE domain containing 1	5	Sites in UTR	1	0	1	0	1	1	0	0	1	mmu-miR-125b-5p	-0.52	-0.52	0.91	2005, 2007, 2009, 2011
C1orf210	ENST00000523677.1	chromosome 1 open reading frame 210	43	Sites in UTR	1	0	1	0	0	0	0	0	0	mmu-miR-125a-5p	-0.52	-0.52	0.9	2009, 2011
CYP24A1	ENST00000216862.3	cytochrome P450, family 24, subfamily A, polypeptide 1	51	Sites in UTR	1	1	0	0	0	0	0	0	0	mmu-miR-351-5p	-0.52	-0.52	0.69	2009, 2011
IRF4	ENST00000380956.4	interferon regulatory factor 4	10	Sites in UTR	1	1	0	0	1	0	0	1	0	mmu-miR-125a-5p	-0.51	-0.51	0.97	2005, 2007, 2009, 2011
SLC35A4	ENST00000323146.3	solute carrier family 35, member A4	334	Sites in UTR	1	1	0	0	0	0	0	0	0	mmu-miR-125a-5p	-0.51	-0.51	0.9	2005, 2007, 2009, 2011
ZNF76	ENST00000373953.3	zinc finger protein 76	6	Sites in UTR	1	0	1	0	2	1	1	0	0	mmu-miR-125b-5p	-0.51	-0.51	0.5	2005, 2007, 2009, 2011
LIN28B	ENST00000345080.4	lin-28 homolog B (C. elegans)	118	Sites in UTR	1	1	0	0	0	0	0	0	0	mmu-miR-351-5p	-0.51	-0.51	0.94	2007, 2009, 2011
TOR2A	ENST00000458505.3	torsin family 2, member A	75	Sites in UTR	1	1	0	0	0	0	0	0	0	mmu-miR-125a-5p	-0.51	-0.55	0.94	2011
DIS3L2	ENST00000325385.7	DIS3 mitotic control homolog (S. cerevisiae)-like 2	45	Sites in UTR	1	0	1	0	0	0	0	0	1	mmu-miR-125b-5p	-0.51	-0.51	0.87	2011
TTC7A	ENST00000319190.5	tetratricopeptide repeat domain 7A	400	Sites in UTR	1	1	0	0	1	0	1	0	1	mmu-miR-351-5p	-0.5	-0.51	0.75	2009, 2011
KCNS3	ENST00000304101.4	potassium voltage-gated channel, delayed-rectifier, subfamily S, member 3	344	Sites in UTR	1	0	1	0	0	0	0	0	0	mmu-miR-125a-5p	-0.5	-0.5	0.79	2005, 2007, 2009, 2011
SEMA4D	ENST00000450295.1	sema domain, immunoglobulin domain (Ig), transmembrane domain (TM) and short cytoplasmic domain, (semaphorin) 4D	76	Sites in UTR	1	1	0	0	0	0	0	0	0	mmu-miR-125a-5p	-0.5	-0.5	0.97	2005, 2007, 2009, 2011
FAM118A	ENST00000216214.3	family with sequence similarity 118, member A	202	Sites in UTR	1	1	0	0	0	0	0	0	2	mmu-miR-125b-5p	-0.5	-0.59	0.94	2007, 2009, 2011
ENPEP	ENST00000265162.5	glutamyl aminopeptidase (aminopeptidase A)	10	Sites in UTR	1	1	0	0	0	0	0	0	0	mmu-miR-125a-5p	-0.5	-0.6	0.97	2009, 2011
UBE2G1	ENST00000396981.2	ubiquitin-conjugating enzyme E2G 1	5620	Sites in UTR	1	1	0	0	0	0	0	0	1	mmu-miR-125b-5p	-0.5	-0.59	0.89	2007, 2009, 2011
SUV420H2	ENST00000255613.3	suppressor of variegation 4-20 homolog 2 (Drosophila)	265	Sites in UTR	1	1	0	0	1	0	1	0	0	mmu-miR-351-5p	-0.5	-0.5	0.93	2005, 2007, 2009, 2011
SBNO1	ENST00000420886.2	strawberry notch homolog 1 (Drosophila)	87	Sites in UTR	2	0	1	1	0	0	0	0	0	mmu-miR-125a-5p	-0.49	-0.52	0.98	2011
OVOL1	ENST00000335987.3	ovo-like 1(Drosophila)	5	Sites in UTR	1	0	1	0	2	0	2	0	0	mmu-miR-351-5p	-0.49	-0.49	0.27	2009, 2011
PCTP	ENST00000576183.1	phosphatidylcholine transfer protein	476	Sites in UTR	1	0	1	0	1	0	0	1	1	mmu-miR-125b-5p	-0.49	-0.53	0.86	2005, 2007, 2009, 2011
RS1	ENST00000379984.3	retinoschisin 1	5	Sites in UTR	1	0	1	0	1	0	0	1	0	mmu-miR-125a-5p	-0.49	-0.49	0.33	2011
SLITRK6	ENST00000400286.2	SLIT and NTRK-like family, member 6	5	Sites in UTR	1	1	0	0	0	0	0	0	0	mmu-miR-125a-5p	-0.49	-0.49	0.92	2005, 2007, 2009, 2011
CGREF1	ENST00000402394.1	cell growth regulator with EF-hand domain 1	56	Sites in UTR	1	1	0	0	0	0	0	0	0	mmu-miR-125b-5p	-0.49	-0.49	0.53	2009, 2011
APOC4	ENST00000419266.2	apolipoprotein C-IV	2245	Sites in UTR	1	1	0	0	0	0	0	0	0	mmu-miR-125a-5p	-0.49	-0.49	ORF
HNF4G	ENST00000396423.2	hepatocyte nuclear factor 4, gamma	5	Sites in UTR	1	0	0	1	2	1	0	1	0	mmu-miR-125a-5p	-0.48	-0.48	0.79
CORO2A	ENST00000343933.5	coronin, actin binding protein, 2A	493	Sites in UTR	1	1	0	0	1	0	1	0	1	mmu-miR-125b-5p	-0.48	-0.62	0.96	2005, 2007, 2009, 2011
IST1	ENST00000329908.8	increased sodium tolerance 1 homolog (yeast)	305	Sites in UTR	1	1	0	0	0	0	0	0	1	mmu-miR-125a-5p	-0.48	-0.48	0.97	2005, 2007, 2009, 2011
BLZF1	ENST00000367808.3	basic leucine zipper nuclear factor 1	73	Sites in UTR	1	0	1	0	0	0	0	0	0	mmu-miR-125a-5p	-0.48	-0.48	0.86
DDB2	ENST00000378601.3	damage-specific DNA binding protein 2, 48kDa	198	Sites in UTR	1	1	0	0	1	0	1	0	0	mmu-miR-125a-5p	-0.48	-0.71	< 0.1
TSNARE1	ENST00000519651.1	t-SNARE domain containing 1	11	Sites in UTR	1	1	0	0	0	0	0	0	0	mmu-miR-125a-5p	-0.48	-0.48	< 0.1
BAK1	ENST00000442998.2	BCL2-antagonist/killer 1	15	Sites in UTR	1	1	0	0	1	0	0	1	0	mmu-miR-351-5p	-0.47	-0.5	0.96	2005, 2007, 2009, 2011
MFHAS1	ENST00000276282.6	malignant fibrous histiocytoma amplified sequence 1	130	Sites in UTR	1	1	0	0	0	0	0	0	1	mmu-miR-125a-5p	-0.47	-0.47	0.96	2007, 2009, 2011
RAD54L2	ENST00000409535.2	RAD54-like 2 (S. cerevisiae)	215	Sites in UTR	1	0	1	0	2	0	0	2	1	mmu-miR-125b-5p	-0.47	-0.47	0.71
RHOT2	ENST00000315082.4	ras homolog family member T2	1368	Sites in UTR	1	0	1	0	1	0	0	1	0	mmu-miR-125b-5p	-0.47	-0.47	ORF	2007, 2009, 2011
SUV39H1	ENST00000376687.3	suppressor of variegation 3-9 homolog 1 (Drosophila)	499	Sites in UTR	1	1	0	0	0	0	0	0	1	mmu-miR-125b-5p	-0.46	-0.46	0.93	2005, 2007, 2009, 2011
RABEP2	ENST00000357573.6	rabaptin, RAB GTPase binding effector protein 2	5	Sites in UTR	1	1	0	0	0	0	0	0	0	mmu-miR-351-5p	-0.46	-0.46	0.76	2009, 2011
VMAC	ENST00000339485.3	vimentin-type intermediate filament associated coiled-coil protein	28	Sites in UTR	1	1	0	0	0	0	0	0	0	mmu-miR-125b-5p	-0.46	-0.56	0.93	2009, 2011
SYVN1	ENST00000294256.8	synovial apoptosis inhibitor 1, synoviolin	95	Sites in UTR	1	1	0	0	0	0	0	0	0	mmu-miR-351-5p	-0.46	-0.46	0.92	2005, 2007, 2009, 2011
C1QTNF1	ENST00000392445.2	C1q and tumor necrosis factor related protein 1	74	Sites in UTR	1	1	0	0	1	1	0	0	0	mmu-miR-351-5p	-0.46	-0.46	< 0.1	2011
MBD1	ENST00000591416.1	methyl-CpG binding domain protein 1	266	Sites in UTR	1	1	0	0	0	0	0	0	0	mmu-miR-125a-5p	-0.45	-0.45	0.71	2011
ELOVL6	ENST00000394607.3	ELOVL fatty acid elongase 6	901	Sites in UTR	1	0	1	0	1	0	1	0	0	mmu-miR-125b-5p	-0.45	-0.45	0.92	2005, 2007, 2009, 2011
MAP3K11	ENST00000309100.3	mitogen-activated protein kinase kinase kinase 11	339	Sites in UTR	1	1	0	0	0	0	0	0	0	mmu-miR-351-5p	-0.45	-0.45	0.94	2005, 2007, 2009, 2011
LBH	ENST00000395323.3	limb bud and heart development	1956	Sites in UTR	1	1	0	0	0	0	0	0	1	mmu-miR-125b-5p	-0.44	-0.46	0.97	2005, 2007, 2009, 2011
PTPN18	ENST00000175756.5	protein tyrosine phosphatase, non-receptor type 18 (brain-derived)	438	Sites in UTR	1	0	1	0	0	0	0	0	0	mmu-miR-125a-5p	-0.44	-0.44	0.34	2005, 2007, 2009, 2011
RASL10B	ENST00000268864.3	RAS-like, family 10, member B	1495	Sites in UTR	1	0	0	1	1	0	0	1	0	mmu-miR-125a-5p	-0.44	-0.45	0.8	2011
PRDM1	ENST00000369089.3	PR domain containing 1, with ZNF domain	48	Sites in UTR	1	0	1	0	0	0	0	0	1	mmu-miR-125b-5p	-0.44	-0.44	0.84	2005, 2007, 2009, 2011
NLRC5	ENST00000436936.1	NLR family, CARD domain containing 5	47	Sites in UTR	1	1	0	0	2	0	1	1	1	mmu-miR-351-5p	-0.44	-0.44	ORF
CBX7	ENST00000216133.5	chromobox homolog 7	5	Sites in UTR	1	0	1	0	2	0	1	1	0	mmu-miR-351-5p	-0.44	-0.44	0.89	2005, 2007, 2009, 2011
ABHD3	ENST00000289119.2	abhydrolase domain containing 3	228	Sites in UTR	1	0	1	0	0	0	0	0	0	mmu-miR-125a-5p	-0.44	-0.44	0.69	2005, 2007, 2009, 2011
PTAR1	ENST00000377200.5	protein prenyltransferase alpha subunit repeat containing 1	161	Sites in UTR	2	0	1	1	1	0	0	1	0	mmu-miR-125b-5p	-0.44	-0.63	0.98	2009, 2011
RECQL5	ENST00000423245.2	RecQ protein-like 5	129	Sites in UTR	1	0	1	0	0	0	0	0	1	mmu-miR-125a-5p	-0.44	-0.44	0.54	2011
VDR	ENST00000395324.2	vitamin D (1,25- dihydroxyvitamin D3) receptor	416	Sites in UTR	1	1	0	0	2	1	0	1	0	mmu-miR-351-5p	-0.44	-0.44	0.95	2005, 2007, 2009, 2011
E2F2	ENST00000361729.2	E2F transcription factor 2	96	Sites in UTR	2	1	1	0	3	0	0	3	2	mmu-miR-351-5p	-0.44	-0.57	0.98	2009, 2011
MAN1B1	ENST00000371589.4	mannosidase, alpha, class 1B, member 1	604	Sites in UTR	1	1	0	0	0	0	0	0	0	mmu-miR-125b-5p	-0.44	-0.44	0.94	2005, 2007, 2009, 2011
CCNJ	ENST00000265992.5	cyclin J	5	Sites in UTR	1	1	0	0	0	0	0	0	1	mmu-miR-125b-5p	-0.44	-0.44	0.96	2005, 2007, 2009, 2011
LCOR	ENST00000371103.3	ligand dependent nuclear receptor corepressor	94	Sites in UTR	2	1	0	1	0	0	0	0	1	mmu-miR-125a-5p	-0.44	-0.46	0.98	2011
CASP2	ENST00000310447.5	caspase 2, apoptosis-related cysteine peptidase	274	Sites in UTR	1	1	0	0	0	0	0	0	0	mmu-miR-125a-5p	-0.43	-0.43	0.96	2009, 2011
TBC1D1	ENST00000261439.4	TBC1 (tre-2/USP6, BUB2, cdc16) domain family, member 1	150	Sites in UTR	1	1	0	0	2	0	1	1	1	mmu-miR-125b-5p	-0.43	-0.49	0.97	2007, 2009, 2011
NR6A1	ENST00000487099.2	nuclear receptor subfamily 6, group A, member 1	1082	Sites in UTR	1	1	0	0	2	0	0	2	0	mmu-miR-351-5p	-0.43	-0.44	0.95
ZSWIM6	ENST00000252744.5	zinc finger, SWIM-type containing 6	933	Sites in UTR	1	1	0	0	0	0	0	0	0	mmu-miR-351-5p	-0.43	-0.45	0.94	2011
GPC1	ENST00000264039.2	glypican 1	1687	Sites in UTR	1	0	0	1	3	0	3	0	1	mmu-miR-351-5p	-0.43	-0.43	0.83
IER2	ENST00000292433.3	immediate early response 2	81	Sites in UTR	1	0	1	0	0	0	0	0	0	mmu-miR-125b-5p	-0.43	-0.43	0.84	2005, 2007, 2009, 2011
SMEK1	ENST00000554684.1	SMEK homolog 1, suppressor of mek1 (Dictyostelium)	713	Sites in UTR	2	1	0	1	0	0	0	0	0	mmu-miR-125b-5p	-0.43	-0.61	0.98	2007, 2009, 2011
EVA1A	ENST00000393913.3	eva-1 homolog A (C. elegans)	45	Sites in UTR	1	1	0	0	0	0	0	0	1	mmu-miR-125a-5p	-0.43	-0.65	0.96	2007, 2009, 2011
DENND6A	ENST00000311128.5	DENN/MADD domain containing 6A	139	Sites in UTR	1	0	1	0	1	0	1	0	0	mmu-miR-125b-5p	-0.43	-0.43	0.92	2007, 2009, 2011
DNAJC14	ENST00000357606.3	DnaJ (Hsp40) homolog, subfamily C, member 14	1293	Sites in UTR	1	0	0	1	0	0	0	0	1	mmu-miR-351-5p	-0.43	-0.43	0.81	2007, 2009, 2011
RYBP	ENST00000477973.2	RING1 and YY1 binding protein	342	Sites in UTR	1	1	0	0	0	0	0	0	2	mmu-miR-351-5p	-0.43	-0.45	0.96	2007, 2009, 2011
ANPEP	ENST00000300060.6	alanyl (membrane) aminopeptidase	216	Sites in UTR	1	1	0	0	0	0	0	0	0	mmu-miR-351-5p	-0.42	-0.42	0.93	2005, 2007, 2009, 2011
SH3TC2	ENST00000502274.1	SH3 domain and tetratricopeptide repeats 2	31	Sites in UTR	1	1	0	0	3	0	0	3	2	mmu-miR-125b-5p	-0.42	-0.92	< 0.1	2011
PPP2R5C	ENST00000422945.2	protein phosphatase 2, regulatory subunit B', gamma	1584	Sites in UTR	1	0	1	0	1	1	0	0	0	mmu-miR-125a-5p	-0.42	-0.42	0.73	2005, 2007, 2009, 2011
SGPL1	ENST00000373202.3	sphingosine-1-phosphate lyase 1	105	Sites in UTR	1	1	0	0	1	1	0	0	0	mmu-miR-125b-5p	-0.42	-0.53	0.96	2005, 2007, 2009, 2011
ZSWIM5	ENST00000359600.5	zinc finger, SWIM-type containing 5	31	Sites in UTR	1	1	0	0	0	0	0	0	0	mmu-miR-125b-5p	-0.42	-0.42	0.96	2009, 2011
KIAA1841	ENST00000402291.1	KIAA1841	62	Sites in UTR	1	1	0	0	0	0	0	0	0	mmu-miR-125b-5p	-0.42	-0.52	0.95	2011
GDPD5	ENST00000443276.2	glycerophosphodiester phosphodiesterase domain containing 5	8	Sites in UTR	1	1	0	0	1	0	1	0	0	mmu-miR-351-5p	-0.42	-0.42	< 0.1
GLB1L2	ENST00000339772.7	galactosidase, beta 1-like 2	38	Sites in UTR	1	1	0	0	0	0	0	0	1	mmu-miR-125a-5p	-0.41	-0.41	0.37	2009, 2011
SPNS3	ENST00000355530.2	spinster homolog 3 (Drosophila)	5	Sites in UTR	1	1	0	0	0	0	0	0	0	mmu-miR-351-5p	-0.41	-0.41	< 0.1	2009, 2011
RAPGEFL1	ENST00000264644.6	Rap guanine nucleotide exchange factor (GEF)-like 1	20	Sites in UTR	1	1	0	0	1	0	1	0	0	mmu-miR-125a-5p	-0.41	-0.41	0.96	2005, 2007, 2009, 2011
EIF4EBP1	ENST00000338825.4	eukaryotic translation initiation factor 4E binding protein 1	121	Sites in UTR	1	0	1	0	0	0	0	0	0	mmu-miR-125a-5p	-0.41	-0.41	0.91	2005, 2007, 2009, 2011
PPP1R16A	ENST00000292539.4	protein phosphatase 1, regulatory subunit 16A	7450	Sites in UTR	1	1	0	0	0	0	0	0	0	mmu-miR-125a-5p	-0.41	-0.41	< 0.1	2009, 2011
ST8SIA4	ENST00000231461.5	ST8 alpha-N-acetyl-neuraminide alpha-2,8-sialyltransferase 4	5	Sites in UTR	1	1	0	0	0	0	0	0	1	mmu-miR-125b-5p	-0.41	-0.41	0.96	2005, 2007, 2009, 2011
LRFN2	ENST00000338305.6	leucine rich repeat and fibronectin type III domain containing 2	5	Sites in UTR	1	1	0	0	0	0	0	0	0	mmu-miR-351-5p	-0.41	-0.41	0.93	2005, 2007, 2009, 2011
CGN	ENST00000271636.7	cingulin	17	Sites in UTR	1	1	0	0	0	0	0	0	0	mmu-miR-125a-5p	-0.4	-0.4	0.93	2005, 2007, 2009, 2011
NINL	ENST00000278886.6	ninein-like	121	Sites in UTR	1	1	0	0	0	0	0	0	0	mmu-miR-351-5p	-0.4	-0.4	0.9	2009, 2011
TNFRSF1B	ENST00000376259.3	tumor necrosis factor receptor superfamily, member 1B	243	Sites in UTR	1	0	0	1	1	1	0	0	0	mmu-miR-351-5p	-0.4	-0.4	0.78	2011
CDC42BPG	ENST00000342711.5	CDC42 binding protein kinase gamma (DMPK-like)	68	Sites in UTR	1	1	0	0	1	0	1	0	0	mmu-miR-351-5p	-0.4	-0.41	0.77	2009, 2011
TP53INP1	ENST00000448464.2	tumor protein p53 inducible nuclear protein 1	39	Sites in UTR	1	0	1	0	0	0	0	0	2	mmu-miR-125a-5p	-0.4	-0.51	0.87	2005, 2007, 2009, 2011
PCGF6	ENST00000337211.4	polycomb group ring finger 6	5	Sites in UTR	1	0	1	0	0	0	0	0	0	mmu-miR-125a-5p	-0.4	-0.4	0.87	2005, 2007, 2009, 2011
C17orf103	ENST00000399011.2	chromosome 17 open reading frame 103	54	Sites in UTR	1	0	1	0	0	0	0	0	1	mmu-miR-125b-5p	-0.4	-0.4	0.67	2011
TJAP1	ENST00000372444.2	tight junction associated protein 1 (peripheral)	15	Sites in UTR	1	0	1	0	1	0	1	0	0	mmu-miR-351-5p	-0.4	-0.4	0.79	2009, 2011
KLF16	ENST00000250916.4	Kruppel-like factor 16	5	Sites in UTR	2	0	1	1	0	0	0	0	0	mmu-miR-125b-5p	-0.4	-0.4	0.95	2007, 2009, 2011
ENTPD4	ENST00000358689.4	ectonucleoside triphosphate diphosphohydrolase 4	465	Sites in UTR	1	0	1	0	0	0	0	0	0	mmu-miR-125b-5p	-0.39	-0.39	0.92	2005, 2007, 2009, 2011
MAPRE2	ENST00000436190.2	microtubule-associated protein, RP/EB family, member 2	361	Sites in UTR	1	0	1	0	0	0	0	0	1	mmu-miR-125a-5p	-0.39	-0.39	0.75	2009, 2011
OLFML2A	ENST00000288815.5	olfactomedin-like 2A	155	Sites in UTR	1	1	0	0	0	0	0	0	0	mmu-miR-125b-5p	-0.39	-0.39	0.96	2005, 2007, 2009, 2011
ASB13	ENST00000357700.6	ankyrin repeat and SOCS box containing 13	1578	Sites in UTR	1	0	1	0	0	0	0	0	0	mmu-miR-125a-5p	-0.39	-0.39	0.89	2005, 2007, 2009, 2011
LHX9	ENST00000367390.3	LIM homeobox 9	40	Sites in UTR	2	0	1	1	0	0	0	0	2	mmu-miR-125b-5p	-0.39	-0.42	0.79
GRHL1	ENST00000405379.2	grainyhead-like 1 (Drosophila)	147	Sites in UTR	1	0	0	1	1	0	0	1	0	mmu-miR-125b-5p	-0.39	-0.39	0.81	2007, 2009, 2011
CSNK2A1	ENST00000349736.5	casein kinase 2, alpha 1 polypeptide	1927	Sites in UTR	1	0	1	0	0	0	0	0	2	mmu-miR-125b-5p	-0.39	-0.41	0.88	2005, 2007, 2011
RHOQ	ENST00000238738.4	ras homolog family member Q	179	Sites in UTR	1	0	1	0	0	0	0	0	1	mmu-miR-351-5p	-0.39	-0.4	0.92	2005, 2007, 2009, 2011
GAB4	ENST00000400588.1	GRB2-associated binding protein family, member 4	5	Sites in UTR	1	0	0	1	1	0	1	0	0	mmu-miR-351-5p	-0.39	-0.39	0.75	2007, 2011
WNT7A	ENST00000285018.4	wingless-type MMTV integration site family, member 7A	5	Sites in UTR	1	1	0	0	3	0	3	0	0	mmu-miR-351-5p	-0.39	-0.39	0.44
DKFZP779J2370	ENST00000378904.2		20	Sites in UTR	1	0	0	1	0	0	0	0	0	mmu-miR-125a-5p	-0.39	-0.39	0.76
ACSL6	ENST00000379264.2	acyl-CoA synthetase long-chain family member 6	7	Sites in UTR	1	0	1	0	2	1	1	0	1	mmu-miR-125b-5p	-0.38	-0.38	0.24	2011
SEMA4C	ENST00000305476.5	sema domain, immunoglobulin domain (Ig), transmembrane domain (TM) and short cytoplasmic domain, (semaphorin) 4C	31	Sites in UTR	1	1	0	0	0	0	0	0	2	mmu-miR-125a-5p	-0.38	-0.38	0.88	2005, 2007, 2009, 2011
ESRRA	ENST00000405666.1	estrogen-related receptor alpha	18	Sites in UTR	1	1	0	0	0	0	0	0	0	mmu-miR-351-5p	-0.38	-0.38	0.82	2005, 2007, 2009, 2011
ULK3	ENST00000440863.2	unc-51 like kinase 3	22	Sites in UTR	1	1	0	0	0	0	0	0	0	mmu-miR-125b-5p	-0.38	-0.38	0.94	2009, 2011
KIAA1644	ENST00000381176.4	KIAA1644	10	Sites in UTR	1	0	1	0	0	0	0	0	1	mmu-miR-125b-5p	-0.38	-0.38	0.84	2009, 2011
KLC2	ENST00000316924.5	kinesin light chain 2	11832	Sites in UTR	1	0	1	0	0	0	0	0	1	mmu-miR-125b-5p	-0.38	-0.38	0.83	2005, 2007, 2009, 2011
IL16	ENST00000394660.2	interleukin 16	5	Sites in UTR	1	0	1	0	2	0	1	1	0	mmu-miR-351-5p	-0.38	-0.38	0.91	2005, 2007, 2009, 2011
KHNYN	ENST00000251343.5	KH and NYN domain containing	421	Sites in UTR	1	0	1	0	0	0	0	0	1	mmu-miR-125a-5p	-0.38	-0.4	0.82	2005, 2007, 2009, 2011
FAM134A	ENST00000430297.2	family with sequence similarity 134, member A	3080	Sites in UTR	1	1	0	0	0	0	0	0	0	mmu-miR-125b-5p	-0.38	-0.38	0.96	2007, 2009, 2011
RBM20	ENST00000369519.3	RNA binding motif protein 20	7	Sites in UTR	1	1	0	0	0	0	0	0	0	mmu-miR-125a-5p	-0.38	-0.38	0.97	2011
NIPAL4	ENST00000311946.7	NIPA-like domain containing 4	17	Sites in UTR	1	1	0	0	0	0	0	0	1	mmu-miR-125a-5p	-0.38	-0.38	0.94	2009, 2011
GRB10	ENST00000398812.2	growth factor receptor-bound protein 10	1382	Sites in UTR	2	0	1	1	0	0	0	0	0	mmu-miR-125a-5p	-0.38	-0.47	0.93	2005, 2007, 2009, 2011
RBM7	ENST00000540163.1	RNA binding motif protein 7	55	Sites in UTR	1	0	1	0	0	0	0	0	0	mmu-miR-125b-5p	-0.38	-0.38	0.92	2005, 2007, 2009, 2011
ATG4D	ENST00000309469.4	autophagy related 4D, cysteine peptidase	801	Sites in UTR	1	0	1	0	0	0	0	0	0	mmu-miR-351-5p	-0.37	-0.38	0.83	2009, 2011
PPME1	ENST00000328257.8	protein phosphatase methylesterase 1	343	Sites in UTR	1	1	0	0	1	0	0	1	1	mmu-miR-351-5p	-0.37	-0.37	0.53	2007, 2009, 2011
DHX33	ENST00000225296.3	DEAH (Asp-Glu-Ala-His) box polypeptide 33	724	Sites in UTR	1	1	0	0	1	0	1	0	0	mmu-miR-125b-5p	-0.37	-0.39	0.97	2011
SLC25A35	ENST00000577745.1	solute carrier family 25, member 35	376	Sites in UTR	1	0	1	0	0	0	0	0	0	mmu-miR-125a-5p	-0.37	-0.37	0.8
RPS6KA1	ENST00000374168.2	ribosomal protein S6 kinase, 90kDa, polypeptide 1	1449	Sites in UTR	1	0	1	0	0	0	0	0	0	mmu-miR-351-5p	-0.37	-0.37	0.75	2005, 2007, 2009, 2011
CRAMP1L	ENST00000397412.3	Crm, cramped-like (Drosophila)	731	Sites in UTR	1	1	0	0	0	0	0	0	1	mmu-miR-125b-5p	-0.37	-0.37	0.67	2009, 2011
ZNRF3	ENST00000544604.2	zinc and ring finger 3	179	Sites in UTR	2	0	1	1	0	0	0	0	0	mmu-miR-125a-5p	-0.37	-0.46	0.97	2009, 2011
GGT7	ENST00000336431.5	gamma-glutamyltransferase 7	16	Sites in UTR	1	0	1	0	1	0	1	0	0	mmu-miR-125a-5p	-0.37	-0.37	0.7	2005, 2007, 2009, 2011
APMAP	ENST00000447138.1	adipocyte plasma membrane associated protein	186	Sites in UTR	1	0	1	0	1	0	1	0	0	mmu-miR-125a-5p	-0.37	-0.39	0.34	2009, 2011
TET2	ENST00000545826.1	tet methylcytosine dioxygenase 2	558	Sites in UTR	1	0	0	1	0	0	0	0	1	mmu-miR-125a-5p	-0.36	-0.36	0.79	2011
AL626787.1	ENST00000595430.1		5	Sites in UTR	1	0	1	0	0	0	0	0	0	mmu-miR-125b-5p	-0.36	-0.36	0.61
SH3BP5L	ENST00000366472.5	SH3-binding domain protein 5-like	379	Sites in UTR	1	1	0	0	0	0	0	0	1	mmu-miR-125b-5p	-0.36	-0.36	0.85	2007, 2009, 2011
TGOLN2	ENST00000377386.3	trans-golgi network protein 2	1914	Sites in UTR	1	1	0	0	0	0	0	0	0	mmu-miR-125a-5p	-0.36	-0.4	0.94	2005, 2007, 2009, 2011
CDH5	ENST00000341529.3	cadherin 5, type 2 (vascular endothelium)	8	Sites in UTR	1	1	0	0	0	0	0	0	0	mmu-miR-125b-5p	-0.36	-0.36	0.9	2009, 2011
ZBTB7A	ENST00000322357.4	zinc finger and BTB domain containing 7A	37	Sites in UTR	2	1	1	0	3	0	2	1	2	mmu-miR-125b-5p	-0.36	-0.38	0.99	2007, 2009, 2011
EAF1	ENST00000396842.2	ELL associated factor 1	63	Sites in UTR	1	1	0	0	1	0	1	0	1	mmu-miR-351-5p	-0.36	-0.38	0.91	2005, 2007, 2009, 2011
CYTH1	ENST00000585509.1	cytohesin 1	553	Sites in UTR	1	1	0	0	1	0	1	0	0	mmu-miR-125b-5p	-0.36	-0.36	0.93	2009, 2011
ZNF385A	ENST00000551109.1	zinc finger protein 385A	94	Sites in UTR	1	1	0	0	0	0	0	0	0	mmu-miR-125a-5p	-0.36	-0.36	0.84	2005, 2007, 2009, 2011
SLC46A3	ENST00000266943.6	solute carrier family 46, member 3	5	Sites in UTR	1	1	0	0	0	0	0	0	0	mmu-miR-351-5p	-0.36	-0.36	0.65	2009, 2011
YPEL2	ENST00000312655.4	yippee-like 2 (Drosophila)	62	Sites in UTR	1	1	0	0	2	0	0	2	1	mmu-miR-125a-5p	-0.36	-0.36	< 0.1	2011
SEMA4B	ENST00000411539.2	sema domain, immunoglobulin domain (Ig), transmembrane domain (TM) and short cytoplasmic domain, (semaphorin) 4B	3850	Sites in UTR	1	1	0	0	1	0	1	0	1	mmu-miR-125a-5p	-0.35	-0.35	0.92	2007, 2009, 2011
E2F3	ENST00000346618.3	E2F transcription factor 3	91	Sites in UTR	1	1	0	0	1	0	0	1	0	mmu-miR-351-5p	-0.35	-0.35	0.84	2005, 2007, 2009, 2011
ARSI	ENST00000328668.7	arylsulfatase family, member I	19	Sites in UTR	1	1	0	0	0	0	0	0	0	mmu-miR-125b-5p	-0.35	-0.35	< 0.1	2011
IL6R	ENST00000344086.4	interleukin 6 receptor	13	Sites in UTR	1	0	1	0	2	0	0	2	1	mmu-miR-125a-5p	-0.35	-0.36	0.74	2009, 2011
TBC1D16	ENST00000310924.2	TBC1 domain family, member 16	556	Sites in UTR	1	1	0	0	2	1	0	1	1	mmu-miR-351-5p	-0.35	-0.69	0.94
AGGF1	ENST00000312916.7	angiogenic factor with G patch and FHA domains 1	890	Sites in UTR	1	0	1	0	0	0	0	0	0	mmu-miR-125a-5p	-0.35	-0.36	0.57	2009, 2011
RUFY3	ENST00000381006.3	RUN and FYVE domain containing 3	162	Sites in UTR	1	1	0	0	0	0	0	0	0	mmu-miR-125a-5p	-0.35	-0.45	0.73	2011
UBTD1	ENST00000370664.3	ubiquitin domain containing 1	10	Sites in UTR	1	0	1	0	0	0	0	0	1	mmu-miR-125b-5p	-0.35	-0.35	0.62	2005, 2007, 2009, 2011
C11orf57	ENST00000532163.1	chromosome 11 open reading frame 57	207	Sites in UTR	1	1	0	0	0	0	0	0	2	mmu-miR-125a-5p	-0.35	-0.58	0.94	2007, 2009, 2011
TMEM161B	ENST00000506536.1	transmembrane protein 161B	14	Sites in UTR	1	0	1	0	0	0	0	0	0	mmu-miR-125b-5p	-0.35	-0.35	0.8	2007, 2009, 2011
VWC2	ENST00000340652.4	von Willebrand factor C domain containing 2	5	Sites in UTR	1	0	1	0	0	0	0	0	1	mmu-miR-125a-5p	-0.35	-0.35	0.86
HDDC3	ENST00000559898.1	HD domain containing 3	1127	Sites in UTR	1	1	0	0	0	0	0	0	0	mmu-miR-351-5p	-0.35	-0.35	< 0.1	2009, 2011
MYT1	ENST00000328439.1	myelin transcription factor 1	12	Sites in UTR	1	1	0	0	0	0	0	0	0	mmu-miR-351-5p	-0.35	-0.35	0.96	2005, 2007, 2009, 2011
KCNIP3	ENST00000295225.5	Kv channel interacting protein 3, calsenilin	555	Sites in UTR	1	1	0	0	0	0	0	0	0	mmu-miR-125b-5p	-0.35	-0.35	0.94	2007, 2009, 2011
TMEM25	ENST00000411589.2	transmembrane protein 25	767	Sites in UTR	1	1	0	0	0	0	0	0	0	mmu-miR-125b-5p	-0.35	-0.35	0.58	2009, 2011
WDR1	ENST00000499869.2	WD repeat domain 1	8818	Sites in UTR	1	0	0	1	0	0	0	0	1	mmu-miR-351-5p	-0.35	-0.35	0.82	2005, 2007, 2009, 2011
HAPLN1	ENST00000274341.4	hyaluronan and proteoglycan link protein 1	5	Sites in UTR	1	0	1	0	0	0	0	0	0	mmu-miR-125b-5p	-0.34	-0.34	0.91	2011
GOPC	ENST00000368498.2	golgi-associated PDZ and coiled-coil motif containing	451	Sites in UTR	1	0	1	0	1	0	0	1	0	mmu-miR-351-5p	-0.34	-0.38	0.91	2007, 2009, 2011
UVRAG	ENST00000356136.3	UV radiation resistance associated	116	Sites in UTR	1	0	1	0	1	0	1	0	0	mmu-miR-351-5p	-0.34	-0.38	0.75	2005, 2007, 2009, 2011
FBXO45	ENST00000311630.6	F-box protein 45	72	Sites in UTR	1	0	1	0	0	0	0	0	1	mmu-miR-125a-5p	-0.34	-0.35	0.92	2009, 2011
PHC2	ENST00000431992.1	polyhomeotic homolog 2 (Drosophila)	11	Sites in UTR	1	0	1	0	0	0	0	0	1	mmu-miR-125b-5p	-0.34	-0.34	0.64	2005, 2007, 2009, 2011
TMEM198	ENST00000373883.3	transmembrane protein 198	80	Sites in UTR	1	0	1	0	0	0	0	0	1	mmu-miR-351-5p	-0.34	-0.34	0.5	2007, 2009, 2011
WARS	ENST00000392882.2	tryptophanyl-tRNA synthetase	1916	Sites in UTR	1	1	0	0	0	0	0	0	0	mmu-miR-351-5p	-0.34	-0.36	0.3	2005, 2007, 2009, 2011
PCSK7	ENST00000320934.3	proprotein convertase subtilisin/kexin type 7	92	Sites in UTR	1	1	0	0	2	0	2	0	1	mmu-miR-351-5p	-0.33	-0.44	0.78	2005, 2007, 2009, 2011
TBC1D8B	ENST00000357242.5	TBC1 domain family, member 8B (with GRAM domain)	69	Sites in UTR	1	1	0	0	0	0	0	0	1	mmu-miR-125a-5p	-0.33	-0.33	< 0.1	2009, 2011
TNFAIP3	ENST00000237289.4	tumor necrosis factor, alpha-induced protein 3	150	Sites in UTR	1	1	0	0	0	0	0	0	1	mmu-miR-351-5p	-0.33	-0.33	0.95	2009, 2011
BTN2A2	ENST00000432533.2	butyrophilin, subfamily 2, member A2	125	Sites in UTR	1	1	0	0	0	0	0	0	0	mmu-miR-351-5p	-0.33	-0.33	ORF
NXF1	ENST00000531709.2	nuclear RNA export factor 1	1017	Sites in UTR	1	1	0	0	0	0	0	0	1	mmu-miR-351-5p	-0.33	-0.33	0.6	2009, 2011
TMEM123	ENST00000361236.3	transmembrane protein 123	2135	Sites in UTR	1	0	1	0	0	0	0	0	0	mmu-miR-351-5p	-0.33	-0.34	0.86	2009, 2011
LOXL1	ENST00000261921.7	lysyl oxidase-like 1	1361	Sites in UTR	1	1	0	0	0	0	0	0	0	mmu-miR-351-5p	-0.33	-0.33	0.57	2005, 2007, 2009, 2011
MAVS	ENST00000428216.2	mitochondrial antiviral signaling protein	211	Sites in UTR	1	1	0	0	1	0	0	1	0	mmu-miR-125b-5p	-0.33	-0.57	0.41	2011
CRTC1	ENST00000338797.6	CREB regulated transcription coactivator 1	322	Sites in UTR	1	0	1	0	2	0	1	1	3	mmu-miR-351-5p	-0.33	-0.34	0.77	2011
FAM134C	ENST00000309428.5	family with sequence similarity 134, member C	397	Sites in UTR	1	1	0	0	1	0	1	0	1	mmu-miR-125b-5p	-0.33	-0.33	0.95	2005, 2007, 2009, 2011
RAPGEF5	ENST00000401957.2	Rap guanine nucleotide exchange factor (GEF) 5	32	Sites in UTR	1	1	0	0	1	0	0	1	0	mmu-miR-125a-5p	-0.33	-0.33	0.89	2007, 2009, 2011
ABCC5	ENST00000334444.6	ATP-binding cassette, sub-family C (CFTR/MRP), member 5	453	Sites in UTR	1	0	0	1	1	0	1	0	0	mmu-miR-125a-5p	-0.33	-0.33	0.8	2005, 2007, 2009
KCNH7	ENST00000332142.5	potassium voltage-gated channel, subfamily H (eag-related), member 7	5	Sites in UTR	1	0	1	0	0	0	0	0	0	mmu-miR-125a-5p	-0.33	-0.33	0.83	2005, 2007, 2009, 2011
HCN3	ENST00000368358.3	hyperpolarization activated cyclic nucleotide-gated potassium channel 3	41	Sites in UTR	1	1	0	0	0	0	0	0	0	mmu-miR-125a-5p	-0.33	-0.33	0.92	2011
CAMKV	ENST00000296471.7	CaM kinase-like vesicle-associated	47	Sites in UTR	1	1	0	0	2	0	2	0	0	mmu-miR-351-5p	-0.32	-0.57	0.12
SLC6A17	ENST00000331565.4	solute carrier family 6 (neutral amino acid transporter), member 17	5	Sites in UTR	1	1	0	0	1	1	0	0	1	mmu-miR-125b-5p	-0.32	-0.32	0.92	2009, 2011
AJUBA	ENST00000262713.2	ajuba LIM protein	871	Sites in UTR	1	1	0	0	0	0	0	0	0	mmu-miR-125b-5p	-0.32	-0.32	0.96	2009, 2011
KIAA1598	ENST00000260777.10	KIAA1598	94	Sites in UTR	1	0	0	1	0	0	0	0	2	mmu-miR-125a-5p	-0.32	-0.32	0.81	2005, 2007, 2009, 2011
ALPK3	ENST00000258888.5	alpha-kinase 3	16	Sites in UTR	2	0	2	0	0	0	0	0	0	mmu-miR-351-5p	-0.32	-0.32	0.9	2005, 2007, 2009, 2011
MAMDC2	ENST00000377182.4	MAM domain containing 2	365	Sites in UTR	1	0	1	0	0	0	0	0	0	mmu-miR-125b-5p	-0.32	-0.32	0.69	2011
PGP	ENST00000333503.7	phosphoglycolate phosphatase	153	Sites in UTR	1	0	0	1	0	0	0	0	1	mmu-miR-125a-5p	-0.32	-0.32	0.81	2007, 2009, 2011
LURAP1L	ENST00000319264.3	leucine rich adaptor protein 1-like	266	Sites in UTR	1	0	0	1	0	0	0	0	0	mmu-miR-351-5p	-0.32	-0.32	0.82	2005, 2007, 2009, 2011
CEP85	ENST00000252992.4	centrosomal protein 85kDa	471	Sites in UTR	2	0	2	0	0	0	0	0	0	mmu-miR-125a-5p	-0.32	-0.32	0.83	2007, 2009, 2011
LPAR4	ENST00000435339.3	lysophosphatidic acid receptor 4	5	Sites in UTR	1	0	0	1	0	0	0	0	0	mmu-miR-125a-5p	-0.32	-0.32	0.33	2005, 2007
ORC2	ENST00000234296.2	origin recognition complex, subunit 2	381	Sites in UTR	1	1	0	0	0	0	0	0	0	mmu-miR-125a-5p	-0.32	-0.42	0.97	2005, 2007, 2009, 2011
TSPAN12	ENST00000222747.3	tetraspanin 12	554	Sites in UTR	1	0	0	1	0	0	0	0	0	mmu-miR-125a-5p	-0.32	-0.32	0.81	2007, 2009, 2011
RAD51L3-RFFL	ENST00000593039.1	Uncharacterized protein	670	Sites in UTR	1	0	1	0	1	0	0	1	0	mmu-miR-125b-5p	-0.32	-0.34	0.38
SCRT2	ENST00000246104.6	scratch homolog 2, zinc finger protein (Drosophila)	5	Sites in UTR	1	0	0	1	0	0	0	0	0	mmu-miR-125a-5p	-0.32	-0.32	0.81	2005, 2007, 2011
QSOX2	ENST00000358701.5	quiescin Q6 sulfhydryl oxidase 2	905	Sites in UTR	1	0	0	1	0	0	0	0	0	mmu-miR-125a-5p	-0.31	-0.31	0.82	2005, 2007, 2009, 2011
KIAA0247	ENST00000342745.4	KIAA0247	161	Sites in UTR	1	0	1	0	1	0	0	1	0	mmu-miR-125a-5p	-0.31	-0.31	0.67	2009, 2011
B3GALNT2	ENST00000366600.3	beta-1,3-N-acetylgalactosaminyltransferase 2	106	Sites in UTR	1	0	1	0	0	0	0	0	0	mmu-miR-351-5p	-0.31	-0.34	0.82	2011
PCDH1	ENST00000503492.1	protocadherin 1	30	Sites in UTR	3	0	3	0	0	0	0	0	3	mmu-miR-351-5p	-0.31	-0.38	0.96
ADAM9	ENST00000487273.2	ADAM metallopeptidase domain 9	6435	Sites in UTR	1	0	0	1	0	0	0	0	0	mmu-miR-125a-5p	-0.31	-0.31	0.57	2009, 2011
FBXO10	ENST00000432825.2	F-box protein 10	14	Sites in UTR	1	1	0	0	0	0	0	0	0	mmu-miR-351-5p	-0.31	-0.31	0.43	2009, 2011
FAM53C	ENST00000513056.1	family with sequence similarity 53, member C	592	Sites in UTR	1	0	1	0	1	0	0	1	1	mmu-miR-351-5p	-0.31	-0.32	0.73	2005, 2007, 2009, 2011
ATOH8	ENST00000306279.3	atonal homolog 8 (Drosophila)	21	Sites in UTR	1	0	1	0	0	0	0	0	0	mmu-miR-125a-5p	-0.31	-0.31	0.41	2005, 2007, 2009, 2011
LNPEP	ENST00000231368.5	leucyl/cystinyl aminopeptidase	28	Sites in UTR	1	0	1	0	0	0	0	0	1	mmu-miR-125b-5p	-0.31	-0.32	0.92	2005, 2007, 2009, 2011
SLC16A6	ENST00000327268.4	solute carrier family 16, member 6	17	Sites in UTR	1	0	1	0	0	0	0	0	0	mmu-miR-125a-5p	-0.31	-0.31	0.87	2011
PPP1R37	ENST00000221462.4	protein phosphatase 1, regulatory subunit 37	513	Sites in UTR	1	0	0	1	0	0	0	0	0	mmu-miR-125a-5p	-0.31	-0.31	0.82	2011
OGFR	ENST00000290291.6	opioid growth factor receptor	428	Sites in UTR	1	1	0	0	0	0	0	0	0	mmu-miR-351-5p	-0.31	-0.31	0.24	2011
DTX4	ENST00000227451.3	deltex homolog 4 (Drosophila)	5	Sites in UTR	1	1	0	0	2	1	0	1	0	mmu-miR-351-5p	-0.31	-0.31	0.9	2009, 2011
DPF2	ENST00000528416.1	D4, zinc and double PHD fingers family 2	1164	Sites in UTR	1	1	0	0	0	0	0	0	1	mmu-miR-351-5p	-0.3	-0.3	0.94	2005, 2007, 2009, 2011
MTF1	ENST00000373036.4	metal-regulatory transcription factor 1	98	Sites in UTR	1	0	1	0	0	0	0	0	1	mmu-miR-125a-5p	-0.3	-0.3	0.91	2007, 2009, 2011
USP2	ENST00000455332.2	ubiquitin specific peptidase 2	19	Sites in UTR	1	1	0	0	0	0	0	0	1	mmu-miR-351-5p	-0.3	-0.3	0.88	2011
ITGA7	ENST00000553804.1	integrin, alpha 7	100	Sites in UTR	1	0	1	0	1	0	0	1	0	mmu-miR-125b-5p	-0.3	-0.3	0.52	2009, 2011
PPP1CA	ENST00000312989.7	protein phosphatase 1, catalytic subunit, alpha isozyme	16428	Sites in UTR	1	0	1	0	0	0	0	0	0	mmu-miR-351-5p	-0.3	-0.3	0.43	2005, 2007, 2009, 2011
ITGA8	ENST00000378076.3	integrin, alpha 8	7	Sites in UTR	1	1	0	0	0	0	0	0	1	mmu-miR-125a-5p	-0.3	-0.3	0.97
ST6GALNAC6	ENST00000373146.1	ST6 (alpha-N-acetyl-neuraminyl-2,3-beta-galactosyl-1,3)-N-acetylgalactosaminide alpha-2,6-sialyltransferase 6	28	Sites in UTR	1	0	0	1	0	0	0	0	4	mmu-miR-125b-5p	-0.3	-0.3	0.7	2009, 2011
RAB8B	ENST00000321437.4	RAB8B, member RAS oncogene family	45	Sites in UTR	1	0	1	0	1	0	0	1	1	mmu-miR-125b-5p	-0.3	-0.36	0.62	2007, 2009, 2011
KNOP1	ENST00000219837.7	lysine-rich nucleolar protein 1	157	Sites in UTR	1	0	0	1	2	1	1	0	0	mmu-miR-125a-5p	-0.3	-0.55	0.79	2007, 2009, 2011
CBFB	ENST00000290858.6	core-binding factor, beta subunit	3904	Sites in UTR	1	0	0	1	0	0	0	0	1	mmu-miR-125b-5p	-0.3	-0.31	0.52	2005, 2007
PDE7A	ENST00000401827.3	phosphodiesterase 7A	84	Sites in UTR	1	0	1	0	0	0	0	0	0	mmu-miR-125a-5p	-0.3	-0.34	0.92	2011
PACS2	ENST00000447393.1	phosphofurin acidic cluster sorting protein 2	234	Sites in UTR	1	1	0	0	0	0	0	0	0	mmu-miR-125a-5p	-0.3	-0.3	0.27	2009, 2011
ARCN1	ENST00000534182.2	archain 1	1139	Sites in UTR	1	0	0	1	0	0	0	0	0	mmu-miR-125a-5p	-0.3	-0.3	0.57	2005, 2007, 2009, 2011
GALNT5	ENST00000259056.4	UDP-N-acetyl-alpha-D-galactosamine:polypeptide N-acetylgalactosaminyltransferase 5 (GalNAc-T5)	462	Sites in UTR	1	1	0	0	0	0	0	0	0	mmu-miR-125a-5p	-0.3	-0.48	0.84
GOLGA5	ENST00000163416.2	golgin A5	35	Sites in UTR	1	0	0	1	0	0	0	0	0	mmu-miR-125b-5p	-0.29	-0.29	0.41	2005, 2007, 2009
RFFL	ENST00000315249.7	ring finger and FYVE-like domain containing E3 ubiquitin protein ligase	670	Sites in UTR	1	0	1	0	1	0	0	1	0	mmu-miR-125b-5p	-0.29	-0.31	0.38
KCNA1	ENST00000382545.3	potassium voltage-gated channel, shaker-related subfamily, member 1 (episodic ataxia with myokymia)	5	Sites in UTR	1	1	0	0	0	0	0	0	3	mmu-miR-351-5p	-0.29	-0.29	0.75	2007, 2009, 2011
MLF2	ENST00000435120.1	myeloid leukemia factor 2	623	Sites in UTR	1	1	0	0	0	0	0	0	0	mmu-miR-351-5p	-0.29	-0.29	0.56	2005, 2007, 2009, 2011
ELOVL1	ENST00000372458.3	ELOVL fatty acid elongase 1	188	Sites in UTR	1	0	1	0	0	0	0	0	0	mmu-miR-351-5p	-0.29	-0.29	0.54	2011
GPC6	ENST00000377047.4	glypican 6	410	Sites in UTR	1	0	1	0	1	0	0	1	0	mmu-miR-125a-5p	-0.29	-0.41	0.92	2011
ECE1	ENST00000415912.2	endothelin converting enzyme 1	1166	Sites in UTR	1	0	0	1	1	0	1	0	0	mmu-miR-125a-5p	-0.29	-0.31	0.82	2009, 2011
MTUS1	ENST00000381869.3	microtubule associated tumor suppressor 1	215	Sites in UTR	1	0	1	0	0	0	0	0	0	mmu-miR-125a-5p	-0.29	-0.29	0.92	2005, 2007, 2009, 2011
TMEM132E	ENST00000321639.5	transmembrane protein 132E	461	Sites in UTR	1	0	0	1	0	0	0	0	0	mmu-miR-125a-5p	-0.29	-0.29	0.8	2007, 2009, 2011
PI4K2B	ENST00000264864.6	phosphatidylinositol 4-kinase type 2 beta	931	Sites in UTR	1	0	0	1	0	0	0	0	0	mmu-miR-351-5p	-0.29	-0.3	0.82	2005, 2007, 2009, 2011
PHACTR3	ENST00000359926.3	phosphatase and actin regulator 3	84	Sites in UTR	1	0	0	1	0	0	0	0	0	mmu-miR-125a-5p	-0.29	-0.29	0.51	2005, 2007
MTMR3	ENST00000333027.3	myotubularin related protein 3	123	Sites in UTR	1	0	1	0	0	0	0	0	0	mmu-miR-125a-5p	-0.29	-0.34	0.91	2005, 2007, 2009, 2011
LIMD2	ENST00000259006.3	LIM domain containing 2	90	Sites in UTR	1	0	1	0	0	0	0	0	1	mmu-miR-125a-5p	-0.29	-0.29	0.84	2007, 2009, 2011
C7orf26	ENST00000344417.5	chromosome 7 open reading frame 26	20	Sites in UTR	1	1	0	0	0	0	0	0	0	mmu-miR-351-5p	-0.29	-0.29	< 0.1	2009
STMN3	ENST00000370053.1	stathmin-like 3	17	Sites in UTR	1	1	0	0	0	0	0	0	0	mmu-miR-125a-5p	-0.29	-0.29	< 0.1	2011
KCNB1	ENST00000371741.4	potassium voltage-gated channel, Shab-related subfamily, member 1	5	Sites in UTR	1	0	0	1	0	0	0	0	0	mmu-miR-351-5p	-0.28	-0.28	0.82
TRAPPC6B	ENST00000330149.5	trafficking protein particle complex 6B	69	Sites in UTR	1	0	1	0	0	0	0	0	0	mmu-miR-125b-5p	-0.28	-0.44	0.69	2005, 2007, 2009, 2011
USP45	ENST00000392738.2	ubiquitin specific peptidase 45	491	Sites in UTR	1	0	1	0	0	0	0	0	0	mmu-miR-125a-5p	-0.28	-0.3	0.54	2007, 2009, 2011
GPATCH2	ENST00000366934.3	G patch domain containing 2	158	Sites in UTR	1	0	1	0	0	0	0	0	0	mmu-miR-125b-5p	-0.28	-0.28	0.35
TMEM120B	ENST00000449592.2	transmembrane protein 120B	60	Sites in UTR	2	1	1	0	2	1	0	1	3	mmu-miR-125a-5p	-0.28	-0.79	0.96	2011
WIZ	ENST00000389282.4	widely interspaced zinc finger motifs	1321	Sites in UTR	1	0	1	0	1	0	1	0	1	mmu-miR-351-5p	-0.28	-0.3	0.91	2009, 2011
RASAL2	ENST00000448150.3	RAS protein activator like 2	950	Sites in UTR	1	0	0	1	2	0	0	2	1	mmu-miR-125b-5p	-0.28	-0.36	0.8	2005, 2007, 2011
APC	ENST00000457016.1	adenomatous polyposis coli	794	Sites in UTR	1	0	0	1	0	0	0	0	0	mmu-miR-125a-5p	-0.28	-0.28	0.82	2011
PAN2	ENST00000425394.2	PAN2 poly(A) specific ribonuclease subunit homolog (S. cerevisiae)	310	Sites in UTR	1	0	1	0	0	0	0	0	0	mmu-miR-351-5p	-0.28	-0.28	0.65	2005, 2007
ATXN7	ENST00000295900.6	ataxin 7	264	Sites in UTR	1	0	0	1	1	0	0	1	1	mmu-miR-351-5p	-0.28	-0.28	0.35
ST6GAL1	ENST00000169298.3	ST6 beta-galactosamide alpha-2,6-sialyltranferase 1	549	Sites in UTR	1	0	1	0	2	0	1	1	0	mmu-miR-351-5p	-0.28	-0.29	0.68	2005, 2007, 2009, 2011
EDEM1	ENST00000256497.4	ER degradation enhancer, mannosidase alpha-like 1	948	Sites in UTR	2	0	1	1	1	0	1	0	0	mmu-miR-125b-5p	-0.28	-0.29	0.85	2005, 2007, 2009, 2011
ATP10D	ENST00000273859.3	ATPase, class V, type 10D	440	Sites in UTR	1	0	1	0	0	0	0	0	0	mmu-miR-125b-5p	-0.28	-0.28	0.82	2005, 2007, 2009, 2011
PHF15	ENST00000395003.1	PHD finger protein 15	387	Sites in UTR	2	1	1	0	1	0	1	0	0	mmu-miR-125b-5p	-0.28	-0.42	0.98	2005, 2007, 2009, 2011
CAMSAP3	ENST00000446248.2	calmodulin regulated spectrin-associated protein family, member 3	14	Sites in UTR	1	0	1	0	0	0	0	0	0	mmu-miR-125b-5p	-0.28	-0.28	0.4	2007, 2009, 2011
VPS37B	ENST00000267202.2	vacuolar protein sorting 37 homolog B (S. cerevisiae)	261	Sites in UTR	1	0	0	1	0	0	0	0	0	mmu-miR-351-5p	-0.28	-0.28	0.82	2007, 2009, 2011
KLF13	ENST00000307145.3	Kruppel-like factor 13	5	Sites in UTR	1	1	0	0	0	0	0	0	1	mmu-miR-125b-5p	-0.28	-0.28	0.97	2005, 2007, 2009, 2011
RBM24	ENST00000379052.5	RNA binding motif protein 24	43	Sites in UTR	1	0	0	1	0	0	0	0	0	mmu-miR-125b-5p	-0.28	-0.28	0.78	2005, 2007, 2011
SIRT7	ENST00000328666.6	sirtuin 7	8	Sites in UTR	1	0	1	0	0	0	0	0	1	mmu-miR-351-5p	-0.28	-0.28	0.54	2005, 2007, 2011
ANKRD13B	ENST00000394859.3	ankyrin repeat domain 13B	72	Sites in UTR	1	0	1	0	1	0	0	1	1	mmu-miR-125b-5p	-0.28	-0.28	0.63	2007, 2009, 2011
ZNF281	ENST00000294740.3	zinc finger protein 281	595	Sites in UTR	1	0	0	1	0	0	0	0	0	mmu-miR-125b-5p	-0.28	-0.31	0.82	2005, 2007, 2011
TMEM170B	ENST00000379426.1	transmembrane protein 170B	489	Sites in UTR	1	0	0	1	1	0	1	0	1	mmu-miR-125a-5p	-0.28	-0.55	0.8	2009, 2011
CDR2L	ENST00000337231.5	cerebellar degeneration-related protein 2-like	28	Sites in UTR	1	1	0	0	0	0	0	0	0	mmu-miR-351-5p	-0.28	-0.28	0.94	2007, 2009, 2011
CECR2	ENST00000400573.5	cat eye syndrome chromosome region, candidate 2	46	Sites in UTR	1	0	0	1	0	0	0	0	0	mmu-miR-351-5p	-0.28	-0.28	0.65	2011
PKP4	ENST00000389757.3	plakophilin 4	373	Sites in UTR	1	0	0	1	0	0	0	0	0	mmu-miR-351-5p	-0.27	-0.27	0.8	2005, 2007
SLC4A10	ENST00000415876.2	solute carrier family 4, sodium bicarbonate transporter, member 10	5	Sites in UTR	1	1	0	0	0	0	0	0	0	mmu-miR-125a-5p	-0.27	-0.27	ORF	2005, 2007, 2009, 2011
ITGA9	ENST00000264741.5	integrin, alpha 9	9	Sites in UTR	1	0	1	0	2	0	2	0	1	mmu-miR-125a-5p	-0.27	-0.27	0.92	2005, 2007, 2009, 2011
NBEAL2	ENST00000450053.3	neurobeachin-like 2	70	Sites in UTR	1	1	0	0	0	0	0	0	0	mmu-miR-351-5p	-0.27	-0.27	0.88	2009, 2011
ADAMTS14	ENST00000373208.1	ADAM metallopeptidase with thrombospondin type 1 motif, 14	5	Sites in UTR	1	0	0	1	0	0	0	0	0	mmu-miR-351-5p	-0.27	-0.27	0.78	2007, 2011
NEDD9	ENST00000379446.5	neural precursor cell expressed, developmentally down-regulated 9	1164	Sites in UTR	1	0	0	1	0	0	0	0	0	mmu-miR-125b-5p	-0.27	-0.27	0.82	2005, 2007, 2009, 2011
GCNT1	ENST00000376730.4	glucosaminyl (N-acetyl) transferase 1, core 2	93	Sites in UTR	1	1	0	0	1	0	0	1	0	mmu-miR-125a-5p	-0.27	-0.49	0.96	2009, 2011
TRIB2	ENST00000155926.4	tribbles pseudokinase 2	68	Sites in UTR	1	0	0	1	0	0	0	0	1	mmu-miR-125b-5p	-0.27	-0.27	0.75	2005, 2007, 2009, 2011
SIM1	ENST00000369208.3	single-minded homolog 1 (Drosophila)	104	Sites in UTR	1	1	0	0	0	0	0	0	0	mmu-miR-125b-5p	-0.27	-0.27	0.85
CNNM1	ENST00000356713.4	cyclin M1	45	Sites in UTR	1	0	1	0	0	0	0	0	1	mmu-miR-125a-5p	-0.27	-0.27	0.75	2005, 2007, 2009, 2011
SUN1	ENST00000456758.2	Sad1 and UNC84 domain containing 1	376	Sites in UTR	1	0	0	1	0	0	0	0	0	mmu-miR-125b-5p	-0.27	-0.27	0.82	2005, 2007, 2009, 2011
ZDHHC9	ENST00000357166.6	zinc finger, DHHC-type containing 9	1203	Sites in UTR	1	0	0	1	1	0	1	0	2	mmu-miR-125b-5p	-0.27	-0.28	0.74	2005, 2007, 2009, 2011
SH3BP4	ENST00000392011.2	SH3-domain binding protein 4	783	Sites in UTR	1	0	1	0	1	0	1	0	0	mmu-miR-125a-5p	-0.27	-0.27	0.92	2005, 2007, 2009, 2011
DNAL4	ENST00000216068.4	dynein, axonemal, light chain 4	9	Sites in UTR	1	0	0	1	0	0	0	0	0	mmu-miR-351-5p	-0.27	-0.27	0.57	2005, 2007, 2009, 2011
SCN4B	ENST00000324727.4	sodium channel, voltage-gated, type IV, beta subunit	13	Sites in UTR	1	1	0	0	1	0	1	0	2	mmu-miR-351-5p	-0.27	-0.27	0.73	2011
RP11-766F14.2	ENST00000511828.1	Protein LOC285556	5	Sites in UTR	1	0	1	0	1	0	0	1	0	mmu-miR-125a-5p	-0.27	-0.27	0.91
DDX42	ENST00000578681.1	DEAD (Asp-Glu-Ala-Asp) box helicase 42	797	Sites in UTR	1	0	1	0	0	0	0	0	0	mmu-miR-351-5p	-0.27	-0.27	0.75	2005, 2007, 2009, 2011
C17orf59	ENST00000389017.4	chromosome 17 open reading frame 59	664	Sites in UTR	1	0	1	0	0	0	0	0	0	mmu-miR-125b-5p	-0.27	-0.27	0.48	2007, 2009, 2011
UBE2W	ENST00000517608.1	ubiquitin-conjugating enzyme E2W (putative)	102	Sites in UTR	1	0	1	0	0	0	0	0	0	mmu-miR-125a-5p	-0.27	-0.27	0.92	2007, 2009, 2011
ZDHHC7	ENST00000313732.4	zinc finger, DHHC-type containing 7	4068	Sites in UTR	1	0	0	1	1	0	1	0	0	mmu-miR-351-5p	-0.27	-0.27	0.81	2005, 2007, 2009, 2011
TMEM135	ENST00000340353.7	transmembrane protein 135	963	Sites in UTR	1	0	0	1	0	0	0	0	0	mmu-miR-125b-5p	-0.26	-0.27	0.81	2007, 2011
ELOVL2	ENST00000354666.3	ELOVL fatty acid elongase 2	99	Sites in UTR	1	0	1	0	0	0	0	0	1	mmu-miR-125a-5p	-0.26	-0.29	0.41	2011
LIFR	ENST00000263409.4	leukemia inhibitory factor receptor alpha	44	Sites in UTR	1	0	1	0	0	0	0	0	2	mmu-miR-351-5p	-0.26	-0.26	0.92	2005, 2007, 2009, 2011
UBR7	ENST00000013070.6	ubiquitin protein ligase E3 component n-recognin 7 (putative)	468	Sites in UTR	1	0	0	1	0	0	0	0	0	mmu-miR-125b-5p	-0.26	-0.28	0.81	2005, 2007, 2009, 2011
UBN1	ENST00000262376.6	ubinuclein 1	586	Sites in UTR	1	1	0	0	0	0	0	0	1	mmu-miR-125b-5p	-0.26	-0.26	0.96	2005, 2007, 2009, 2011
SULT4A1	ENST00000330884.4	sulfotransferase family 4A, member 1	25	Sites in UTR	1	0	1	0	0	0	0	0	0	mmu-miR-351-5p	-0.26	-0.3	0.88	2009, 2011
USP37	ENST00000258399.3	ubiquitin specific peptidase 37	14	Sites in UTR	1	0	1	0	0	0	0	0	0	mmu-miR-125a-5p	-0.26	-0.26	0.92	2005, 2007, 2009, 2011
LRP4	ENST00000378623.1	low density lipoprotein receptor-related protein 4	152	Sites in UTR	1	1	0	0	1	0	1	0	0	mmu-miR-351-5p	-0.26	-0.26	0.88	2005, 2007, 2009, 2011
FAM129B	ENST00000373314.3	family with sequence similarity 129, member B	516	Sites in UTR	1	1	0	0	1	0	1	0	0	mmu-miR-125a-5p	-0.26	-0.26	0.59	2007, 2009, 2011
TMTC2	ENST00000321196.3	transmembrane and tetratricopeptide repeat containing 2	173	Sites in UTR	1	1	0	0	0	0	0	0	0	mmu-miR-351-5p	-0.26	-0.28	0.92
PAFAH1B1	ENST00000397195.5	platelet-activating factor acetylhydrolase 1b, regulatory subunit 1 (45kDa)	1570	Sites in UTR	1	1	0	0	0	0	0	0	0	mmu-miR-351-5p	-0.26	-0.37	0.86	2005, 2007, 2009, 2011
COPS7B	ENST00000373608.3	COP9 signalosome subunit 7B	331	Sites in UTR	1	0	1	0	0	0	0	0	0	mmu-miR-125a-5p	-0.26	-0.26	0.76	2005, 2007, 2009, 2011
SMG5	ENST00000361813.5	SMG5 nonsense mediated mRNA decay factor	1093	Sites in UTR	1	0	1	0	0	0	0	0	1	mmu-miR-125a-5p	-0.26	-0.26	0.67	2011
TANGO2	ENST00000434570.2	transport and golgi organization 2 homolog (Drosophila)	119	Sites in UTR	1	0	1	0	0	0	0	0	0	mmu-miR-125a-5p	-0.26	-0.27	0.21
DAZAP2	ENST00000412716.3	DAZ associated protein 2	4265	Sites in UTR	1	0	0	1	0	0	0	0	0	mmu-miR-125a-5p	-0.26	-0.28	0.37	2005, 2007, 2009, 2011
CD34	ENST00000356522.4	CD34 molecule	5	Sites in UTR	1	1	0	0	0	0	0	0	0	mmu-miR-125a-5p	-0.26	-0.26	ORF
GDF11	ENST00000257868.5	growth differentiation factor 11	847	Sites in UTR	1	0	1	0	0	0	0	0	1	mmu-miR-351-5p	-0.26	-0.28	0.74	2011
FAM174B	ENST00000327355.5	family with sequence similarity 174, member B	16	Sites in UTR	1	0	0	1	0	0	0	0	0	mmu-miR-125a-5p	-0.26	-0.35	0.68	2005, 2007, 2011
PPP1R16B	ENST00000299824.1	protein phosphatase 1, regulatory subunit 16B	16	Sites in UTR	1	1	0	0	3	0	2	1	0	mmu-miR-125b-5p	-0.26	-0.26	0.16	2009, 2011
ETV3	ENST00000368192.4	ets variant 3	37	Sites in UTR	1	0	0	1	0	0	0	0	0	mmu-miR-125a-5p	-0.26	-0.26	0.81
CHTF8	ENST00000448552.2	CTF8, chromosome transmission fidelity factor 8 homolog (S. cerevisiae)	13	Sites in UTR	1	1	0	0	0	0	0	0	0	mmu-miR-125b-5p	-0.26	-0.26	ORF	2007, 2009, 2011
IKZF4	ENST00000262032.5	IKAROS family zinc finger 4 (Eos)	329	Sites in UTR	1	0	1	0	1	1	0	0	1	mmu-miR-125b-5p	-0.26	-0.27	0.61	2007, 2009, 2011
C9orf69	ENST00000561457.1	chromosome 9 open reading frame 69	134	Sites in UTR	1	1	0	0	0	0	0	0	1	mmu-miR-351-5p	-0.26	-0.27	< 0.1	2011
CALN1	ENST00000329008.5	calneuron 1	5	Sites in UTR	1	0	1	0	1	0	0	1	0	mmu-miR-125a-5p	-0.26	-0.26	0.43	2009, 2011
GALNT7	ENST00000265000.4	UDP-N-acetyl-alpha-D-galactosamine:polypeptide N-acetylgalactosaminyltransferase 7 (GalNAc-T7)	953	Sites in UTR	1	0	1	0	0	0	0	0	0	mmu-miR-125a-5p	-0.26	-0.26	0.84	2005, 2007, 2009, 2011
PRRC1	ENST00000296666.8	proline-rich coiled-coil 1	2351	Sites in UTR	1	0	1	0	0	0	0	0	0	mmu-miR-125b-5p	-0.26	-0.36	0.84	2009, 2011
KIAA0319L	ENST00000325722.3	KIAA0319-like	2090	Sites in UTR	1	0	1	0	0	0	0	0	0	mmu-miR-351-5p	-0.26	-0.26	0.9	2011
KLHL24	ENST00000454652.2	kelch-like family member 24	143	Sites in UTR	1	1	0	0	1	0	1	0	0	mmu-miR-351-5p	-0.26	-0.34	0.9	2007, 2009, 2011
NUMBL	ENST00000252891.4	numb homolog (Drosophila)-like	323	Sites in UTR	1	0	0	1	0	0	0	0	0	mmu-miR-351-5p	-0.26	-0.26	0.81	2005, 2007, 2009, 2011
ATXN1L	ENST00000427980.2	ataxin 1-like	12	Sites in UTR	1	0	1	0	0	0	0	0	1	mmu-miR-351-5p	-0.26	-0.26	0.67	2011
ATL2	ENST00000378954.4	atlastin GTPase 2	1135	Sites in UTR	1	0	0	1	0	0	0	0	1	mmu-miR-351-5p	-0.26	-0.26	0.44
FOXQ1	ENST00000296839.2	forkhead box Q1	181	Sites in UTR	1	0	0	1	0	0	0	0	0	mmu-miR-125a-5p	-0.25	-0.26	0.7	2005, 2007, 2009, 2011
KIAA1522	ENST00000401073.2	KIAA1522	13	Sites in UTR	1	1	0	0	0	0	0	0	1	mmu-miR-125a-5p	-0.25	-0.25	0.97	2007, 2009, 2011
KCNC3	ENST00000376959.2	potassium voltage-gated channel, Shaw-related subfamily, member 3	5	Sites in UTR	1	1	0	0	1	1	0	0	0	mmu-miR-351-5p	-0.25	-0.25	0.94
FAM135B	ENST00000395297.1	family with sequence similarity 135, member B	5	Sites in UTR	1	0	1	0	1	0	1	0	0	mmu-miR-125a-5p	-0.25	-0.25	0.77	2007, 2009, 2011
SAMD14	ENST00000330175.4	sterile alpha motif domain containing 14	88	Sites in UTR	1	0	1	0	2	0	0	2	0	mmu-miR-125b-5p	-0.25	-0.32	0.77
MYO9A	ENST00000564571.1	myosin IXA	137	Sites in UTR	1	1	0	0	1	0	0	1	1	mmu-miR-351-5p	-0.25	-0.36	0.95
RUSC2	ENST00000455600.1	RUN and SH3 domain containing 2	575	Sites in UTR	1	1	0	0	0	0	0	0	0	mmu-miR-351-5p	-0.25	-0.25	0.56	2009, 2011
ETS1	ENST00000345075.4	v-ets avian erythroblastosis virus E26 oncogene homolog 1	1423	Sites in UTR	1	1	0	0	0	0	0	0	2	mmu-miR-125b-5p	-0.25	-0.26	0.88	2005, 2007, 2009, 2011
BRPF1	ENST00000383829.2	bromodomain and PHD finger containing, 1	351	Sites in UTR	1	0	1	0	0	0	0	0	0	mmu-miR-351-5p	-0.25	-0.25	0.74	2005, 2007, 2009, 2011
GAB2	ENST00000340149.2	GRB2-associated binding protein 2	627	Sites in UTR	1	0	0	1	1	0	1	0	0	mmu-miR-351-5p	-0.24	-0.24	0.82	2005, 2007, 2009, 2011
PELI2	ENST00000267460.4	pellino E3 ubiquitin protein ligase family member 2	229	Sites in UTR	1	1	0	0	0	0	0	0	2	mmu-miR-125b-5p	-0.24	-0.26	0.76	2005, 2007, 2009, 2011
TSEN54	ENST00000333213.6	TSEN54 tRNA splicing endonuclease subunit	81	Sites in UTR	1	0	1	0	0	0	0	0	0	mmu-miR-351-5p	-0.24	-0.24	0.45	2005, 2007, 2009, 2011
RBAK	ENST00000396912.1	RB-associated KRAB zinc finger	99	Sites in UTR	1	0	0	1	0	0	0	0	0	mmu-miR-125b-5p	-0.24	-0.25	0.81	2005, 2007, 2009, 2011
DUSP6	ENST00000279488.7	dual specificity phosphatase 6	1056	Sites in UTR	1	0	0	1	0	0	0	0	0	mmu-miR-125a-5p	-0.24	-0.24	0.82	2005, 2007, 2009, 2011
SBK1	ENST00000341901.4	SH3 domain binding kinase 1	9	Sites in UTR	1	1	0	0	0	0	0	0	1	mmu-miR-125a-5p	-0.24	-0.24	0.94	2009, 2011
TDG	ENST00000392872.3	thymine-DNA glycosylase	201	Sites in UTR	1	0	0	1	1	0	1	0	0	mmu-miR-125b-5p	-0.24	-0.24	0.82	2005, 2007, 2009, 2011
ATP13A3	ENST00000439040.1	ATPase type 13A3	243	Sites in UTR	1	0	1	0	0	0	0	0	0	mmu-miR-351-5p	-0.24	-0.24	0.9	2009, 2011
RNF217	ENST00000521654.2	ring finger protein 217	92	Sites in UTR	1	1	0	0	0	0	0	0	0	mmu-miR-125b-5p	-0.24	-0.35	0.96
BDH1	ENST00000392378.2	3-hydroxybutyrate dehydrogenase, type 1	39	Sites in UTR	1	0	1	0	0	0	0	0	1	mmu-miR-125a-5p	-0.24	-0.26	0.21	2011
ELMSAN1	ENST00000394071.2	ELM2 and Myb/SANT-like domain containing 1	15	Sites in UTR	1	1	0	0	0	0	0	0	0	mmu-miR-125a-5p	-0.24	-0.24	0.94	2007, 2009, 2011
BTN2A1	ENST00000429381.1	butyrophilin, subfamily 2, member A1	839	Sites in UTR	1	1	0	0	0	0	0	0	0	mmu-miR-351-5p	-0.24	-0.24	ORF
ESRRG	ENST00000361525.3	estrogen-related receptor gamma	5	Sites in UTR	1	0	0	1	0	0	0	0	0	mmu-miR-125a-5p	-0.24	-0.24	0.8	2005, 2007, 2009, 2011
PARM1	ENST00000513238.1	prostate androgen-regulated mucin-like protein 1	161	Sites in UTR	1	1	0	0	0	0	0	0	0	mmu-miR-125b-5p	-0.23	-0.37	0.41	2009, 2011
RALGPS2	ENST00000367635.3	Ral GEF with PH domain and SH3 binding motif 2	201	Sites in UTR	1	0	0	1	0	0	0	0	1	mmu-miR-351-5p	-0.23	-0.23	0.51	2011
DAAM1	ENST00000395125.1	dishevelled associated activator of morphogenesis 1	167	Sites in UTR	1	1	0	0	1	0	0	1	0	mmu-miR-125a-5p	-0.23	-0.33	0.85
STAT3	ENST00000585517.1	signal transducer and activator of transcription 3 (acute-phase response factor)	478	Sites in UTR	1	1	0	0	1	0	1	0	1	mmu-miR-125a-5p	-0.23	-0.26	0.93	2011
NCKAP5L	ENST00000335999.6	NCK-associated protein 5-like	141	Sites in UTR	1	1	0	0	0	0	0	0	0	mmu-miR-125b-5p	-0.23	-0.23	0.76	2009, 2011
DPP9	ENST00000594671.1	dipeptidyl-peptidase 9	422	Sites in UTR	1	0	1	0	0	0	0	0	1	mmu-miR-125b-5p	-0.23	-0.23	0.92	2009, 2011
RAB6B	ENST00000285208.4	RAB6B, member RAS oncogene family	669	Sites in UTR	1	0	0	1	2	1	1	0	1	mmu-miR-351-5p	-0.23	-0.41	0.55	2005, 2007, 2009, 2011
FAM65B	ENST00000259698.4	family with sequence similarity 65, member B	7	Sites in UTR	1	0	1	0	0	0	0	0	0	mmu-miR-125b-5p	-0.23	-0.23	0.82	2009, 2011
DVL1	ENST00000378891.5	dishevelled segment polarity protein 1	384	Sites in UTR	1	1	0	0	0	0	0	0	0	mmu-miR-125a-5p	-0.23	-0.23	< 0.1	2009, 2011
MEGF9	ENST00000373930.3	multiple EGF-like-domains 9	689	Sites in UTR	1	0	1	0	0	0	0	0	1	mmu-miR-351-5p	-0.23	-0.23	0.42	2009, 2011
SNX18	ENST00000343017.6	sorting nexin 18	174	Sites in UTR	1	0	0	1	0	0	0	0	0	mmu-miR-351-5p	-0.23	-0.23	0.81	2009, 2011
TBX4	ENST00000393853.4	T-box 4	21	Sites in UTR	1	0	1	0	0	0	0	0	1	mmu-miR-125b-5p	-0.23	-0.23	0.55	2005, 2007, 2009, 2011
TAF9B	ENST00000341864.5	TAF9B RNA polymerase II, TATA box binding protein (TBP)-associated factor, 31kDa	19	Sites in UTR	1	1	0	0	0	0	0	0	0	mmu-miR-125a-5p	-0.23	-0.48	0.89	2007, 2009, 2011
MFSD9	ENST00000258436.5	major facilitator superfamily domain containing 9	395	Sites in UTR	1	1	0	0	0	0	0	0	0	mmu-miR-125a-5p	-0.22	-0.6	0.96
KCNC4	ENST00000369787.3	potassium voltage-gated channel, Shaw-related subfamily, member 4	138	Sites in UTR	1	0	1	0	2	0	1	1	0	mmu-miR-125b-5p	-0.22	-0.26	0.48	2011
NCOR2	ENST00000405201.1	nuclear receptor corepressor 2	200	Sites in UTR	1	0	1	0	0	0	0	0	1	mmu-miR-125b-5p	-0.22	-0.22	0.77	2007, 2009, 2011
RNF121	ENST00000393713.3	ring finger protein 121	610	Sites in UTR	1	0	1	0	0	0	0	0	0	mmu-miR-125a-5p	-0.22	-0.22	0.67	2005, 2007, 2009, 2011
SLC38A9	ENST00000396865.2	solute carrier family 38, member 9	156	Sites in UTR	1	0	1	0	0	0	0	0	1	mmu-miR-351-5p	-0.22	-0.41	0.88	2005, 2007, 2009, 2011
ME2	ENST00000382927.3	malic enzyme 2, NAD(+)-dependent, mitochondrial	594	Sites in UTR	1	0	0	1	0	0	0	0	0	mmu-miR-351-5p	-0.22	-0.22	0.74	2011
PLEKHA8	ENST00000449726.1	pleckstrin homology domain containing, family A (phosphoinositide binding specific) member 8	661	Sites in UTR	1	0	0	1	0	0	0	0	1	mmu-miR-125a-5p	-0.22	-0.22	0.82	2011
SORT1	ENST00000256637.6	sortilin 1	2111	Sites in UTR	1	0	1	0	1	0	0	1	0	mmu-miR-125a-5p	-0.22	-0.25	0.72	2005, 2007, 2009, 2011
TRPS1	ENST00000395715.3	trichorhinophalangeal syndrome I	94	Sites in UTR	1	1	0	0	0	0	0	0	0	mmu-miR-125a-5p	-0.22	-0.22	0.94	2005, 2007, 2009, 2011
DAGLA	ENST00000257215.5	diacylglycerol lipase, alpha	1262	Sites in UTR	1	0	0	1	3	0	2	1	2	mmu-miR-351-5p	-0.22	-0.22	0.78	2007, 2009, 2011
TLK2	ENST00000582809.1	tousled-like kinase 2	5	Sites in UTR	1	0	1	0	0	0	0	0	0	mmu-miR-351-5p	-0.22	-0.22	0.44	2005, 2007, 2009, 2011
KLF3	ENST00000261438.5	Kruppel-like factor 3 (basic)	515	Sites in UTR	1	0	0	1	0	0	0	0	0	mmu-miR-125a-5p	-0.22	-0.26	0.74	2005, 2007, 2009, 2011
HMGB3	ENST00000325307.7	high mobility group box 3	295	Sites in UTR	1	0	1	0	0	0	0	0	0	mmu-miR-351-5p	-0.22	-0.22	0.71	2005, 2007, 2009, 2011
RFX5	ENST00000290524.4	regulatory factor X, 5 (influences HLA class II expression)	360	Sites in UTR	2	0	0	2	1	0	0	1	0	mmu-miR-125a-5p	-0.22	-0.4	0.93	2011
ZNF12	ENST00000404360.1	zinc finger protein 12	304	Sites in UTR	1	0	0	1	0	0	0	0	0	mmu-miR-125a-5p	-0.22	-0.22	0.78	2009, 2011
MAP3K1	ENST00000399503.3	mitogen-activated protein kinase kinase kinase 1, E3 ubiquitin protein ligase	137	Sites in UTR	1	0	0	1	0	0	0	0	0	mmu-miR-125b-5p	-0.22	-0.22	0.6	2011
AKAP1	ENST00000337714.3	A kinase (PRKA) anchor protein 1	843	Sites in UTR	1	0	0	1	0	0	0	0	0	mmu-miR-125b-5p	-0.22	-0.22	0.81	2005, 2007
RORA	ENST00000335670.6	RAR-related orphan receptor A	102	Sites in UTR	2	2	0	0	0	0	0	0	1	mmu-miR-125a-5p	-0.22	-0.26	> 0.99	2011
PEAK1	ENST00000312493.4	pseudopodium-enriched atypical kinase 1	209	Sites in UTR	1	0	0	1	2	1	1	0	1	mmu-miR-125a-5p	-0.22	-0.24	0.82	2009, 2011
FMR1	ENST00000370471.3	fragile X mental retardation 1	1155	Sites in UTR	1	0	0	1	0	0	0	0	1	mmu-miR-125a-5p	-0.22	-0.22	0.63	2005, 2007
ST3GAL6	ENST00000265261.6	ST3 beta-galactoside alpha-2,3-sialyltransferase 6	150	Sites in UTR	1	0	0	1	0	0	0	0	0	mmu-miR-125b-5p	-0.22	-0.4	0.81	2011
MFN1	ENST00000471841.1	mitofusin 1	502	Sites in UTR	1	0	1	0	0	0	0	0	0	mmu-miR-125a-5p	-0.22	-0.22	0.84	2005, 2007, 2009, 2011
PHOX2B	ENST00000226382.2	paired-like homeobox 2b	5	Sites in UTR	1	0	1	0	0	0	0	0	0	mmu-miR-351-5p	-0.22	-0.22	0.58	2011
COX20	ENST00000411948.2	COX20 cytochrome C oxidase assembly factor	693	Sites in UTR	1	1	0	0	0	0	0	0	0	mmu-miR-351-5p	-0.22	-0.68	0.76
CCDC71L	ENST00000523505.1	coiled-coil domain containing 71-like	410	Sites in UTR	1	0	1	0	0	0	0	0	0	mmu-miR-125b-5p	-0.22	-0.28	0.89	2005, 2007, 2009, 2011
GREB1L	ENST00000580732.2	growth regulation by estrogen in breast cancer-like	30	Sites in UTR	1	0	1	0	0	0	0	0	0	mmu-miR-125b-5p	-0.21	-0.21	0.79
FAM46A	ENST00000369754.3	family with sequence similarity 46, member A	899	Sites in UTR	1	0	0	1	0	0	0	0	0	mmu-miR-125b-5p	-0.21	-0.21	0.77	2007, 2009, 2011
FGFR2	ENST00000369061.4	fibroblast growth factor receptor 2	75	Sites in UTR	1	0	0	1	0	0	0	0	0	mmu-miR-125a-5p	-0.21	-0.21	0.77	2005, 2007, 2011
PRKAA2	ENST00000371244.4	protein kinase, AMP-activated, alpha 2 catalytic subunit	561	Sites in UTR	1	1	0	0	0	0	0	0	0	mmu-miR-125b-5p	-0.21	-0.26	0.27	2009, 2011
LCLAT1	ENST00000309052.4	lysocardiolipin acyltransferase 1	397	Sites in UTR	1	1	0	0	0	0	0	0	0	mmu-miR-125a-5p	-0.21	-0.21	0.76	2009, 2011
FLOT2	ENST00000394906.2	flotillin 2	37	Sites in UTR	1	1	0	0	0	0	0	0	0	mmu-miR-125b-5p	-0.21	-0.21	0.56	2005, 2007, 2009, 2011
PPM1H	ENST00000228705.6	protein phosphatase, Mg2+/Mn2+ dependent, 1H	45	Sites in UTR	1	0	0	1	0	0	0	0	1	mmu-miR-125b-5p	-0.21	-0.24	0.61	2011
SNX27	ENST00000368843.3	sorting nexin family member 27	46	Sites in UTR	1	1	0	0	0	0	0	0	2	mmu-miR-351-5p	-0.21	-0.21	0.71	2009, 2011
[truncated: 314 more rows]

## Sheet: miR-16
Ortholog of target gene	Representative transcript	Gene name	Number of 3P-seq tags supporting UTR + 5	Link to sites in UTRs	Conserved sites				Poorly conserved sites				6mer sites	Representative miRNA	Cumulative weighted context++ score	Total context++ score	Aggregate PCT	Previous TargetScan publication(s)
[truncated: 1,170 more rows]

[truncated: 1 more sheets: >1 miRNA]
