# Supplementary material for: Heavy Chronic Intermittent Ethanol Exposure Alters Small Noncoding RNAs in Mouse Sperm and Epididymosomes
Source: Front Genet. 2018 Feb 8;9:32. doi: 10.3389/fgene.2018.00032 (PMC5809758; doi:10.3389/fgene.2018.00032)
Supplement: Supplementary Table 3 — Gene ontology analysis of > 3 sperm miRNA that were increased by chronic ethanol exposure. [file Table3.XLSX]

## Sheet: miRNA_3 or more
Category	Term	Count	%	PValue	Genes	List Total	Pop Hits	Pop Total	Fold Enrichment	Bonferroni	Benjamini	FDR
GOTERM_BP_DIRECT	GO:0006351~transcription, DNA-templated	13	37.1429	3.37119e-05	THRA, FOSL2, ERBB4, CREB1, NR6A1, ESRRG, RYBP, RORA, GATA3, NFAT5, LCOR, KLF3, NFIB	32	1885	18082	3.89698	0.0128289	0.0128289	0.0467142
GOTERM_BP_DIRECT	GO:0045893~positive regulation of transcription, DNA-templated	8	22.8571	4.33527e-05	DVL3, FOSL2, ERBB4, GATA3, CREB1, ESRRG, RORA, NFIB	32	576	18082	7.84809	0.0164673	0.00826785	0.0600696
GOTERM_BP_DIRECT	GO:0060509~Type I pneumocyte differentiation	3	8.57143	5.9417e-05	THRA, CREB1, NFIB	32	7	18082	242.17	0.0225004	0.00755709	0.0823198
GOTERM_BP_DIRECT	GO:0006366~transcription from RNA polymerase II promoter	5	14.2857	8.70773e-05	FOSL2, THRA, CREB1, NFAT5, LCOR	32	138	18082	20.4733	0.032802	0.00830335	0.120621
GOTERM_BP_DIRECT	GO:0043401~steroid hormone mediated signaling pathway	4	11.4286	0.000100854	THRA, NR6A1, ESRRG, RORA	32	53	18082	42.6462	0.0378926	0.00769607	0.139692
GOTERM_BP_DIRECT	GO:0045944~positive regulation of transcription from RNA polymerase II promoter	9	25.7143	0.000207264	FOSL2, THRA, GATA3, CREB1, NR6A1, ESRRG, NFAT5, RORA, NFIB	32	995	18082	5.11112	0.0763208	0.0131446	0.286883
GOTERM_BP_DIRECT	GO:0006355~regulation of transcription, DNA-templated	13	37.1429	0.000217164	THRA, FOSL2, ERBB4, CREB1, NR6A1, ESRRG, RYBP, RORA, GATA3, NFAT5, LCOR, KLF3, NFIB	32	2279	18082	3.22326	0.0798171	0.0118129	0.300567
GOTERM_BP_DIRECT	GO:0000122~negative regulation of transcription from RNA polymerase II promoter	6	17.1429	0.00747232	CPEB3, GATA3, NR6A1, RYBP, LCOR, NFIB	32	729	18082	4.65072	0.943451	0.301682	9.87336
GOTERM_BP_DIRECT	GO:0007623~circadian rhythm	3	8.57143	0.0146819	CREB1, RORA, HNRNPR	32	108	18082	15.6962	0.996534	0.467104	18.5351
GOTERM_BP_DIRECT	GO:0060213~positive regulation of nuclear-transcribed mRNA poly(A) tail shortening	2	5.71429	0.0203862	CPEB3, TNRC6B	32	12	18082	94.1771	0.999625	0.545638	24.8339
GOTERM_BP_DIRECT	GO:0061158~3'-UTR-mediated mRNA destabilization	2	5.71429	0.0220668	CPEB3, TRIM71	32	13	18082	86.9327	0.999806	0.540184	26.6016
GOTERM_BP_DIRECT	GO:1900153~positive regulation of nuclear-transcribed mRNA catabolic process, deadenylation-dependent decay	2	5.71429	0.0254196	CPEB3, TNRC6B	32	15	18082	75.3417	0.999948	0.560359	30.0135
GOTERM_BP_DIRECT	GO:0035278~miRNA mediated inhibition of translation	2	5.71429	0.0287612	TNRC6B, TRIM71	32	17	18082	66.4779	0.999986	0.576742	33.2671
GOTERM_BP_DIRECT	GO:0007275~multicellular organism development	6	17.1429	0.0292721	DVL3, ERBB4, NR6A1, ESRRG, MBNL3, TRIM71	32	1029	18082	3.29483	0.999989	0.556366	33.7519
GOTERM_BP_DIRECT	GO:0006357~regulation of transcription from RNA polymerase II promoter	4	11.4286	0.0299742	FOSL2, THRA, GATA3, LCOR	32	397	18082	5.69332	0.999991	0.540238	34.413
GOTERM_BP_DIRECT	GO:1900273~positive regulation of long-term synaptic potentiation	2	5.71429	0.0304279	CPEB3, CREB1	32	18	18082	62.7847	0.999993	0.522733	34.8369
GOTERM_BP_DIRECT	GO:0003281~ventricular septum development	2	5.71429	0.0631859	GATA3, LUZP1	32	38	18082	29.7401	1	0.77019	59.5313
GOTERM_BP_DIRECT	GO:0007595~lactation	2	5.71429	0.075987	ERBB4, CREB1	32	46	18082	24.5679	1	0.813917	66.5572
GOTERM_BP_DIRECT	GO:0030218~erythrocyte differentiation	2	5.71429	0.0791607	THRA, GATA3	32	48	18082	23.5443	1	0.81032	68.1146
GOTERM_BP_DIRECT	GO:0045599~negative regulation of fat cell differentiation	2	5.71429	0.0791607	GATA3, RORA	32	48	18082	23.5443	1	0.81032	68.1146
GOTERM_BP_DIRECT	GO:0042752~regulation of circadian rhythm	2	5.71429	0.0854765	CREB1, RORA	32	52	18082	21.7332	1	0.819332	71.0155
GOTERM_BP_DIRECT	GO:0031047~gene silencing by RNA	2	5.71429	0.0870489	TNRC6B, TRIM71	32	53	18082	21.3231	1	0.810051	71.6986
GOTERM_CC_DIRECT	GO:0005634~nucleus	20	57.1429	0.000699387	FOSL2, CCNJ, THRA, ERBB4, CTDSPL, CPEB3, CREB1, NR6A1, RYBP, ESRRG, LUZP1, RORA, HNRNPR, BLZF1, GATA3, NFAT5, MBNL3, LCOR, KLF3, NFIB	33	6019	19662	1.97979	0.0390943	0.0390943	0.691091
GOTERM_CC_DIRECT	GO:0005654~nucleoplasm	8	22.8571	0.0331126	MTMR3, BLZF1, FOSL2, CREB1, RYBP, NFAT5, RORA, HNRNPR	33	1935	19662	2.46333	0.853301	0.616987	28.3785
GOTERM_CC_DIRECT	GO:0032809~neuronal cell body membrane	2	5.71429	0.04617	KCNC3, CADM2	33	29	19662	41.0909	0.932416	0.592668	37.4089
GOTERM_CC_DIRECT	GO:0000790~nuclear chromatin	3	8.57143	0.0528873	DVL3, GATA3, CREB1	33	228	19662	7.83971	0.954825	0.538976	41.6436
GOTERM_CC_DIRECT	GO:0005667~transcription factor complex	3	8.57143	0.0698144	GATA3, CREB1, NR6A1	33	267	19662	6.69459	0.983839	0.561779	51.196
GOTERM_CC_DIRECT	GO:0005737~cytoplasm	16	45.7143	0.0847779	DVL3, THRA, ERBB4, CADM2, TAOK1, LRRC8B, CPEB3, RYBP, TRIM71, HNRNPR, MTMR3, BLZF1, NFAT5, MBNL3, TNRC6B, DUSP7	33	6631	19662	1.43766	0.993588	0.568976	58.4431
GOTERM_MF_DIRECT	GO:0003700~transcription factor activity, sequence-specific DNA binding	10	28.5714	1.14291e-05	FOSL2, THRA, GATA3, CREB1, NR6A1, ESRRG, NFAT5, RORA, LCOR, NFIB	31	883	17446	6.37343	0.0014961	0.0014961	0.0133271
GOTERM_MF_DIRECT	GO:0004879~RNA polymerase II transcription factor activity, ligand-activated sequence-specific DNA binding	4	11.4286	3.153e-05	THRA, NR6A1, ESRRG, RORA	31	36	17446	62.5305	0.00412197	0.00206311	0.0367621
GOTERM_MF_DIRECT	GO:0003707~steroid hormone receptor activity	4	11.4286	0.000119603	THRA, NR6A1, ESRRG, RORA	31	56	17446	40.1982	0.0155468	0.00520937	0.139385
GOTERM_MF_DIRECT	GO:0003677~DNA binding	12	34.2857	0.000146784	FOSL2, THRA, GATA3, CREB1, NR6A1, RYBP, ESRRG, NFAT5, RORA, LCOR, KLF3, NFIB	31	1847	17446	3.65636	0.0190464	0.00479599	0.171036
GOTERM_MF_DIRECT	GO:0008270~zinc ion binding	9	25.7143	0.000350127	CPM, ZDHHC21, THRA, GATA3, NR6A1, RYBP, ESRRG, RORA, TRIM71	31	1075	17446	4.7116	0.0448384	0.00913298	0.407535
GOTERM_MF_DIRECT	GO:0043565~sequence-specific DNA binding	7	20	0.000628236	FOSL2, THRA, GATA3, CREB1, NR6A1, ESRRG, RORA	31	633	17446	6.22341	0.0790272	0.0136271	0.730161
GOTERM_MF_DIRECT	GO:0044212~transcription regulatory region DNA binding	5	14.2857	0.000646779	FOSL2, THRA, ERBB4, GATA3, CREB1	31	233	17446	12.0767	0.0812631	0.0120349	0.751639
GOTERM_MF_DIRECT	GO:0046872~metal ion binding	14	40	0.00213939	CPM, THRA, CTDSPL, NR6A1, ESRRG, RYBP, RORA, TRIM71, NT5DC1, MTMR3, PDE7A, GATA3, MBNL3, KLF3	31	3355	17446	2.34839	0.244639	0.0344622	2.46656
GOTERM_MF_DIRECT	GO:0008134~transcription factor binding	5	14.2857	0.00265844	THRA, GATA3, CREB1, RORA, LCOR	31	342	17446	8.22769	0.294409	0.0380055	3.05654
GOTERM_MF_DIRECT	GO:0000978~RNA polymerase II core promoter proximal region sequence-specific DNA binding	5	14.2857	0.0031657	FOSL2, CREB1, NR6A1, NFAT5, NFIB	31	359	17446	7.83808	0.339901	0.0406857	3.62998
GOTERM_MF_DIRECT	GO:0000977~RNA polymerase II regulatory region sequence-specific DNA binding	4	11.4286	0.00632708	FOSL2, GATA3, ESRRG, RORA	31	221	17446	10.186	0.564596	0.0728029	7.1344
GOTERM_MF_DIRECT	GO:0001077~transcriptional activator activity, RNA polymerase II core promoter proximal region sequence-specific binding	4	11.4286	0.0109318	GATA3, NR6A1, NFAT5, NFIB	31	270	17446	8.3374	0.763059	0.113076	12.0306
GOTERM_MF_DIRECT	GO:0016791~phosphatase activity	3	8.57143	0.0174398	MTMR3, CTDSPL, DUSP7	31	118	17446	14.3078	0.900218	0.162463	18.5488
GOTERM_MF_DIRECT	GO:0003690~double-stranded DNA binding	3	8.57143	0.0227548	FOSL2, CREB1, NFIB	31	136	17446	12.4141	0.95097	0.193765	23.5412
GOTERM_MF_DIRECT	GO:0004721~phosphoprotein phosphatase activity	3	8.57143	0.0236983	MTMR3, CTDSPL, DUSP7	31	139	17446	12.1462	0.956798	0.188976	24.3976
GOTERM_MF_DIRECT	GO:0005515~protein binding	12	34.2857	0.0723095	DVL3, BLZF1, THRA, CPEB3, CADM2, GATA3, CREB1, NR6A1, RYBP, ESRRG, RORA, TRIM71	31	4092	17446	1.65036	0.999946	0.459105	58.325
GOTERM_MF_DIRECT	GO:0001046~core promoter sequence-specific DNA binding	2	5.71429	0.0746157	GATA3, RORA	31	45	17446	25.0122	0.999961	0.449848	59.5173
GOTERM_MF_DIRECT	GO:0000976~transcription regulatory region sequence-specific DNA binding	2	5.71429	0.0873047	THRA, GATA3	31	53	17446	21.2368	0.999994	0.485648	65.5377
GOTERM_MF_DIRECT	GO:0003730~mRNA 3'-UTR binding	2	5.71429	0.0873047	CPEB3, HNRNPR	31	53	17446	21.2368	0.999994	0.485648	65.5377
INTERPRO	IPR013088:Zinc finger, NHR/GATA-type	5	14.2857	2.29846e-06	THRA, GATA3, NR6A1, ESRRG, RORA	35	57	20594	51.614	0.000275777	0.000275777	0.00263844
INTERPRO	IPR001628:Zinc finger, nuclear hormone receptor-type	4	11.4286	6.34351e-05	THRA, NR6A1, ESRRG, RORA	35	47	20594	50.0766	0.00758355	0.00379899	0.0727949
INTERPRO	IPR001723:Steroid hormone receptor	4	11.4286	6.75878e-05	THRA, NR6A1, ESRRG, RORA	35	48	20594	49.0333	0.008078	0.00269995	0.0775587
INTERPRO	IPR000536:Nuclear hormone receptor, ligand-binding, core	4	11.4286	7.19145e-05	THRA, NR6A1, ESRRG, RORA	35	49	20594	48.0327	0.00859292	0.00215519	0.0825219
INTERPRO	IPR000504:RNA recognition motif domain	3	8.57143	0.059894	CPEB3, TNRC6B, HNRNPR	35	241	20594	7.32448	0.999396	0.772886	50.7861
INTERPRO	IPR012677:Nucleotide-binding, alpha-beta plait	3	8.57143	0.0782483	CPEB3, TNRC6B, HNRNPR	35	281	20594	6.28185	0.999943	0.80399	60.7543
INTERPRO	IPR004827:Basic-leucine zipper domain	2	5.71429	0.0854663	FOSL2, CREB1	35	54	20594	21.7926	0.999978	0.783802	64.1409
KEGG_PATHWAY	mmu04710:Circadian rhythm	2	5.71429	0.0510014	CREB1, RORA	14	31	7720	35.576	0.949401	0.949401	40.4815
SMART	SM00399:ZnF_C4	4	11.4286	0.000232856	THRA, NR6A1, ESRRG, RORA	28	47	10425	31.6869	0.00788676	0.00788676	0.204589
SMART	SM00430:HOLI	4	11.4286	0.000263667	THRA, NR6A1, ESRRG, RORA	28	49	10425	30.3936	0.00892578	0.00447289	0.231632
UP_KEYWORDS	Activator	10	28.5714	2.41826e-07	ERBB4, CPEB3, GATA3, CREB1, ESRRG, NFAT5, RORA, LCOR, KLF3, NFIB	35	624	22680	10.3846	2.27313e-05	2.27313e-05	0.00026528
UP_KEYWORDS	Transcription regulation	13	37.1429	6.29151e-06	THRA, FOSL2, ERBB4, CREB1, NR6A1, ESRRG, RYBP, RORA, GATA3, NFAT5, LCOR, KLF3, NFIB	35	1799	22680	4.6826	0.000591229	0.000295658	0.0069015
UP_KEYWORDS	Ubl conjugation	12	34.2857	7.29674e-06	DVL3, BLZF1, FOSL2, ERBB4, CPEB3, CREB1, RYBP, ESRRG, NFAT5, RORA, TRIM71, KLF3	35	1505	22680	5.16678	0.000685661	0.000228606	0.00800415
UP_KEYWORDS	Transcription	13	37.1429	8.81718e-06	THRA, FOSL2, ERBB4, CREB1, NR6A1, ESRRG, RYBP, RORA, GATA3, NFAT5, LCOR, KLF3, NFIB	35	1859	22680	4.53147	0.000828475	0.000207183	0.00967192
UP_KEYWORDS	Alternative splicing	20	57.1429	9.2009e-06	CPM, FOSL2, KCNC3, CCNJ, THRA, ERBB4, CADM2, LRRC8B, CPEB3, CREB1, NR6A1, ESRRG, NT5DC1, MTMR3, BLZF1, PDE7A, NFAT5, TNRC6B, DUSP7, NFIB	35	4779	22680	2.71186	0.000864515	0.000172963	0.0100928
UP_KEYWORDS	DNA-binding	12	34.2857	1.33752e-05	FOSL2, THRA, GATA3, CREB1, NR6A1, RYBP, ESRRG, NFAT5, RORA, LCOR, KLF3, NFIB	35	1604	22680	4.84788	0.00125649	0.000209525	0.0146715
UP_KEYWORDS	Nucleus	18	51.4286	8.76125e-05	FOSL2, THRA, ERBB4, CTDSPL, CPEB3, CREB1, NR6A1, RYBP, ESRRG, LUZP1, RORA, BLZF1, GATA3, NFAT5, MBNL3, LCOR, KLF3, NFIB	35	4534	22680	2.57256	0.00820212	0.00117587	0.096068
UP_KEYWORDS	Zinc-finger	10	28.5714	0.000374823	MTMR3, THRA, GATA3, NR6A1, RYBP, ESRRG, RORA, MBNL3, TRIM71, KLF3	35	1565	22680	4.14058	0.0346263	0.00439531	0.41041
UP_KEYWORDS	Zinc	11	31.4286	0.000740924	MTMR3, CPM, THRA, GATA3, NR6A1, RYBP, ESRRG, RORA, MBNL3, TRIM71, KLF3	35	2099	22680	3.3959	0.067301	0.00771152	0.80979
UP_KEYWORDS	Metal-binding	14	40	0.000775425	CPM, THRA, CTDSPL, NR6A1, ESRRG, RYBP, RORA, TRIM71, NT5DC1, MTMR3, PDE7A, GATA3, MBNL3, KLF3	35	3395	22680	2.67216	0.0703232	0.0072653	0.847352
UP_KEYWORDS	Phosphoprotein	21	60	0.00220328	DVL3, FOSL2, KCNC3, ERBB4, CADM2, TAOK1, LRRC8B, CPEB3, CREB1, RYBP, ESRRG, LUZP1, RORA, MTMR3, BLZF1, GATA3, NFAT5, LCOR, TNRC6B, KLF3, NFIB	35	7617	22680	1.78653	0.187254	0.0186723	2.3906
UP_KEYWORDS	Isopeptide bond	7	20	0.00265641	FOSL2, THRA, CREB1, ESRRG, NFAT5, RORA, KLF3	35	953	22680	4.75971	0.221226	0.0206207	2.87577
UP_KEYWORDS	Protein phosphatase	3	8.57143	0.0162255	MTMR3, CTDSPL, DUSP7	35	130	22680	14.9538	0.785126	0.111557	16.4272
UP_KEYWORDS	Cytoplasm	13	37.1429	0.0220158	DVL3, KCNC3, THRA, CPEB3, TAOK1, RYBP, TRIM71, MTMR3, BLZF1, NFAT5, MBNL3, TNRC6B, DUSP7	35	4404	22680	1.91281	0.876634	0.138837	21.6676
UP_KEYWORDS	Coiled coil	10	28.5714	0.0335625	MTMR3, BLZF1, THRA, TAOK1, CREB1, NFAT5, LUZP1, TNRC6B, TRIM71, NFIB	35	3076	22680	2.10663	0.959604	0.1926	31.2365
UP_KEYWORDS	Repressor	4	11.4286	0.0453009	CPEB3, RYBP, LCOR, KLF3	35	534	22680	4.85393	0.987193	0.23842	39.8636
UP_KEYWORDS	Methylation	5	14.2857	0.0541047	DVL3, KCNC3, CPEB3, RORA, NFIB	35	960	22680	3.375	0.994639	0.264765	45.6748
UP_KEYWORDS	Developmental protein	5	14.2857	0.0568523	DVL3, ERBB4, NR6A1, MBNL3, TRIM71	35	976	22680	3.31967	0.995922	0.26337	47.381
UP_KEYWORDS	RNA-mediated gene silencing	2	5.71429	0.0737369	TNRC6B, TRIM71	35	51	22680	25.4118	0.999253	0.315422	56.8402
UP_KEYWORDS	Hydrolase	6	17.1429	0.0966807	MTMR3, CPM, CTDSPL, PDE7A, DUSP7, NT5DC1	35	1646	22680	2.36209	0.999929	0.379911	67.2219
UP_KEYWORDS	Synapse	3	8.57143	0.0997709	KCNC3, CPEB3, CADM2	35	357	22680	5.44538	0.999949	0.375294	68.4312
UP_SEQ_FEATURE	zinc finger region:NR C4-type	4	11.4286	8.59924e-05	THRA, NR6A1, ESRRG, RORA	34	47	18012	45.0864	0.0127317	0.0127317	0.102522
UP_SEQ_FEATURE	DNA-binding region:Nuclear receptor	4	11.4286	8.59924e-05	THRA, NR6A1, ESRRG, RORA	34	47	18012	45.0864	0.0127317	0.0127317	0.102522
UP_SEQ_FEATURE	splice variant	17	48.5714	0.00461721	CPM, KCNC3, CCNJ, THRA, ERBB4, CADM2, CPEB3, CREB1, NR6A1, ESRRG, RORA, NT5DC1, MTMR3, BLZF1, PDE7A, TNRC6B, NFIB	34	4691	18012	1.91985	0.498202	0.291623	5.3705
UP_SEQ_FEATURE	cross-link:Glycyl lysine isopeptide (Lys-Gly) (interchain with G-Cter in SUMO)	3	8.57143	0.019372	ESRRG, RORA, KLF3	34	117	18012	13.5837	0.945783	0.621517	20.8111
UP_SEQ_FEATURE	region of interest:Modulating	2	5.71429	0.0271424	THRA, RORA	34	15	18012	70.6353	0.983429	0.641214	27.9799
UP_SEQ_FEATURE	metal ion-binding site:Magnesium; via carbonyl oxygen	2	5.71429	0.0360301	CTDSPL, NT5DC1	34	20	18012	52.9765	0.995779	0.664964	35.4477
UP_SEQ_FEATURE	region of interest:Ligand-binding	2	5.71429	0.0518299	THRA, RORA	34	29	18012	36.5355	0.99964	0.733309	46.9967
UP_SEQ_FEATURE	active site:Proton donor	3	8.57143	0.0540476	CTDSPL, PDE7A, NT5DC1	34	205	18012	7.75265	0.999746	0.693549	48.4566
UP_SEQ_FEATURE	compositionally biased region:Poly-Thr	2	5.71429	0.0826797	GATA3, NFAT5	34	47	18012	22.5432	0.999997	0.799574	64.2763
