# Supplementary material for: Heavy Chronic Intermittent Ethanol Exposure Alters Small Noncoding RNAs in Mouse Sperm and Epididymosomes
Source: Front Genet. 2018 Feb 8;9:32. doi: 10.3389/fgene.2018.00032 (PMC5809758; doi:10.3389/fgene.2018.00032)
Supplement: Supplementary Table 5 — Gene ontology analysis for top predicted 5′-UTR targets of tDR Glu-CTC. [file Table5.XLSX]

## Sheet: GluCTC 5UTR Upregulated Keyword
Category	Term	Count	%	PValue	Genes	List Total	Pop Hits	Pop Total	Fold Enrichment	Bonferroni	Benjamini	FDR
UP_KEYWORDS	Phosphoprotein	109	55.6122	1.96515e-10	ENSMUSG00000034570, ENSMUSG00000021720, ENSMUSG00000021071, ENSMUSG00000024360, ENSMUSG00000032305, ENSMUSG00000068876, ENSMUSG00000026942, ENSMUSG00000035572, ENSMUSG00000035953, ENSMUSG00000028782, ENSMUSG00000031788, ENSMUSG00000024960, ENSMUSG00000079610, ENSMUSG00000034893, ENSMUSG00000020687, ENSMUSG00000030059, ENSMUSG00000074030, ENSMUSG00000045348, ENSMUSG00000038235, ENSMUSG00000029504,…	195	7617	22680	1.66437	3.91064e-08	3.91064e-08	2.46109e-07
UP_KEYWORDS	Cytoplasm	69	35.2041	2.12588e-07	ENSMUSG00000034570, ENSMUSG00000032309, ENSMUSG00000021071, ENSMUSG00000004264, ENSMUSG00000038658, ENSMUSG00000025795, ENSMUSG00000034471, ENSMUSG00000024360, ENSMUSG00000033542, ENSMUSG00000029095, ENSMUSG00000040867, ENSMUSG00000055493, ENSMUSG00000026942, ENSMUSG00000031015, ENSMUSG00000031788, ENSMUSG00000020672, ENSMUSG00000030059, ENSMUSG00000074030, ENSMUSG00000051890, ENSMUSG00000041731,…	195	4404	22680	1.82226	4.23042e-05	2.11523e-05	0.000266238
UP_KEYWORDS	Alternative splicing	70	35.7143	2.15137e-06	ENSMUSG00000010476, ENSMUSG00000021720, ENSMUSG00000021071, ENSMUSG00000038658, ENSMUSG00000055491, ENSMUSG00000040725, ENSMUSG00000029095, ENSMUSG00000032305, ENSMUSG00000045915, ENSMUSG00000040929, ENSMUSG00000068876, ENSMUSG00000045211, ENSMUSG00000026942, ENSMUSG00000035572, ENSMUSG00000026470, ENSMUSG00000028782, ENSMUSG00000041923, ENSMUSG00000051515, ENSMUSG00000003531, ENSMUSG00000031788,…	195	4779	22680	1.70361	0.000428032	0.000142698	0.00269427
UP_KEYWORDS	Acetylation	49	25	2.99834e-05	ENSMUSG00000032309, ENSMUSG00000004264, ENSMUSG00000024360, ENSMUSG00000025795, ENSMUSG00000040867, ENSMUSG00000079477, ENSMUSG00000068876, ENSMUSG00000026942, ENSMUSG00000091625, ENSMUSG00000026470, ENSMUSG00000041926, ENSMUSG00000024960, ENSMUSG00000032115, ENSMUSG00000029504, ENSMUSG00000015092, ENSMUSG00000041879, ENSMUSG00000031201, ENSMUSG00000024026, ENSMUSG00000038039, ENSMUSG00000077450,…	195	3125	22680	1.8237	0.00594903	0.00149059	0.0375438
UP_KEYWORDS	Nucleus	60	30.6122	0.000349975	ENSMUSG00000010476, ENSMUSG00000021720, ENSMUSG00000068551, ENSMUSG00000004264, ENSMUSG00000055491, ENSMUSG00000033542, ENSMUSG00000040725, ENSMUSG00000040929, ENSMUSG00000091625, ENSMUSG00000031015, ENSMUSG00000041923, ENSMUSG00000017861, ENSMUSG00000024960, ENSMUSG00000020687, ENSMUSG00000030059, ENSMUSG00000009470, ENSMUSG00000029504, ENSMUSG00000015092, ENSMUSG00000041879, ENSMUSG00000031201,…	195	4534	22680	1.53914	0.0672865	0.0138348	0.437414
UP_KEYWORDS	Cytoskeleton	21	10.7143	0.000918203	ENSMUSG00000036955, ENSMUSG00000020728, ENSMUSG00000038366, ENSMUSG00000032965, ENSMUSG00000021071, ENSMUSG00000021493, ENSMUSG00000025795, ENSMUSG00000041731, ENSMUSG00000056763, ENSMUSG00000034509, ENSMUSG00000021395, ENSMUSG00000025812, ENSMUSG00000031201, ENSMUSG00000000759, ENSMUSG00000031015, ENSMUSG00000020284, ENSMUSG00000028931, ENSMUSG00000033705, ENSMUSG00000026825, ENSMUSG00000031788,…	195	1073	22680	2.27629	0.167071	0.0300083	1.14386
UP_KEYWORDS	Cytoplasmic vesicle	13	6.63265	0.00107871	ENSMUSG00000021071, ENSMUSG00000006179, ENSMUSG00000018909, ENSMUSG00000079477, ENSMUSG00000022037, ENSMUSG00000003863, ENSMUSG00000077450, ENSMUSG00000075000, ENSMUSG00000025702, ENSMUSG00000036687, ENSMUSG00000024787, ENSMUSG00000031788, ENSMUSG00000025178	195	489	22680	3.09202	0.193281	0.0302168	1.34258
UP_KEYWORDS	Hydrolase	26	13.2653	0.0036976	ENSMUSG00000034570, ENSMUSG00000022472, ENSMUSG00000006179, ENSMUSG00000026270, ENSMUSG00000055493, ENSMUSG00000026309, ENSMUSG00000045211, ENSMUSG00000029310, ENSMUSG00000035953, ENSMUSG00000044005, ENSMUSG00000041926, ENSMUSG00000026825, ENSMUSG00000029376, ENSMUSG00000032026, ENSMUSG00000024960, ENSMUSG00000032046, ENSMUSG00000000901, ENSMUSG00000020636, ENSMUSG00000032615, ENSMUSG00000044573,…	195	1646	22680	1.83718	0.521541	0.08803	4.53336
UP_KEYWORDS	Protein transport	13	6.63265	0.00419458	ENSMUSG00000041879, ENSMUSG00000022905, ENSMUSG00000077450, ENSMUSG00000038039, ENSMUSG00000034893, ENSMUSG00000074030, ENSMUSG00000026470, ENSMUSG00000018909, ENSMUSG00000079477, ENSMUSG00000024787, ENSMUSG00000031479, ENSMUSG00000009470, ENSMUSG00000060090	195	577	22680	2.62045	0.566766	0.0887536	5.12805
UP_KEYWORDS	Mitochondrion	19	9.69388	0.0043686	ENSMUSG00000032615, ENSMUSG00000004264, ENSMUSG00000022037, ENSMUSG00000021993, ENSMUSG00000029310, ENSMUSG00000024530, ENSMUSG00000035561, ENSMUSG00000023861, ENSMUSG00000039768, ENSMUSG00000020284, ENSMUSG00000044005, ENSMUSG00000018428, ENSMUSG00000029376, ENSMUSG00000032026, ENSMUSG00000028910, ENSMUSG00000032046, ENSMUSG00000068921, ENSMUSG00000025178, ENSMUSG00000029802	195	1058	22680	2.0887	0.581574	0.0834379	5.33546
UP_KEYWORDS	Cell projection	14	7.14286	0.00573852	ENSMUSG00000039043, ENSMUSG00000056458, ENSMUSG00000032965, ENSMUSG00000021071, ENSMUSG00000074030, ENSMUSG00000033542, ENSMUSG00000050382, ENSMUSG00000031015, ENSMUSG00000020284, ENSMUSG00000018909, ENSMUSG00000028931, ENSMUSG00000068697, ENSMUSG00000060090, ENSMUSG00000025178	195	678	22680	2.40163	0.681857	0.0988774	6.95382
UP_KEYWORDS	Ubl conjugation pathway	13	6.63265	0.00833088	ENSMUSG00000024807, ENSMUSG00000031201, ENSMUSG00000035572, ENSMUSG00000032557, ENSMUSG00000032309, ENSMUSG00000020687, ENSMUSG00000021071, ENSMUSG00000021720, ENSMUSG00000025702, ENSMUSG00000048232, ENSMUSG00000034552, ENSMUSG00000022517, ENSMUSG00000026942	195	631	22680	2.3962	0.810769	0.129539	9.94686
UP_KEYWORDS	Methylation	17	8.67347	0.00853288	ENSMUSG00000034570, ENSMUSG00000038366, ENSMUSG00000021493, ENSMUSG00000040725, ENSMUSG00000040867, ENSMUSG00000079477, ENSMUSG00000015092, ENSMUSG00000025732, ENSMUSG00000035572, ENSMUSG00000077450, ENSMUSG00000019338, ENSMUSG00000028931, ENSMUSG00000069769, ENSMUSG00000024787, ENSMUSG00000026825, ENSMUSG00000056501, ENSMUSG00000007850	195	960	22680	2.05962	0.818287	0.122939	10.1763
UP_KEYWORDS	Transcription	26	13.2653	0.016086	ENSMUSG00000010476, ENSMUSG00000021381, ENSMUSG00000004264, ENSMUSG00000068551, ENSMUSG00000055491, ENSMUSG00000040725, ENSMUSG00000040929, ENSMUSG00000038482, ENSMUSG00000007216, ENSMUSG00000008958, ENSMUSG00000017861, ENSMUSG00000046873, ENSMUSG00000056501, ENSMUSG00000032965, ENSMUSG00000030059, ENSMUSG00000018909, ENSMUSG00000037025, ENSMUSG00000015092, ENSMUSG00000075000, ENSMUSG00000019338,…	195	1859	22680	1.62668	0.96033	0.205872	18.3799
UP_KEYWORDS	Transcription regulation	25	12.7551	0.0198838	ENSMUSG00000010476, ENSMUSG00000021381, ENSMUSG00000004264, ENSMUSG00000068551, ENSMUSG00000055491, ENSMUSG00000040725, ENSMUSG00000040929, ENSMUSG00000038482, ENSMUSG00000007216, ENSMUSG00000008958, ENSMUSG00000017861, ENSMUSG00000046873, ENSMUSG00000056501, ENSMUSG00000032965, ENSMUSG00000030059, ENSMUSG00000018909, ENSMUSG00000037025, ENSMUSG00000015092, ENSMUSG00000075000, ENSMUSG00000019338,…	195	1799	22680	1.61628	0.981624	0.233905	22.2387
UP_KEYWORDS	Manganese	6	3.06122	0.0244512	ENSMUSG00000047434, ENSMUSG00000032026, ENSMUSG00000021993, ENSMUSG00000026309, ENSMUSG00000029310, ENSMUSG00000045211	195	191	22680	3.65364	0.992746	0.265005	26.6571
UP_KEYWORDS	Coiled coil	36	18.3673	0.0462722	ENSMUSG00000020728, ENSMUSG00000046138, ENSMUSG00000021071, ENSMUSG00000004264, ENSMUSG00000040867, ENSMUSG00000045915, ENSMUSG00000068876, ENSMUSG00000024943, ENSMUSG00000029310, ENSMUSG00000003863, ENSMUSG00000026942, ENSMUSG00000031370, ENSMUSG00000026470, ENSMUSG00000039768, ENSMUSG00000031015, ENSMUSG00000033752, ENSMUSG00000056501, ENSMUSG00000031788, ENSMUSG00000003531, ENSMUSG00000024960,…	195	3076	22680	1.36121	0.99992	0.425692	44.7518
UP_KEYWORDS	DNA-binding	21	10.7143	0.0578171	ENSMUSG00000010476, ENSMUSG00000032965, ENSMUSG00000021381, ENSMUSG00000030059, ENSMUSG00000068551, ENSMUSG00000040929, ENSMUSG00000037025, ENSMUSG00000021395, ENSMUSG00000015092, ENSMUSG00000038482, ENSMUSG00000007216, ENSMUSG00000019338, ENSMUSG00000018554, ENSMUSG00000031015, ENSMUSG00000008958, ENSMUSG00000017861, ENSMUSG00000023079, ENSMUSG00000033752, ENSMUSG00000046873, ENSMUSG00000056501,…	195	1604	22680	1.52273	0.999993	0.482333	52.5673
UP_KEYWORDS	Cell junction	11	5.61224	0.058546	ENSMUSG00000077450, ENSMUSG00000021071, ENSMUSG00000023267, ENSMUSG00000033542, ENSMUSG00000028931, ENSMUSG00000041731, ENSMUSG00000038235, ENSMUSG00000031788, ENSMUSG00000068876, ENSMUSG00000025812, ENSMUSG00000025178	195	661	22680	1.93553	0.999994	0.468406	53.0248
UP_KEYWORDS	Ligase	7	3.57143	0.0648542	ENSMUSG00000024807, ENSMUSG00000021071, ENSMUSG00000021720, ENSMUSG00000025702, ENSMUSG00000034552, ENSMUSG00000022517, ENSMUSG00000026942	195	330	22680	2.46713	0.999998	0.486844	56.818
UP_KEYWORDS	Transit peptide	9	4.59184	0.0724682	ENSMUSG00000032615, ENSMUSG00000035561, ENSMUSG00000044005, ENSMUSG00000018428, ENSMUSG00000032026, ENSMUSG00000021993, ENSMUSG00000028910, ENSMUSG00000029310, ENSMUSG00000068921	195	510	22680	2.05249	1	0.509768	61.0204
UP_KEYWORDS	RNA-binding	10	5.10204	0.0740927	ENSMUSG00000091625, ENSMUSG00000055491, ENSMUSG00000031370, ENSMUSG00000040725, ENSMUSG00000018554, ENSMUSG00000031848, ENSMUSG00000018428, ENSMUSG00000069769, ENSMUSG00000029504, ENSMUSG00000007850	195	601	22680	1.93524	1	0.501589	61.8669
UP_KEYWORDS	Microtubule	6	3.06122	0.0769255	ENSMUSG00000000759, ENSMUSG00000025795, ENSMUSG00000033705, ENSMUSG00000026825, ENSMUSG00000031788, ENSMUSG00000056763	195	264	22680	2.64336	1	0.49971	63.3025
UP_KEYWORDS	Spliceosome	4	2.04082	0.0791759	ENSMUSG00000091625, ENSMUSG00000031370, ENSMUSG00000031848, ENSMUSG00000007850	195	117	22680	3.97633	1	0.495379	64.4073
UP_KEYWORDS	Magnesium	9	4.59184	0.0797114	ENSMUSG00000032615, ENSMUSG00000047434, ENSMUSG00000031833, ENSMUSG00000041731, ENSMUSG00000029376, ENSMUSG00000021993, ENSMUSG00000026309, ENSMUSG00000029310, ENSMUSG00000045211	195	521	22680	2.00915	1	0.48378	64.6657
UP_KEYWORDS	Endosome	8	4.08163	0.0863883	ENSMUSG00000077450, ENSMUSG00000025702, ENSMUSG00000035953, ENSMUSG00000036687, ENSMUSG00000079477, ENSMUSG00000031479, ENSMUSG00000022517, ENSMUSG00000025178	195	443	22680	2.10036	1	0.499187	67.7454
UP_KEYWORDS	Lipid-binding	5	2.55102	0.0892824	ENSMUSG00000033542, ENSMUSG00000024787, ENSMUSG00000031479, ENSMUSG00000025812, ENSMUSG00000026942	195	197	22680	2.95197	1	0.49807	69.0019
UP_KEYWORDS	Motor protein	4	2.04082	0.0972545	ENSMUSG00000050382, ENSMUSG00000033705, ENSMUSG00000026825, ENSMUSG00000031788	195	128	22680	3.63462	1	0.516723	72.2339
