# Supplementary material for: Heavy Chronic Intermittent Ethanol Exposure Alters Small Noncoding RNAs in Mouse Sperm and Epididymosomes
Source: Front Genet. 2018 Feb 8;9:32. doi: 10.3389/fgene.2018.00032 (PMC5809758; doi:10.3389/fgene.2018.00032)
Supplement: Supplementary Table 7 — List of RT-qPCR oligos. [file Table7.XLSX]

## Sheet: Sheet1
Gene-specific RT primers	Oligo sequence
tDR Ser-AGA	5'-GTC GTA TCC AGT GCA GGG TCC GAG GTA TTC GCA CTG GAT ACG ACC CTT AA-3'
tDR His-GTG	5'-GTC GTA TCC AGT GCA GGG TCC GAG GTA TTC GCA CTG GAT ACG ACC AAC GC-3'
tDR Glu-CTC	5'-GTC GTA TCC AGT GCA GGG TCC GAG GTA TTC GCA CTG GAT ACG ACA GAG CG-3'
tDR Pro-AGG	5'-GTC GTA TCC AGT GCA GGG TCC GAG GTA TTC GCA CTG GAT ACG ACC GAG AA-3'
U6	5'-AAC GCT TCA CGA ATT TGC GTG-3'
SYBR Green qPCR primers	Oligo sequence
U6 forward	5'-GCT CGC TTC GGC AGC ACA-3'
U6 reverse	5'-AAC GCT TCA CGA ATT TGC GTG-3'
tDR Pro-AGG	5'-GGC-TCG-TTG-GTC-TAG-GGG-TAT-G-3'
miR-99b	5'-CAC CCG TAG AAC CGA CCT TGC G-3'
tDR Ser-AGA	5'-GTA GTC GTG GCC GAG TGG TTA AGG-3'
tDR His-GTG	5'-GCC GTG ATC GTA TAG TGG TTA GTA C-3'
miR-10a	5'-TAC CCT GTA GAT CCG AAT TTG TG-3'
tDR Glu-CTC	5'-CAC ACA TCC CTG GTG GTC TAG TG-3'
Universal reverse primer for tDR	5'-CCA GTG CAG GGT CCG AGG TA-3'
Universal reverse primer for miRNA	10x miScript Universal Primer
NSun2 F'	5’-TAC CAT GTT CCC ACC AAC GG-3’
NSun2 R'	5’-ACG TTT GTT CCA CGG CAT TG-3’
Dnmt2 F'	5’-AGC CTG TGG CTT TCA GTA TCA-3’
Dnmt2 R'	5’-TTG GCT GAC TTT CTT CAA CTA CTG C-3’
β-Actin F'	5'-CGT TGA CAT CCG TAA AGA CC-3'
β-Actin R'	5'-AAC AGT CCG CCT AGA AGC AC-3'
